# Supplementary material for: The siderophore transporter Sit1 is involved in the uptake of caspofungin by Candida albicans
Source: Antimicrob Agents Chemother. 2026 Jan 29;70(3):e01236-25. doi: 10.1128/aac.01236-25 (PMC12959105; doi:10.1128/aac.01236-25)
Supplement: Table S2 — Genes differentially expressed in C. albicans cells treated with iron. [file aac.01236-25-s0002.xlsx]

## Sheet: ctrl-fe
Table S2. Genes differentially expressed in C. albicans cells treated with iron.
feature_name	logFC	logCPM	PValue	FDR	gene_name	CGD_id	aliases	description	S.cerevisiae_orthologs
C4_06980W_A	-7.72009	8.74171	2.51597e-97	1.57575e-93	PRA1	CAL0000174610	CaO19.3111	Cell surface protein that sequesters zinc from host tissue; enriched at hyphal tips; released extracellularly; binds to host complement regulators; mediates leukocyte adhesion and migration; immunogenic in mouse; produced at ambient pH	ZPS1
C4_05780C_A	-6.02471	5.53884	1.9586e-56	6.13334e-53	CFL2	CAL0000191531	CaO19.8849|CaO19.1264	Oxidoreductase; iron utilization; Sfu1/Sef1/Hap43/Nrg1/Tup1/Rim101 regulated; alkaline/low iron/fluphenazine/ciclopirox olamine, flucytosine, fluconazole, Spider/flow model/rat catheter biofilm induced; caspofungin/amphotericin B repressed	---
C2_08050C_A	-5.39371	5.15575	1.43296e-52	2.99155e-49	SIT1	CAL0000196424	CaO19.2179|CaO19.9725	Transporter of ferrichrome siderophores, not ferrioxamine B; required for human epithelial cell invasion in vitro, not for mouse systemic infection; regulated by iron, Sfu1, Rfg1, Tup1, Hap43; rat catheter and Spider biofilm induced	ARN1
C4_00130W_A	-9.23821	7.70274	5.22596e-49	8.18255e-46	RBT5	CAL0000195131	CaO19.5636|CaO19.13081	GPI-linked cell wall protein; hemoglobin utilization; Rfg1, Rim101, Tbf1, Fe regulated; Sfu1, Hog1, Tup1, serum, alkaline pH, antifungal drugs, geldamycin repressed; Hap43 induced; required for RPMI biofilms; Spider biofilm induced	---
C2_10070W_A	6.07038	6.76221	1.77912e-44	2.22853e-41	---	CAL0000195177	---	Predicted dehydrogenase; transcript upregulated in an RHE model of oral candidiasis; virulence-group-correlated expression; Spider biofilm repressed	---
C4_06970C_A	-4.48746	6.71032	1.55238e-41	1.62042e-38	ZRT101	CAL0000176520	CaO19.10624|CaO19.3112	Putative zinc transporter; acts with Pra1 in sequestration of zinc from host tissues during infection; hyphal, macrophage-induced; alkaline induced upon adherence to polystyrene; induced in oralpharyngeal candidasis; Spider biofilm induced	---
C5_03770C_A	7.82142	6.43598	7.69753e-35	6.88709e-32	---	CAL0000191596	CaO19.1117	Protein similar to Candida boidinii formate dehydrogenase; virulence-group-correlated expression; Hap43-repressed; Spider biofilm repressed	---
C1_04450C_A	2.56177	7.54998	2.90017e-33	2.27047e-30	FMA1	CAL0000190455	CaO19.6837|CaO19.14127	Putative oxidoreductase; induced by ciclopirox olamine; upregulation correlates with clinical development of fluconazole resistance; Spider biofilm repressed	---
C1_01980W_A	-3.85208	4.94394	5.66085e-31	3.93932e-28	HGT1	CAL0000200616	CaO19.4527	High-affinity MFS glucose transporter; induced by progesterone, chloramphenicol, benomyl; likely essential for growth; protein newly produced during adaptation to the serum; rat catheter and Spider biofilm induced	---
CR_05170C_A	5.45011	9.19954	3.89104e-30	2.43696e-27	FDH1	CAL0000180074	CaO19.638|CaO19.8252	Formate dehydrogenase; oxidizes formate to CO2; Mig1 regulated; induced by macrophages; fluconazole-repressed; repressed by Efg1 in yeast, not hyphal conditions; stationary phase enriched; rat catheter and Spider biofilm induced	FDH1
C7_00110W_A	-4.42028	7.46883	1.13425e-29	6.45802e-27	SOD3	CAL0000181372	CaJ7.0018|CaJ7_0018	Cytosolic manganese-containing superoxide dismutase; protects against oxidative stress; repressed by ciclopirox olamine, induced during stationary phase when SOD1 expression is low; Hap43-repressed; Spider and flow model biofilm induced	---
C1_06870C_A	2.84356	5.18069	1.53362e-29	8.00423e-27	---	CAL0000198304	---	Ortholog of C. parapsilosis CDC317 : CPAR2_208910, Candida tenuis NRRL Y-1498 : CANTEDRAFT_114047, Debaryomyces hansenii CBS767 : DEHA2D14388g and Pichia stipitis Pignal : PICST_37629	---
C6_00440C_A	-4.39013	7.93857	3.99349e-29	1.92394e-26	FET34	CAL0000192466	---	Multicopper ferroxidase; induced by low iron, ciclopirox olamine, ketoconazole, hypoxia; alkaline induced by Rim101; repressed in fluconazole-resistant isolate; Sfu1, Hog1 repressed; complements S. cerevisiae fet3; Spider biofilm induced	FET3
C1_09400C_A	-3.57288	5.30195	9.33219e-28	4.17482e-25	FTH1	CAL0000186938	CaO19.4802	Protein similar to S. cerevisiae Fth1p, a high affinity iron transporter for intravacuolar stores of iron; repressed by Sfu1p, amphotericin B, caspofungin; induced by alkaline pH, ciclopirox olamine; regulated by Sef1p, Sfu1p, and Hap43p	FTH1
CR_02880W_A	3.54918	5.68183	3.30416e-27	1.3796e-24	---	CAL0000200963	CaO19.10365|CaO19.2846	Protein of unknown function; Hap43-repressed; induced in core caspofungin response; regulated by yeast-hypha switch; Spider biofilm repressed	---
C6_02560W_A	2.08789	8.31798	2.96447e-21	1.16041e-18	---	CAL0000178081	CaO19.5525	Putative oxidoreductase; protein levels affected by URA3 expression in CAI-4 strain background; Efg1, Efh1 regulated; Rgt1-repressed; protein present in exponential and stationary growth phase yeast; rat catheter biofilm repressed	YMR315W
C6_01180C_A	2.47717	6.29216	1.03711e-20	3.82084e-18	EBP1	CAL0000199513	CaO19.125	NADPH oxidoreductase; interacts with phenolic substrates (17beta-estradiol); possible role in estrogen response; induced by oxidative, weak acid stress, NO, benomyl, GlcNAc; Cap1, Mnl1 induced; Hap43-repressed; rat catheter biofilm induced	---
CR_09670C_A	1.94091	7.86684	1.18059e-20	4.1078e-18	---	CAL0000178864	CaO19.6596	Putative esterase; possibly transcriptionally regulated by Tac1; induced by Mnl1 under weak acid stress; protein present in exponential and stationary growth phase yeast cultures; Spider biofilm repressed	YJL068C
C6_04130C_A	-3.13418	7.76116	1.54564e-20	5.09492e-18	ALS4	CAL0000174423	---	GPI-anchored adhesin; role in adhesion, germ tube induction; growth, temperature regulated; expressed during infection of human buccal epithelial cells; repressed by vaginal contact; biofilm induced; repressed during chlamydospore formation	---
CR_04440C_A	3.2656	3.39705	3.45969e-20	1.0834e-17	RBR1	CAL0000198834	CaO19.535	Glycosylphosphatidylinositol (GPI)-anchored cell wall protein; required for filamentous growth at acidic pH; expression repressed by Rim101 and activated by Nrg1; Hap43-induced	---
C2_01020W_A	-2.57093	11.0461	3.87737e-20	1.15638e-17	HGT6	CAL0000181092	CaO19.2020|CaO19.9570	Putative high-affinity MFS glucose transporter; 20 family members; induced in core stress response; fluconazole, oralpharyngeal candidasis induced; flow model biofilm induced; Spider biofilm induced	HXT6
C1_00270W_A	-3.45897	4.84929	1.18674e-19	3.23155e-17	---	CAL0000188751	CaO19.6079	Predicted ORF in retrotransposon Tca8 with similarity to the Gag region encoding nucleocapsid-like protein; repressed by ciclopirox olamine; filament induced; regulated by Rfg1, Tup1; overlaps orf19.6078.1	---
C1_10290W_A	-2.42644	5.48806	3.70418e-18	9.66636e-16	GCA1	CAL0000192588	CaO19.4899	Extracellular/plasma membrane-associated glucoamylase; expressed in rat oral infection; regulated by carbohydrates, pH, galactose; promotes biofilm matrix formation; flow model biofilm induced; Bcr1 repressed in RPMI a/a biofilms	---
C1_01930W_A	-2.19442	7.54291	6.70285e-18	1.6792e-15	---	CAL0000193576	---	Protein of unknown function; regulated by Nrg1, Tup1; Spider and flow model biofilm induced	YIL024C
C4_05770C_A	-2.67442	4.97182	9.03098e-18	2.17542e-15	CFL1	CAL0000193490	CaO19.8848|CaO19.1263	Protein similar to ferric reductase Fre10p; possible functional homolog of S. cerevisiae Fre1p (reports differ); transcription is negatively regulated by Sfu1p, copper, amphotericin B, caspofungin; induced by ciclopirox olamine	---
CR_08510W_A	-2.66557	4.32531	2.30693e-17	5.35123e-15	PGA13	CAL0000178196	CaO19.6420|CaO19.13778	GPI-anchored cell wall protein involved in cell wall synthesis; required for normal cell surface properties; induced in oralpharyngeal candidasis; Spider biofilm induced; Bcr1-repressed in RPMI a/a biofilms	---
C4_02320C_A	1.79452	10.0312	2.91455e-17	6.51923e-15	SOD1	CAL0000185037	---	Cytosolic copper- and zinc-containing superoxide dismutase; role in protection from oxidative stress; required for full virulence; alkaline induced by Rim101; induced by human blood; rat catheter, flow model and Spider biofilm repressed	SOD1
C5_03020W_A	-2.75734	5.03798	4.50119e-17	9.44157e-15	CCC2	CAL0000193278	CaO19.4328|CaO19.11803	Copper-transporting P-type ATPase of Golgi; required for wild-type iron assimilation (indirect effect via Fet3p); induced by iron starvation, ciclopirox olamine; caspofungin repressed; not required for virulence in mouse systemic infection	CCC2
C2_06680W_A	-2.44513	7.37118	4.52254e-17	9.44157e-15	FRP3	CAL0000177981	CaO19.1224	Putative ammonium transporter; upregulated in the presence of human neutrophils; fluconazole-downregulated; repressed by nitric oxide; Spider biofilm induced; rat catheter biofilm repressed	ATO2
C3_07340W_A	1.86905	8.51585	8.21244e-17	1.65918e-14	GCY1	CAL0000178508	CaO19.14049|CaO19.6757	Aldo/keto reductase; mutation confers hypersensitivity to toxic ergosterol analog; farnesol-repressed; stationary phase enriched protein; flow model biofilm induced; Spider biofilm repressed	GCY1
C4_06510C_A	1.65925	7.02636	8.70825e-17	1.70437e-14	CSO99	CAL0000187108	CaO19.10401|CaO19.2883	Protein of unknown function; Hap43-repressed gene; protein not conserved in S. cerevisiae	---
C6_00480C_A	-3.57924	7.45922	1.53842e-16	2.91974e-14	FET31	CAL0000197324	CaO19.4211|CaO19.11687	Putative multicopper oxidase; ketoconazole/caspofungin/amphotericin B repressed; Sef1/Sfu1/Hap43 regulated; reports differ if functional homolog of ScFet3; rat catheter and Spider biofilm induced	---
C6_03700W_A	-4.10851	5.71016	2.76185e-16	5.08748e-14	ALS1	CAL0000199010	CaO19.5741	Cell-surface adhesin; adhesion, virulence, immunoprotective roles; band at hyphal base; Rfg1, Ssk1, Spider biofilm induced; flow model biofilm repressed; CAI-4 strain background effects; promoter bound Bcr1, Tec1, Efg1, Ndt80, and Brg1	---
CR_08990C_A	-2.29947	6.57845	3.00993e-16	5.38605e-14	SLP3	CAL0000186897	CaO19.7296	Plasma membrane protein implicated in stress response; similar to stomatin mechanoreception proteins; overexpression induces apoptotic-like cell death; absent from hyphal cells; induced by Rgt1; rat catheter and Spider biofilm induced	---
C1_13880C_A	-1.77098	5.99862	3.31236e-16	5.76258e-14	---	CAL0000200778	CaO19.5026|CaO19.12493	C2H2 transcription factor; Spider biofilm induced	TDA9
C2_06970W_A	2.61052	5.5812	4.37359e-16	7.40318e-14	AAH1	CAL0000194200	CaO19.2251	Adenine deaminase; purine salvage and nitrogen catabolism; colony morphology-related regulation by Ssn6; Hog1, CO2-induced; chlamydospore formation repressed in C. albicans and C. dubliniensis; rat catheter and F-12/CO2 biofilm induced	AAH1
C3_04340W_A	1.59865	7.89097	5.11716e-16	8.43389e-14	ATF1	CAL0000176644	CaO19.5877|CaO19.13298	Putative alcohol acetyltransferase; caspofungin repressed; expression depends on Tac1p	---
C6_04380W_A	-2.80962	7.1993	5.83511e-16	9.37058e-14	ALS2	CAL0000194141	---	ALS family protein; role in adhesion, biofilm formation, germ tube induction; expressed at infection of human buccal epithelial cells; putative GPI-anchor; induced by ketoconazole, low iron and at cell wall regeneration; regulated by Sfu1p	---
CR_09680C_A	1.9836	3.82337	6.45524e-16	1.01073e-13	RTA4	CAL0000201164	CaO19.6595	Protein similar to S. cerevisiae Rsb1p, involved in fatty acid transport; transposon mutation affects filamentous growth; alkaline downregulated; caspofungin induced; possibly an essential gene; Hap43p-repressed	---
C4_03190W_A	-2.1722	4.28717	8.38636e-16	1.28107e-13	---	CAL0000199070	CaO19.2671|CaO19.10186	Protein with a predicted FAD-dependent pyridine nucleotide reductase domains; putative oxidoreductase; Plc1-regulated; possibly an essential gene, disruptants not obtained by UAU1 method	---
C1_07120W_A	-2.15311	6.36917	1.0272e-15	1.53176e-13	GAP4	CAL0000198089	CaO19.11936|CaO19.4456	High-affinity S-adenosylmethionine permease; required for SAM-induced morphogenesis; hyphal induced; regulated by Hap43, Gcn2 and Gcn4; colony morphology-related gene regulation by Ssnp	---
C4_04320W_A	-3.962	6.78913	2.17056e-15	3.16144e-13	FRE10	CAL0000177334	CaO19.1415|CaO19.8991	Major cell-surface ferric reductase under low-iron conditions; 7 transmembrane regions and a secretion signal predicted; Tup1, Rim101, Ssn6, Hog1, caspofungin repressed; ciclopirox olamine induced; rat catheter biofilm induced	---
C6_03200W_A	1.75072	7.86314	4.06668e-15	5.78855e-13	---	CAL0000188068	CaO19.5607	Ortholog of C. dubliniensis CD36 : Cd36_63860, C. parapsilosis CDC317 : CPAR2_601140, C. auris B8441 : B9J08_000407 and Candida tenuis NRRL Y-1498 : CANTEDRAFT_92714	---
CR_09140C_A	-2.21321	7.79988	6.25813e-15	8.70993e-13	---	CAL0000184548	CaO19.7310	Protein with a role in directing meiotic recombination events to homologous chromatids; induced by ciclopirox olamine; positively regulated by Sfu1; Hog1, fluconazole-repressed; Hap43-induced; Spider biofilm induced	MSC1
C2_08140C_A	-1.67567	6.93015	1.07708e-14	1.46647e-12	PHM7	CAL0000191215	CaO19.2170	Putative transporter, possibly involved in ion homeostasis, drug tolerance, filamentous growth, virulence; fungal-specific; Hog1-repressed; repressed by 17-beta-estradiol, ethynyl estradiol; Hap43-induced; Spider biofilm induced	PHM7
C2_09490W_A	2.06524	4.20708	1.58927e-14	2.11779e-12	PHO13	CAL0000188358	CaO19.8983|CaO19.1405	Putative 4-nitrophenylphosphatase; Hap43p-repressed gene; transcription is regulated upon yeast-hyphal switch	---
C2_03110W_A	1.79499	4.10612	1.68519e-14	2.19882e-12	---	CAL0000186885	CaO19.5785|CaO19.13207	Protein of unknown function; upregulated in a cyr1 or ras1 null mutant; induced by nitric oxide	---
C1_02110C_A	-3.62758	8.16213	1.9059e-14	2.39195e-12	HGT2	CAL0000184480	CaO19.3668|CaO19.11152	Putative MFS glucose transporter; 20 member C. albicans glucose transporter family; 12 probable membrane-spanning segments; expressed in rich medium with 2% glucose; rat catheter and Spider biofilm induced	---
C2_05070W_A	-3.80466	3.84755	1.90959e-14	2.39195e-12	FRE9	CAL0000198445	CaO19.3538|CaO19.11022	Ferric reductase; alkaline induced; ciclopirox olamine; Hap43-induced	---
C4_07090C_A	1.53461	6.06926	3.63139e-14	4.45949e-12	TRP4	CAL0000182715	CaO19.3099	Predicted enzyme of amino acid biosynthesis; upregulated in biofilm; regulated by Gcn2p and Gcn4p; S. cerevisiae ortholog is Gcn4p regulated	TRP4
CR_02920C_A	-2.60421	7.20041	3.73886e-14	4.50317e-12	AQY1	CAL0000176060	CaO19.2849	Aquaporin water channel; osmotic shock resistance, WT freeze tolerance; virulent in mice; flucytosine repressed; flow model/RPMI/Spider/rat catheter biofilm induced; required for RPMI biofilm formation; Bcr1-induced in a/a RPMI biofilms	AQY1
C1_05870W_A	-2.28968	5.50734	5.31847e-14	6.28482e-12	PRN3	CAL0000180196	CaO19.2462	Protein similar to pirin; induced by Mnl1 under weak acid stress; Hap43-repressed; Spider biofilm induced	---
C1_00290W_A	-2.56793	8.05885	5.53226e-14	6.41639e-12	POL93	CAL0000175689	CaO19.6078	Predicted ORF in retrotransposon Tca8 with similarity to the Pol region of retrotransposons encoding reverse transcriptase, protease and integrase; downregulated in response to ciclopirox olamine; F-12/CO2 early biofilm induced	---
C2_09820W_A	-1.89105	5.26923	5.77401e-14	6.57503e-12	---	CAL0000190631	CaO19.1368	Protein of unknown function; flow model biofilm induced; Spider biofilm induced	---
C6_03850C_A	-3.82233	4.68338	7.04879e-14	7.88331e-12	IHD1	CAL0000194292	CaO19.13183|CaO19.5760	GPI-anchored protein; alkaline, hypha-induced; regulated by Nrg1, Rfg1, Tup1 and Tsa1, Tsa1B in minimal media at 37; oralpharyngeal candidasis induced ; Spider biofilm induced; regulated in Spider biofilms by Tec1, Efg1, Ndt80, Rob1, Brg1	YFL067W
CR_06770C_A	1.51007	6.90442	7.94587e-14	8.7307e-12	---	CAL0000182499	CaO19.9415|CaO19.1857	Putative L-azetidine-2-carboxylic acid acetyltransferase; mutants are viable	---
C3_02480C_A	1.96098	9.87249	1.26232e-13	1.36309e-11	CCP1	CAL0000199533	CaO19.238	Cytochrome-c peroxidase N terminus; Rim101, alkaline pH repressed; induced in low iron or by macrophage interaction; oxygen-induced activity; regulated by Sef1, Sfu1, and Hap43; Spider biofilm induced; rat catheter biofilm repressed	CCP1
CR_02700W_A	1.65779	4.81477	1.51115e-13	1.60412e-11	---	CAL0000198238	CaO19.10347|CaO19.2829	Ortholog(s) have role in protein transport	PGA2
C1_07680W_A	-1.92975	4.5728	2.85007e-13	2.975e-11	HAP2	CAL0000184546	CaO19.1228	CCAAT-binding transcription factor; regulates low-iron induction of FRP1; in these conditions CBF comprises Hap43 and probably Hap2 and Hap3; possibly essential, disruptants not obtained by UAU1 method; Cap1-dependent induction in low iron	HAP2
C1_11210C_A	-1.76245	4.98129	9.85113e-13	1.01144e-10	HAP43	CAL0000188360	CaO19.681	CCAAT-binding factor-dependent transcription factor; repressor; also called CAP2; required for low iron response; similar to bZIP transcription factor AP-1; repressed by Sfu1; ciclopirox olamine induced; rat catheter, Spider biofilm induced	---
C2_04460W_A	1.62177	7.07378	1.89824e-12	1.91753e-10	LYS22	CAL0000201759	CaO19.4506	Homocitrate synthase, minor isoform; repressed by nitric oxide and by hypoxia; protein level decreases in stationary phase cultures; induced by ketoconazole, Spider biofilm induced; flow model biofilm repressed	---
C1_04660W_A	1.74685	5.13226	2.20868e-12	2.19571e-10	DUR1,2	CAL0000184290	CaO19.780|CaO19.8402	Urea amidolyase; hydrolyzes urea to CO2; use of urea as N source and for hyphal switch in macrophage; regulated by Nrg1/Hap43; required for virulence; promotes mouse kidney and brain colonization; rat catheter and flow model biofilm induced	DUR1,2
CR_07530C_A	-1.50762	5.38342	3.41684e-12	3.3437e-10	ECM22	CAL0000185536	CaO19.10154|CaO19.2623	Zn(II)2Cys6 transcription factor; rat catheter and Spider biofilm induced	---
C1_07220W_A	-1.46003	7.13677	4.60011e-12	4.43239e-10	---	CAL0000192240	CaO19.11925|CaO19.4445	Protein of unknown function; Plc1p-regulated; expression induced early upon infection of reconstituted human epithelium (RHE), while expression of the C. dubliniensis ortholog is not; mutant is viable; Spider biofilm induced	---
C3_02790W_A	-1.93328	4.27372	5.36177e-12	5.08799e-10	---	CAL0000198258	CaO19.270|CaO19.7902	Ortholog of C. dubliniensis CD36 : Cd36_82780, C. parapsilosis CDC317 : CPAR2_102150, Pichia stipitis Pignal : psti_CGOB_00155 and Candida tropicalis MYA-3404 : CTRG_02557	---
CR_10250C_A	1.47041	10.1364	7.08834e-12	6.52857e-10	FDH3	CAL0000175789	---	Glutathione-dependent formaldehyde dehydrogenase; glycine catabolism; repressed by Efg1 in yeast, not hyphal growth conditions; induced by Mnl1 under weak acid stress; Spider biofilm repressed	SFA1
C4_04530C_A	-1.79998	4.40335	1.54827e-11	1.40534e-09	PHR1	CAL0000177455	CaO19.3829|CaO19.11310	Cell surface glycosidase; may act on cell-wall beta-1,3-glucan prior to beta-1,6-glucan linkage; role in systemic, not vaginal virulence (neutral, not low pH); high pH or filamentation induced; Bcr1-repressed in RPMI a/a biofilm	---
C4_06120W_A	1.54611	7.71682	1.92277e-11	1.72033e-09	GDH3	CAL0000180438	CaO19.4716	NADP-glutamate dehydrogenase; Nrg1, Plc1 regulated; hypha, hypoxia, Efg1-repressed; Rim101-induced at pH 8; GlcNAc, ciclopirox, ketoconazole induced; exp and stationary phase protein; Spider biofilm repressed; rat catheter biofilm induced	GDH3
CR_05180C_A	1.58026	8.01322	2.3634e-11	2.08478e-09	SDH2	CAL0000198657	CaO19.8251|CaO19.637	Succinate dehydrogenase, Fe-S subunit; localizes to surface of yeast cells, but not hyphae; induced in high iron and during log phase aerobic growth; repressed by nitric oxide, Hap43	SDH2
C3_05580C_A	1.73807	4.12723	2.74055e-11	2.3839e-09	GAP2	CAL0000177766	CaO19.6993	General broad specificity amino acid permease; ketoconazole, flucytosine repressed; Ssy1-dependent histidine induction; regulated by Nrg1, Tup1; colony morphology-related gene regulation by Ssn6; Spider and flow model biofilm induced	GAP1
C1_06810W_A	1.34557	6.62703	3.11977e-11	2.6766e-09	CAT1	CAL0000188148	CaO19.13609|CaO19.6229	Catalase; resistance to oxidative stress, neutrophils, peroxide; role in virulence; regulated by iron, ciclopirox, fluconazole, carbon source, pH, Rim101, Ssn6, Hog1, Hap43, Sfu1, Sef1, farnesol, core stress response; Spider biofilm induced	CTA1
C3_07220C_A	1.34831	5.73514	3.57483e-11	3.02556e-09	PRO2	CAL0000189309	CaO19.14071|CaO19.6779	Putative gamma-glutamyl phosphate reductase with a predicted role in proline biosynthesis; regulated by Gcn2p and Gcn4p	PRO2
C5_03510C_A	1.36745	7.25389	4.05275e-11	3.38432e-09	---	CAL0000201213	CaO19.6660	Protein of unknown function; mRNA binds to She3; Hap43-repressed; rat catheter and flow model biofilm induced	YHR131C
C1_09780C_A	-1.5586	5.8725	4.24625e-11	3.49924e-09	---	CAL0000198623	CaO19.4843|CaO19.12306	Putative iron/copper reductas; involved in iron homeostasis; rat catheter and Spider biofilm induced	FRE8
C4_00120W_A	-3.31968	4.43284	4.4829e-11	3.64628e-09	PGA7	CAL0000201827	CaO19.5635|CaO19.13080	GPI-linked hyphal surface antigen; induced by ciclopirox olamine, ketoconazole, Rim101 at pH 8; Hap43, fluconazole; flow model biofilm induced; Spider biofilm induced; required for RPMI biofilm; Bcr1-induced in a/a biofilm	---
C2_06870C_A	-1.57271	7.71358	4.64663e-11	3.73101e-09	PST1	CAL0000197194	---	Flavodoxin-like protein involved in oxidative stress protection and virulence; putative 1,4-benzoquinone reductase; hyphal-induced; regulated by Cyr1, Ras1, Efg1, Nrg1, Rfg1, Tup1; Hap43-induced; Spider biofilm induced	---
C4_03350C_A	-1.94055	3.64181	5.06792e-11	4.01777e-09	AIF1	CAL0000191273	CaO19.10870|CaO19.3362	Has domain(s) with predicted flavin adenine dinucleotide binding, oxidoreductase activity	---
C2_08830W_A	-1.42558	5.36621	6.39607e-11	5.00732e-09	---	CAL0000175358	---	Ortholog(s) have role in chitin localization, vesicle-mediated transport and integral component of endoplasmic reticulum membrane localization	RCR1
C6_01450C_A	-1.71909	5.25562	6.6093e-11	5.11038e-09	---	CAL0000188242	CaO19.10943|CaO19.3439	Protein of unknown function; Cyr1-repressed; rat catheter and Spider biofilm induced	---
C6_02890C_A	3.39485	3.16102	7.93944e-11	6.06399e-09	HPD1	CAL0000185703	CaO19.5565	3-hydroxypropionate dehydrogenase; involved in degradation of toxic propionyl-CoA; rat catheter and Spider biofilm induced	---
C4_00110C_A	-3.18897	3.51173	1.01036e-10	7.62392e-09	FRP1	CAL0000187683	CaO19.13079|CaO19.5634	Ferric reductase; alkaline-induced by Rim101; iron-chelation-induced by CCAAT-binding factor; fluconazole-repressed; ciclopirox-, hypoxia-, Hap43-induced; colony morphology-related regulation by Ssn6; Spider and flow model biofilm induced	---
C5_04930C_A	-2.73216	3.81458	1.0755e-10	8.01885e-09	MAL31	CAL0000184818	CaO19.3981|CaO19.11464	Putative high-affinity maltose transporter; transcript is upregulated in clinical isolates from HIV+ patients with oral candidiasis; alkaline induced; Spider biofilm induced	MAL31
C1_05190C_A	1.3826	5.53864	1.23726e-10	9.11645e-09	---	CAL0000184657	---	Protein with a NADH-ubiquinone oxidoreductase B18 subunit domain; gene has intron	---
C7_03090C_A	1.8296	3.60509	1.29683e-10	9.24294e-09	SSP96	CAL0000193063	CaJ7.0357|CaJ7_0357|CaO19_5145|CaO19.5145	Putative flavin-containing monooxygenase; F-12/CO2 early biofilm induced	---
C6_02540C_A	1.60003	7.63548	1.2987e-10	9.24294e-09	---	CAL0000184524	CaO19.5523	Ortholog of C. dubliniensis CD36 : Cd36_62780, C. parapsilosis CDC317 : CPAR2_601690, C. auris B8441 : B9J08_001638 and Candida tenuis NRRL Y-1498 : CANTEDRAFT_113271	---
C4_00650W_A	1.24051	5.94967	1.31559e-10	9.2579e-09	HIS5	CAL0000198056	---	Putative histidinol-phosphate aminotransferase; Gcn4p-regulated; protein present in exponential and stationary growth phase yeast cultures	HIS5
C2_00510W_A	-1.38528	5.48073	1.44366e-10	1.00463e-08	---	CAL0000189154	CaO19.9623|CaO19.2076	Protein of unknown function; S. pombe ortholog SPAC7D4.05 encodes a predicted hydrolase; Hap43-repressed; Spider biofilm induced	YMR130W
C1_05140W_A	-1.80086	5.36777	1.67489e-10	1.15273e-08	BRG1	CAL0000196982	CaO19.11538|CaO19.4056	Transcription factor; recruits Hda1 to hypha-specific promoters; Tn mutation affects filamentation; Hap43-repressed; Spider and flow model biofilm induced; required for Spider biofilm formation; Bcr1-repressed in RPMI a/a biofilms	---
C4_05110C_A	-1.33846	6.34337	1.70858e-10	1.16314e-08	HAP41	CAL0000186447	CaO19.740|CaO19.8359	Putative Hap4-like transcription factor; Hap43-repressed; not required for response to low iron; induced by Mnl1 under weak acid stress; Spider biofilm induced	---
C2_00400C_A	1.39834	6.96305	3.17146e-10	2.13579e-08	---	CAL0000183480	CaO19.2091|CaO19.9638	Putative NADH dehydrogenase; repressed by nitric oxide, Hap43p-repressed	---
C3_01540W_A	1.83506	8.39836	3.48763e-10	2.32373e-08	---	CAL0000192266	CaO19.9259|CaO19.1691	Plasma-membrane-localized protein; filament induced; Hog1, ketoconazole, fluconazole and hypoxia-induced; regulated by Nrg1, Tup1, Upc2; induced by prostaglandins; flow model biofilm induced; rat catheter and Spider biofilm repressed	---
C1_13670W_A	1.43011	8.06846	3.63001e-10	2.39313e-08	OSM2	CAL0000192083	CaO19.12472|CaO19.5005	Putative mitochondrial fumarate reductase; regulated by Ssn6p, Gcn2p, and Gcn4p; Hog1p-downregulated; stationary phase enriched protein; Hap43p-repressed gene	OSM1
C1_14130W_A	-3.25212	7.23858	4.02876e-10	2.62835e-08	FTR1	CAL0000185056	CaO19.7219	High-affinity iron permease; required for mouse virulence, low-iron growth; iron, amphotericin B, caspofungin, ciclopirox, Hog1p, Sef1p, Sfu1p, and Hap43p regulated; complements S. cerevisiae ftr1 iron transport; Hap43p-repressed	FTR1
C2_01270W_A	1.49305	7.03737	4.28259e-10	2.76514e-08	CHA1	CAL0000177673	---	Similar to catabolic ser/thr dehydratases; repressed by Rim101; induced in low iron; regulated on white-opaque switch; filament induced; Tn mutation affects filamentation; flow model biofilm induced; Spider biofilm repressed	---
C3_03490W_A	-1.4504	5.8699	4.35871e-10	2.78557e-08	RSN1	CAL0000182555	CaO19.7980|CaO19.347	Protein of unknown function; flow model biofilm induced; Spider biofilm induced; induced during the mating process; Hap43-repressed	---
C2_07070W_A	1.25254	5.23926	6.56299e-10	4.15192e-08	---	CAL0000175885	CaO19.2262|CaO19.9802	Protein similar to quinone oxidoreductases; induced by benomyl treatment, nitric oxide; oxidative stress-induced via Cap1; stationary-phase enriched protein; Spider biofilm induced	ZTA1
C7_00930W_A	-1.37071	9.8621	6.90986e-10	4.2848e-08	GPH1	CAL0000189831	CaJ7.0111|CaO19.7021	Putative glycogen phosphorylase; role in glycogen metabolism; regulated by Ssk1, Mig1, Tup1, Hap43; fluconazole-induced; localizes to cell surface of hyphae, not yeast; stationary phase enriched protein; Spider biofilm induced	GPH1
C1_08400C_A	-1.68198	6.6833	8.6568e-10	5.26384e-08	GCV2	CAL0000198461	CaO19.385	Glycine decarboxylase P subunit; protein of glycine catabolism; repressed by Efg1; Hog1-induced; induced by Rim101 at acid pH; transcript induced in elevated CO2; stationary phase enriched protein	GCV2
C7_00770W_A	-1.85298	3.69893	8.92049e-10	5.37202e-08	---	CAL0000197123	CaJ7.0090|CaO19_7042|CaJ7_0090|CaO19.7042	Protein of unknown function; induced by benomyl or in an azole-resistant strain overexpressing MDR1; induced by nitric oxide; Spider biofilm induced	---
CR_10110W_A	-1.48363	4.99945	1.08108e-09	6.4484e-08	CHT3	CAL0000194074	CaO19.7586	Major chitinase; secreted; functional homolog of S. cerevisiae Cts1p; 4 N-glycosylation motifs; possible O-mannosylation; putative signal peptide; hyphal-repressed; farnesol upregulated in biofilm; regulated by Efg1p, Cyr1p, Ras1p	CTS1
C1_01780C_A	-1.33941	5.13595	1.30496e-09	7.588e-08	HOL4	CAL0000187281	CaO19.4546	Putative ion transporter; alkaline induced by Rim101; Plc1-regulated; caspofungin repressed; rat catheter and Spider biofilm induced	---
C1_13430C_A	-1.8084	3.60639	1.30771e-09	7.588e-08	---	CAL0000197000	CaO19.4970	Protein of unknown function; Spider biofilm induced	---
CR_09920W_A	-2.16324	4.58484	1.30848e-09	7.588e-08	---	CAL0000200920	CaO19.7566	Predicted amino acid transport domain; transcript upregulated in clinical strains from HIV+ patients with oral candidiasis; alkaline upregulated by Rim101; rat catheter, Spider and flow model biofilm induced	---
C6_03630W_A	1.3931	4.53018	1.33417e-09	7.66598e-08	PAD1	CAL0000174002	CaO19.13153|CaO19.5731	Putative phenylacrylic acid decarboxylase; repressed by Rgt1p	PAD1
CR_00310C_A	-1.42526	7.2622	1.5735e-09	8.95894e-08	---	CAL0000193859	CaO19.7502	Protein of unknown function; Hap43-induced gene; upregulated in a cyr1 null mutant; Spider biofilm induced	---
C1_06230C_A	-1.44129	4.57808	1.59233e-09	8.9845e-08	MDM34	CAL0000184363	CaO19.1826|CaO19.9385	Putative zinc finger transcription factor; macrophage-downregulated; flow model biofilm induced; flow model and Spider biofilm induced	MDM34
C1_13630W_A	1.37782	7.31839	1.77754e-09	9.93996e-08	CYB2	CAL0000184748	CaO19.12467|CaO19.5000	Putative cytochrome b2 precursor; induced in high iron; alkaline repressed; colony morphology-related gene regulation by Ssn6; Hap43-repressed; pider biofilm induced	CYB2
C7_03340C_A	-1.32302	4.61736	2.25697e-09	1.25092e-07	PRR2	CAL0000181633	CaJ7.0386|CaO19.1341|CaJ7_0386|CaO19_1341	Putative serine/threonine protein kinase; mutation confers resistance to 5-fluorocytosine (5-FC)	---
CR_02220C_A	1.31094	5.29214	2.51583e-09	1.38216e-07	OPT3	CAL0000185426	CaO19.3749	Oligopeptide transporter; transcript induced by macrophage phagocytosis, BSA or peptides; fluconazole-induced; induced by Rim101 at pH 8; virulence-group-correlated expression; Hap43-repressed; Spider biofilm induced	OPT2
C7_00170W_A	-1.43605	5.14028	3.04909e-09	1.64625e-07	VPS70	CAL0000175863	CaJ7.0024|CaO19.7106|CaO19_7106|CaJ7_0024	Has domain(s) with predicted peptidase activity and role in proteolysis	VPS70
C2_00680C_A	-1.81156	3.06809	3.35615e-09	1.79654e-07	SOD5	CAL0000188676	CaO19.2060|CaO19.9607	Cu-containing superoxide dismutase; protects against oxidative stress; induced by neutrophils, hyphal growth, caspofungin, osmotic/oxidative stress; oralpharyngeal candidiasis induced; rat catheter and Spider biofilm induced	---
C4_02480C_A	1.4388	4.49866	3.49081e-09	1.85279e-07	TIM13	CAL0000199188	CaO19.10268|CaO19.2754	Predicted mitochondrial intermembrane space protein with a role in protein import into mitochondria	TIM13
C2_07580W_A	-1.37376	4.35283	3.78704e-09	1.99313e-07	---	CAL0000178373	CaO19.9423|CaO19.1867	Putative malate permease; induced during macrophage infection; regulated by Gcn2 and Gcn4; putative peroxisome targeting signal; Hap43-repressed; Spider biofilm induced	---
C1_14290C_A	-1.33901	7.64008	4.01235e-09	2.0768e-07	MDG1	CAL0000181056	---	Ortholog(s) have role in pheromone-dependent signal transduction involved in conjugation with cellular fusion and membrane raft, plasma membrane localization	MDG1
C1_01460W_A	-1.43007	5.89652	4.06083e-09	2.08467e-07	---	CAL0000187100	CaO19.10843|CaO19.3332	Ortholog of Bre4 in S. cerevisiae has a role in brefeldin A resistence; a drug that affect intracellular transport; Spider biofilm induced	BRE4
C2_07400C_A	-1.44514	9.45685	4.10645e-09	2.09095e-07	APR1	CAL0000197684	CaO19.9447|CaO19.1891	Vacuolar aspartic proteinase; transcript equivalent in yeast-form and mycelial cells but is elevated at lower growth temperatures; upregulated iby human neutrophils; protein enriched in stationary phase; Spider biofilm induced	PEP4
C2_08640C_A	-1.55317	8.7542	4.64676e-09	2.32942e-07	PST2	CAL0000176544	CaO19.3612|CaO19.11095	Flavodoxin-like protein involved in oxidative stress protection and virulence; putative NADH:quinone oxidoreductase; similar to 1,4-benzoquinone reductase; induced by benomyl, oxidative stress via Cap1; fungal-specific	---
C2_10110W_A	1.45192	8.99048	4.64917e-09	2.32942e-07	CYC1	CAL0000196284	CaO19.1770|CaO19.9339	Cytochrome c; complements defects of S. cerevisiae cyc1 cyc7 double mutant; induced in high iron; alkaline repressed; repressed by nitric oxide; Hap43-dependent repression in low iron; regulated by Sef1, Sfu1	CYC1
C1_14340C_A	-1.31332	6.9167	5.01851e-09	2.47031e-07	RIM101	CAL0000174156	CaO19.7247	Transcription factor; alkaline pH response; required for alkaline-induced hyphal growth; role in virulence in mice; activated by C-terminal proteolytic cleavage; mediates both positive and negative regulation; Spider biofilm induced	RIM101
C1_02870W_A	1.19672	5.62243	5.04869e-09	2.47031e-07	YPT7	CAL0000178854	CaO19.10492|CaO19.2975	Protein of YPT/RAB family; induced during the mating process	---
C3_02810C_A	1.30907	5.42403	5.09599e-09	2.47412e-07	FAA21	CAL0000178021	CaO19.272|CaO19.7904	Predicted acyl CoA synthetase; upregulated upon phagocytosis; transcript regulated by Nrg1 and Mig1	FAA2
C7_00310C_A	1.16781	6.07107	6.57561e-09	3.16793e-07	---	CAL0000194529	CaJ7.0041|CaO19.7091|CaJ7_0041|CaO19_7091	Protein of unknown function; induced by nitric oxide; Spider biofilm repressed	---
C1_14180W_A	-1.32774	4.28297	7.99199e-09	3.79196e-07	---	CAL0000184602	CaO19.7225	Ortholog of C. dubliniensis CD36 : Cd36_13150, C. parapsilosis CDC317 : CPAR2_700610, C. auris B8441 : B9J08_003318 and Candida tenuis NRRL Y-1498 : CANTEDRAFT_135418	---
C7_00380W_A	1.24161	6.20655	9.53005e-09	4.45423e-07	---	CAL0000184302	CaJ7.0050|CaO19_7082|CaJ7_0050|CaO19.7082	S-adenosylmethionine transporter of the mitochondrial inner membrane; mitochondrial carrier family; predicted role in biotin biosynthesis and respiratory growth; Spider biofilm repressed	PET8
CR_04820W_A	-2.01753	5.19584	1.14844e-08	5.32791e-07	---	CAL0000187639	CaO19.13688|CaO19.6311	Protein of unknown function; Hap43-induced; rat catheter and Spider biofilm induced	SPO24
C6_01380C_A	1.14476	7.44737	1.22314e-08	5.63275e-07	---	CAL0000182221	CaO19.3446|CaO19.10950	Ortholog(s) have role in protein import into nucleus and nucleus localization	MOG1
C1_10740C_A	-1.78471	4.8842	1.26225e-08	5.77042e-07	ASR1	CAL0000187233	CaO19.2344	Heat shock protein; transcript regulated by cAMP, osmotic stress, ciclopirox olamine, ketoconazole; repressed by Cyr1, Ras1; colony morphology-related regulated by Ssn6; stationary phase enriched; Hap43-induced; Spider biofilm induced	---
C2_07680W_A	1.27978	5.43735	1.30008e-08	5.87639e-07	---	CAL0000188218	CaO19.2214|CaO19.9759	Ortholog(s) have structural constituent of ribosome activity and mitochondrial large ribosomal subunit localization	MRPL7
C1_10300W_A	1.15333	6.01355	1.3042e-08	5.87639e-07	MNN12	CAL0000176287	CaO19.4900	Predicted alpha-1,3-mannosyltransferase activity with a role in protein glycosylation	MNT2
CR_03690W_A	-1.28056	5.53649	1.38471e-08	6.19462e-07	---	CAL0000194129	CaO19.4368	Has domain(s) with predicted hydrolase activity and role in cellular process	---
C3_04640W_A	-1.16202	5.06944	1.4237e-08	6.32383e-07	ZCF31	CAL0000191055	CaO19.5924|CaO19.13345	Zn(II)2Cys6 transcription factor of unknown function; mutant is sensitive to copper and SDS, and resistant to Calcofluor White; required for yeast cell adherence to silicone substrate	---
CR_04600W_A	-1.26106	6.45585	1.43416e-08	6.32543e-07	---	CAL0000195473	CaO19.551	Ortholog of C. dubliniensis CD36 : Cd36_29980, C. parapsilosis CDC317 : CPAR2_204170, C. auris B8441 : B9J08_004836 and Candida tenuis NRRL Y-1498 : CANTEDRAFT_110235	---
C2_09600C_A	1.13	5.77392	1.62391e-08	7.11226e-07	---	CAL0000181446	CaO19.1394	Putative protein of unknown function; mutant is viable; protein level decreases in stationary phase cultures; Spider biofilm induced	YCR090C
C6_00920W_A	1.18435	6.48618	1.66739e-08	7.25199e-07	---	CAL0000196544	CaO19.93	Putative mitochondrial intermembrane space protein; colony morphology-related gene regulation by Ssn6; regulated by Sef1, Sfu1, and Hap43; Spider biofilm repressed; rat catheter biofilm induced	MIX17
C6_03230W_A	-1.4602	6.14598	1.71328e-08	7.40017e-07	ARG3	CAL0000176534	CaO19.13053|CaO19.5610	Putative ornithine carbamoyltransferase; Gcn4-regulated; Hap43-induced; repressed in alkalinizing medium; rat catheter and Spider biofilm induced	ARG3
C7_00660W_A	-2.24869	5.92712	1.85969e-08	7.97757e-07	GAC1	CAL0000181604	CaJ7.0080|CaO19.7053|CaO19_7053|CaJ7_0080	Putative regulatory subunit of ser/thr phosphoprotein phosphatase 1; fluconazole-induced; caspofungin repressed; transcript induced by Mnl1 under weak acid stress; regulated by Nrg1, Tup1; Spider and flow model biofilm induced	GAC1
C2_07730W_A	-1.31308	6.78363	1.92127e-08	8.18565e-07	YVC1	CAL0000187018	CaO19.2209|CaO19.9754	Putative vacuolar cation channel shock; repressed by alpha pheromone in SpiderM medium; flow model biofilm repressed	YVC1
C1_05000W_A	-1.21876	8.30102	1.9619e-08	8.30228e-07	RHD1	CAL0000199919	CaO19.7715|CaO19.54	Putative beta-mannosyltransferase required for the addition of beta-mannose to the acid-labile fraction of cell wall phosphopeptidomannan; 9-gene family memebr; regulated on yeast-hypha and white-opaque switches; Spider biofilm repressed	---
C4_02620C_A	-1.29206	6.69686	2.10635e-08	8.85375e-07	---	CAL0000193984	CaO19.10251|CaO19.2737	Carbohydrate kinase domain-containing protein; Spider biofilm induced	YDR109C
C4_01160W_A	2.68612	8.18441	2.181e-08	9.04611e-07	CRD2	CAL0000201338	---	Metallothionein; for adaptation to growth in high copper; basal transcription is cadmium-repressed; Ssn6 regulated; complements copper sensitivity of an S. cerevisiae cup1 mutant; regulated by Sef1, Sfu1, and Hap43; Spider biofilm induced	---
C3_01300C_A	1.4566	3.53203	2.33099e-08	9.54183e-07	NCE103	CAL0000198627	CaO19.9289|CaO19.1721	Carbonic anhydrase; converts of CO2 to bicarbonate; essential for virulence in host niches with limited CO2, normal white-opaque switch; Mnl1-induced in weak acid stress; Hap43-induced gene; F-12/CO2, rat catheter, Spider biofilm induced	NCE103
CR_09180W_A	-1.35773	6.48805	2.45443e-08	9.94748e-07	CDG1	CAL0000188872	CaO19.7314	Putative cysteine dioxygenases; role in conversion of cysteine to sulfite; transcript regulated upon white-opaque switch; rat catheter, Spider and flow model biofilm induced	---
CR_02190C_A	-1.57152	3.84775	2.46185e-08	9.94748e-07	SEF1	CAL0000189760	CaO19.11237|CaO19.3753	Zn2-Cys6 transcription factor; regulates iron uptake; negatively regulated by Sfu1p, positively regulated by Tbf1; promotes virulence in mice; mutants display decreased colonization of mouse kidneys; Spider biofilm induced	SEF1
CR_04060C_A	1.22841	8.50115	2.53015e-08	1.01579e-06	DAP1	CAL0000178496	CaO19.8119|CaO19.489	Similar to mammalian membrane-associated progesterone receptors involved in DNA damage response; induced in core stress response; Hog1 regulated; clade-associated expression; Hap43-repressed	DAP1
C1_04140W_A	-1.62798	6.43384	2.57395e-08	1.02679e-06	IFD6	CAL0000201829	CaO19.1048	Aldo-keto reductase; similar to aryl alcohol dehydrogenases; protein increase correlates with MDR1 overexpression (not CDR1 or CDR2) in fluconazole-resistant clinical isolates; farnesol regulated; possibly essential; Spider biofilm induced	---
CR_06630W_A	1.1711	5.28366	2.71003e-08	1.07423e-06	---	CAL0000186500	---	C/D box small nucleolar RNA (snoRNA)	---
C5_04030W_A	-1.38676	4.12928	2.77085e-08	1.09143e-06	---	CAL0000179600	CaO19.8874|CaO19.1287	Protein of unknown function; flow model biofilm induced; Spider biofilm induced	---
C3_03270W_A	1.05663	5.56324	3.22269e-08	1.25365e-06	---	CAL0000195675	CaO19.7958|CaO19.326	Protein of unknown function; Spider biofilm repressed	---
C1_12570C_A	-1.30482	4.80726	3.82251e-08	1.4778e-06	---	CAL0000191392	CaO19.11243|CaO19.3759	Putative elongator complex subunit; for modification of wobble nucleosides in tRNA; Spider biofilm induced	ELP4
CR_00290W_A	-1.46239	4.05801	3.94907e-08	1.51736e-06	---	CAL0000200149	CaO19.7504	Ortholog of S. cerevisiae Rts3; a component of the protein phosphatase type 2A complex; Plc1-regulated; induced in core caspofungin response; Spider biofilm induced	RTS3
C3_03870C_A	-1.30258	7.89667	4.1647e-08	1.59046e-06	SAP9	CAL0000194661	CaO19.14190|CaO19.6928	Secreted aspartyl protease; roles in adhesion, cell surface integrity; induced by antifungal drugs, stationary phase, or in white-phase cells; farnesol-downregulated in biofilm; autocatalytic processing; GPI-anchor; Spider biofilm induced	YPS1
CR_09110C_A	1.18998	5.40796	4.56243e-08	1.73179e-06	---	CAL0000179322	CaO19.7307	Putative oxidoreductase; similar to S. cerevisiae Pga3p; possible Kex2p substrate	PGA3
C6_04420W_A	1.22101	5.56009	4.88526e-08	1.82121e-06	---	CAL0000185936	CaO19.2125	Protein of unknown function; GlcNAc-induced protein; Spider biofilm induced; rat catheter biofilm repressed	---
C2_09880C_A	-2.05192	3.26078	5.47215e-08	2.02793e-06	---	CAL0000180057	CaO19.8943|CaO19.1363	Putative protein of unknown function; Plc1-regulated; transcript induced by Mnl1 under weak acid stress; flow model, rat catheter, Spider biofilm induced	YOR338W
C3_04940W_A	-1.21872	5.71783	5.53687e-08	2.03985e-06	---	CAL0000197875	CaO19.13384|CaO19.5963	Putative prenyltransferase; essential gene in S. cerevisiae; Spider biofilm induced	NUS1
CR_00620C_A	-1.44623	5.95317	5.79402e-08	2.1221e-06	ARG1	CAL0000190248	CaO19.7469	Argininosuccinate synthase; arginine synthesis; Gcn4, Rim101 regulated; induced by amino acid starvation (3-AT), benomyl treatment; stationary phase enriched protein; repressed in alkalinizing medium; rat catheter, Spider biofilm induced	ARG1
C7_00880C_A	-1.28272	4.57983	5.83276e-08	2.12387e-06	---	CAL0000190423	CaJ7.0104|CaJ7.0105	Protein of unknown function; Spider biofilm induced	---
C1_09160W_A	2.28633	6.4945	5.94921e-08	2.15375e-06	AOX1	CAL0000186504	CaO19.4774|CaO19.12237	Alternative oxidase; low abundance; constitutively expressed; one of two isoforms (Aox1p and Aox2p); involved in a cyanide-resistant respiratory pathway present in plants, protists, and some fungi, absent in S. cerevisiae; Hap43p-repressed	---
C3_04070C_A	-1.22134	5.58034	6.0814e-08	2.18895e-06	CDR11	CAL0000188523	---	Putative transporter of PDR subfamily of ABC family; Gcn4-regulated; induced by Rim101 at pH 8; Spider biofilm induced	---
C6_01700W_A	1.39903	12.2792	6.72124e-08	2.40544e-06	RPL32	CAL0000179592	---	Component of the large (60S) ribosomal subunit; Spider biofilm repressed	RPL32
C2_10060C_A	1.10099	5.72734	6.9138e-08	2.44639e-06	---	CAL0000187822	CaO19.1776|CaO19.9343	Putative pantetheine-phosphate adenylyltransferase (PPAT); which catalyzes 4th step in coenzyme A biosynthesis from pantothenate; rat catheter biofilm repressed	CAB4
C1_04770C_A	-1.19734	7.7335	8.38977e-08	2.95198e-06	ERG3	CAL0000190948	CaO19.8387|CaO19.767	C-5 sterol desaturase; introduces C-5(6) double bond into episterol; some clinical isolates show increased azole resistance and defects in hyphal growth and virulence; Efg1p-repressed; fluconazole-induced	ERG3
C3_06950W_A	-1.45143	3.65532	8.93706e-08	3.11855e-06	---	CAL0000182573	CaO19.14097|CaO19.6805	Protein of unknown function; Spider biofilm induced	VTC5
C3_05750C_A	-1.99841	3.45772	8.96279e-08	3.11855e-06	---	CAL0000175655	CaO19.7356	Ortholog of C. parapsilosis CDC317 : CPAR2_807080, C. dubliniensis CD36 : Cd36_85690, Candida metapsilosis : CMET_5772 and Candida tropicalis NEW ASSEMBLY : CTRG1_CGOB_00191	---
C3_01950C_A	1.08827	8.85876	9.05855e-08	3.13446e-06	---	CAL0000184812	CaO19.1653|CaO19.9222	Has domain(s) with predicted integral component of membrane localization	---
C3_00850C_A	-1.24901	7.76337	9.25976e-08	3.18648e-06	---	CAL0000192815	CaO19.6160	Ortholog(s) have role in eisosome assembly and eisosome, membrane raft localization	EIS1
C2_03950W_A	1.22934	5.19915	9.6151e-08	3.29068e-06	---	CAL0000201358	CaO19.8448|CaO19.828	Putative ribosomal protein, large subunit, mitochondrial precursor; repressed by prostaglandins; Spider biofilm repressed	MRPL24
C4_04900W_A	1.38432	13.5105	9.71525e-08	3.30688e-06	RPL30	CAL0000189848	---	Ribosomal 60S subunit protein; pre-rRNA processing; pre-mRNA alternatively spliced to productive/unproductive transcripts; temp-regulated splicing; colony morphology-related regulation by Ssn6, Tup1, Nrg1 regulated; Spider biofilm repressed	RPL30
C5_00820W_A	1.11077	5.88896	9.88513e-08	3.34652e-06	---	CAL0000181825	CaO19.585|CaO19.8217	Ortholog(s) have structural constituent of ribosome activity and mitochondrial large ribosomal subunit localization	MRPL17
CR_09020C_A	-1.18727	5.08315	9.93895e-08	3.34665e-06	CHS2	CAL0000189212	CaO19.7298	Chitin synthase; nonessential; required for wild-type chitin deposition in hyphae; transcript regulated during dimorphic transition; Chs1 and Chs2, but not Chs3, are inhibited by the protoberberine HWY-289; flow model biofilm repressed	CHS1
CR_09880W_A	-1.19248	6.36741	9.99409e-08	3.34722e-06	DEF1	CAL0000189505	CaO19.7561	RNA polymerase II regulator; role in filamentation, epithelial cell escape, dissemination in RHE model; induced by fluconazole, high cell density; Efg1/hyphal regulated; role in adhesion, hyphal growth on solid media; Spider biofilm induced	---
C2_03760C_A	-1.16431	7.52489	1.00532e-07	3.34911e-06	---	CAL0000196062	CaO19.8466|CaO19.846	Predicted protein kinase similar to S. cerevisiae Nnk1; implicated in proteasome function in S. cerevisiae; induced by Mnl1 under weak acid stress	NNK1
C1_11310C_A	-1.07766	6.35707	1.04644e-07	3.46764e-06	PSP1	CAL0000196960	CaO19.671	Protein repressed during the mating process	PSP1
C1_02460W_A	1.26676	12.8015	1.08189e-07	3.56625e-06	RPL10	CAL0000194016	CaO19.2935	Ribosomal protein L10; intron in 5'-UTR; downregulated upon phagocytosis by murine macrophage; transcription regulated by yeast-hypha switch; Spider biofilm repressed	RPL10
C2_00480C_A	-1.12006	6.58536	1.10944e-07	3.63791e-06	PHHB	CAL0000185556	CaO19.9626|CaO19.2079	Putative 4a-hydroxytetrahydrobiopterin dehydratase; transposon mutation affects filamentous growth; flow model biofilm induced; Spider biofilm induced	YHL018W
C1_02600W_A	1.04232	6.15649	1.12571e-07	3.66371e-06	SNO1	CAL0000182201	CaO19.2948	Protein with a predicted role in pyridoxine metabolism; stationary phase protein; regulated by Tup1, Efg1; Spider biofilm induced	SNO1
C1_03940W_A	1.32383	8.66204	1.17654e-07	3.79827e-06	---	CAL0000180102	CaO19.4468	Putative succinate dehydrogenase; localized to the mitochondrial membrane; Hap43p-repressed gene	SDH4
CR_02350C_A	-1.1272	4.74592	1.28307e-07	4.12096e-06	GEF2	CAL0000179877	CaO19.3734	Member of the voltage chloride channel family; Hap43p-repressed gene	---
C5_02890W_A	1.18553	9.50223	1.39738e-07	4.46521e-06	YNK1	CAL0000191707	CaO19.4311	Nucleoside diphosphate kinase (NDP kinase); homo-hexameric; soluble protein in hyphae; flucytosine induced; biofilm induced; macrophage-induced protein; stationary phase enriched protein; Spider biofilm repressed	YNK1
C4_02050W_A	1.28227	5.53166	1.40732e-07	4.47414e-06	HGH1	CAL0000178023	CaO19.12056|CaO19.4587	Putative HMG1/2-related protein; transcript regulated by Mig1	HGH1
C2_03770C_A	-1.27205	8.01049	1.41959e-07	4.49034e-06	STE11	CAL0000193264	CaO19.844|CaO19.8464	Protein similar to S. cerevisiae Ste11p; mutants are sensitive to growth on H2O2 medium	STE11
CR_08480C_A	1.38721	10.8546	1.5229e-07	4.79294e-06	---	CAL0000180472	---	Ortholog(s) have structural constituent of ribosome activity and cytosolic small ribosomal subunit localization	RPS29A
C2_05590C_A	1.05518	6.30155	1.70455e-07	5.33779e-06	---	CAL0000176162	CaO19.6872|CaO19.14161	Putative protein of unknown function; Hap43p-repressed gene	YLR126C
C7_02040C_A	-1.15033	7.41358	1.79487e-07	5.59266e-06	CUP9	CAL0000195705	CaJ7.0235|CaO19.13867|CaO19_6514|CaJ7_0235|CaO19.6514	Transcription factor; represses SOK1 expression in response to farnesol inhibition; yeast-hypha switch repressed; ketoconazole-induced; Plc1-regulated; colony morphology-related Ssn6 regulation; Spider, flow model biofilm induced	TOS8
C4_05560C_A	-1.35906	4.30237	1.88567e-07	5.78919e-06	ARO9	CAL0000197694	CaO19.1237	Aromatic transaminase; Ehrlich fusel oil pathway of aromatic alcohol biosynthesis; Rim101-dependent pH-regulation (alkaline induced); Hap43-induced gene	ARO9
C3_02610C_A	-1.7277	9.9446	1.94767e-07	5.95036e-06	GLX3	CAL0000194072	CaO19.251	Glutathione-independent glyoxalase; binds human immunoglobulin E; alkaline, fluconazole, Hog1 repressed; hypoxia, oxidative stress via Cap1, Hap43 induced; stationary-phase enriched; rat catheter, Spider biofilm induced	HSP31
C6_01720C_A	-1.11721	7.54227	2.35461e-07	7.15869e-06	SUR7	CAL0000180156	CaO19.10917|CaO19.3414	Protein required for normal cell wall, plasma membrane, cytoskeletal organization, endocytosis; localizes to eisosome subdomains of plasma membrane; four transmembrane motifs; mutant shows ectopic, chitin-rich cell wall; fluconazole-induced	SUR7
C4_01270W_A	1.33043	12.5032	2.53483e-07	7.6694e-06	RPS6A	CAL0000181351	---	Ribosomal protein 6A; localizes to cell surface of yeast cells but not hyphae; repressed upon phagocytosis by murine macrophage; possibly essential; Hap43-induced; Spider biofilm repressed	RPS6A
C3_01130C_A	-1.64778	5.56131	2.5483e-07	7.67307e-06	---	CAL0000180532	CaO19.10051|CaO19.2515	ZZ-type zinc finger protein; rat catheter and Spider biofilm induced	---
C2_02030W_A	1.23279	8.00195	2.7689e-07	8.29741e-06	ARO3	CAL0000176586	CaO19.1517|CaO19.9092	3-deoxy-D-arabinoheptulosonate-7-phosphate synthase; aromatic amino acid synthesis; GCN-regulated; feedback-inhibited by phe if expressed in S. cerevisiae; decreased in stationary phase; flow model biofilm repressed	ARO3
C7_02920W_A	1.26706	4.27681	2.83527e-07	8.41578e-06	---	CAL0000179259	CaJ7.0332|CaO19.12636|CaJ7_0332|CaO19_5169|CaO19.5169	Has domain(s) with predicted carbon-nitrogen ligase activity, with glutamine as amido-N-donor, hydrolase activity	---
C3_04930C_A	-1.43022	5.14917	2.90812e-07	8.59131e-06	HGT4	CAL0000186910	CaO19.5962|CaO19.13383	Glucose and galactose sensor; fermentation, filamentation, virulence roles; 20-member glucose transporter family; extended C terminus; high-glucose repressed; macrophage induced; flow model biofilm repressed; Spider biofilm induced	SNF3
C1_09310C_A	-1.3095	4.56764	3.05999e-07	8.99753e-06	---	CAL0000191456	CaO19.12255|CaO19.4791	Protein of unknown function; Spider biofilm induced	---
C1_10680C_A	-1.10094	7.27717	3.08537e-07	9.02976e-06	---	CAL0000196336	CaO19.1840|CaO19.9398	Predicted lipid-binding ER protein; involved in ER-plasma membrane tethering; Spider biofilm induced	TCB1
C4_04820C_A	1.21965	5.27177	3.4309e-07	9.99429e-06	---	CAL0000184844	CaO19.3797	Ortholog(s) have structural constituent of ribosome activity and mitochondrial large ribosomal subunit localization	MRPL11
C1_04880C_A	1.07439	5.4743	3.53065e-07	1.02373e-05	MRPL37	CAL0000176231	CaO19.755|CaO19.8375	Putative mitochondrial large subunit ribosomal protein; shows colony morphology-related gene regulation by Ssn6p	MRPL37
C4_00660W_A	1.22932	4.9965	3.6103e-07	1.042e-05	---	CAL0000180848	CaO19.4176|CaO19.11652	Ortholog(s) have structural constituent of ribosome activity and mitochondrial small ribosomal subunit localization	MRPS17
C7_01780W_A	-1.15008	6.34079	3.81363e-07	1.09563e-05	LPI9	CAL0000189406	CaJ7.0205|CaJ7_0205|CaO19_6544|CaO19.6544|CaO19.13897	Protein phosphatase type 1 regulator; role in chromosome segregation, regulation of phosphoprotein phosphatase activity; rat catheter and Spider biofilm induced	GIP3
C2_04050C_A	-1.02995	5.96285	3.85875e-07	1.10353e-05	DCK1	CAL0000181698	CaO19.8435|CaO19.815	Putative guanine nucleotide exchange factor; required for embedded filamentous growth; activates Rac1; has a DOCKER domain; similar to adjacent DCK2 and to S. cerevisiae Ylr422wp; regulated by Nrg1; Spider biofilm induced	DCK1
C4_01100C_A	-1.34049	4.06256	3.95062e-07	1.12008e-05	AGP2	CAL0000191370	CaO19.12148|CaO19.4679	Amino acid permease; hyphal repressed; white-opaque switch regulated; induced in core caspofungin response, during cell wall regeneration, by flucytosine; regulated by Sef1, Sfu1, and Hap43; rat catheter and Spider biofilm induced	AGP2
CR_03770C_A	1.11672	9.42516	3.95237e-07	1.12008e-05	RPS30	CAL0000193815	---	Putative 40S ribosomal protein S30; colony morphology-related gene regulation by Ssn6; rat catheter biofilm repressed	RPS30B
C7_03420C_A	-1.08677	6.03547	3.97478e-07	1.12135e-05	SNG3	CAL0000183065	CaJ7.0394|CaO19_1333|CaJ7_0394|CaO19.1333|CaO19.8913	Putative membrane transporter; Hap43p-induced gene; mutation confers hypersensitivity to toxic ergosterol analog; shows colony morphology-related gene regulation by Ssn6p	---
C2_00100C_A	-1.03868	7.33936	4.00238e-07	1.12408e-05	PGA52	CAL0000178744	CaO19.1911	GPI-anchored cell surface protein of unknown function; Hap43p-repressed gene; fluconazole-induced; possibly an essential gene, disruptants not obtained by UAU1 method	TOH1
C2_01010W_A	-1.11433	8.71381	4.10063e-07	1.14653e-05	HGT8	CAL0000198394	---	High-affinity glucose transporter of the major facilitator superfamily; 20 members in the C. albicans glucose transporter family; 12 probable membrane-spanning segments; gene has intron; expressed in rich medium; flow model biofilm induced	---
C1_02270C_A	1.70113	3.50547	4.1402e-07	1.15245e-05	---	CAL0000180860	---	Putative oxidoreductase; Spider biofilm induced	---
CR_08360C_A	1.26353	10.1005	4.1624e-07	1.15249e-05	RPP2A	CAL0000175968	---	Acidic ribosomal protein; likely role in translation elongation regulation; interacts with Rpp1B; 1 of 4 similar ribosomal proteins (Rpp1A, Rpp1B, Rpp2A, Rpp2B); CUG start codon; upstream uORFs; Tbf1-induced; Spider biofilm repressed	RPP2A
C4_02360W_A	-1.35689	7.75236	4.17717e-07	1.15249e-05	AMS1	CAL0000179816	CaO19.2768|CaO19.10284	Putative alpha-mannosidase; transcript regulated by Nrg1; induced during cell wall regeneration; flow model biofilm induced; Spider biofilm induced	AMS1
C3_06320W_A	-1.3307	3.64739	4.21117e-07	1.15678e-05	ALS7	CAL0000197652	CaO19.7400	ALS family protein; hypermutable contingency gene; growth-regulated, downregulated in biofilm; two variable repeat regions; expression in S. cerevisiae does not confer adhesiveness; ALS family includes adhesins, cell-surface glycoproteins	---
C1_09150W_A	-1.5797	10.6449	4.3027e-07	1.17676e-05	AOX2	CAL0000177372	---	Alternative oxidase; cyanide-resistant respiration; induced by antimycin A, oxidants; growth; Hap43, chlamydospore formation repressed; rat catheter, Spider biofilm induced; regulated in Spider biofilms by Bcr1, Tec1, Ndt80, Brg1	---
CR_07560W_A	-1.05792	6.32314	4.64811e-07	1.2657e-05	RGD3	CAL0000176620	CaO19.730|CaO19.8349	Putative Rho GTPase activating protein; fungal-specific (no human or murine homolog)	---
C7_00860W_A	-1.03947	6.73136	4.92701e-07	1.33584e-05	SSR1	CAL0000197579	CaJ7.0101|CaO19_7030|CaJ7_0101|CaO19.7030	Beta-glucan associated ser/thr rich cell-wall protein with a role in cell wall structure; GPI anchor; highly mutable due to internal Ser-Ala tandem repeats; detected at germ tube plasma membrane; repressed in cells treated with Congo Red;	CCW14
C7_01440W_A	1.56379	4.85135	5.0512e-07	1.36361e-05	---	CAL0000190391	CaJ7.0159|CaO19.6585|CaO19.13938|CaJ7_0159|CaO19_6585	Ortholog(s) have role in protein maturation by [4Fe-4S] cluster transfer and mitochondrial matrix localization	BOL3
C2_03360W_A	-1.1722	6.93295	5.34593e-07	1.43084e-05	---	CAL0000182731	CaO19.891|CaO19.8510	Putative AMP deaminase; possibly an essential gene, disruptants not obtained by UAU1 method	AMD1
C1_02530C_A	-1.19024	7.0781	5.41838e-07	1.43801e-05	DIP5	CAL0000194693	---	Dicarboxylic amino acid permease; mutation confers hypersensitivity to toxic ergosterol analog; induced upon phagocytosis by macrophage; Gcn4-regulated; upregulated by Rim101 at pH 8; rat catheter and Spider biofilm induced	DIP5
C1_08070W_A	-1.14687	9.14057	5.41866e-07	1.43801e-05	CDR4	CAL0000201396	CaO19.12545|CaO19.5079	Putative ABC transporter superfamily; fluconazole, Sfu1, Hog1, core stress response induced; caspofungin repressed; fluconazole resistance not affected by mutation or correlated with expression; rat catheter and flow model biofilm induced	---
CR_00480W_A	1.01015	5.96274	5.44982e-07	1.44018e-05	MRPL6	CAL0000184142	CaO19.7486	Putative mitochondrial ribosomal protein	MRPL6
C3_04530C_A	-1.32846	4.60315	5.51659e-07	1.4517e-05	TEC1	CAL0000175954	CaO19.13329|CaO19.5908	TEA/ATTS transcription factor; white cell pheromone response, hyphal gene regulation; required for Spider and RPMI biofilm formation; regulates BCR1; Cph2 regulated transcript; alkaline, rat catheter, Spider, flow model biofilm induced	TEC1
CR_09790W_A	-1.03809	7.42033	5.58319e-07	1.46308e-05	ALO1	CAL0000174500	CaO19.7551	D-Arabinono-1,4-lactone oxidase involved in biosynthesis of dehydro-D-arabinono-1,4-lactone, which has a protective role against oxidative damage; plasma membrane-localized;required for full virulence in a mouse model of systemic infection	ALO1
C2_04450W_A	1.45944	3.49434	5.62037e-07	1.46437e-05	---	CAL0000178906	CaO19.11983|CaO19.4507	Protein of unknown function; Hap43-repressed; rat catheter biofilm repressed	---
C4_02540W_A	-1.17025	5.62607	5.64485e-07	1.46437e-05	RGT1	CAL0000176948	CaO19.2747|CaO19.10261	Zn(II)2Cys6 transcription factor; transcriptional repressor involved in the regulation of glucose transporter genes; ortholog of S. cerevisiae Rgt1; mutants display decreased colonization of mouse kidneys	RGT1
C4_00090W_A	-1.3094	5.05173	5.65827e-07	1.46437e-05	PHR3	CAL0000178119	CaO19.8010|CaO19.377	Putative beta-1,3-glucanosyltransferase with similarity to the A. fumigatus GEL family; fungal-specific (no human or murine homolog); possibly an essential gene, disruptants not obtained by UAU1 method	GAS4
C5_04960W_A	-1.06092	5.74776	6.27499e-07	1.61729e-05	---	CAL0000181504	---	Protein of unknown function; induced in core caspofungin response; induced in ssr1 mutant; induced by nitric oxide independent of Yhb1; Spider biofilm induced	YGR237C
C4_02510W_A	-1.26415	5.6194	6.43434e-07	1.65157e-05	---	CAL0000180528	CaO19.2751	Predicted membrane transporter; member of the monocarboxylate porter (MCP) family, major facilitator superfamily; Hap43-induced gene; alkaline upregulated by Rim101; possibly an essential gene, disruptants not obtained by UAU1 method	---
C1_05180C_A	1.21284	6.41737	6.73131e-07	1.72074e-05	---	CAL0000188334	---	Protein with a NADH-ubiquinone oxidoreductase B18 subunit domain; gene has intron	---
CR_07190W_A	-1.05457	6.36792	6.92147e-07	1.76216e-05	---	CAL0000200127	---	Ortholog(s) have GTPase activator activity and role in establishment or maintenance of actin cytoskeleton polarity, small GTPase mediated signal transduction	RGD2
C5_01450W_A	-1.27932	5.51289	7.05102e-07	1.78788e-05	PRC2	CAL0000177583	CaO19.4135	Putative carboxypeptidase; induced by human neutrophils; Spider biofilm induced	---
CR_07390C_A	1.23549	5.09264	8.18195e-07	2.05132e-05	MRPL8	CAL0000182649	CaO19.6129|CaO19.13548	Mitochondrial 60S ribosomal protein subunit; Hap43p-repressed gene	MRPL8
C1_04020C_A	-2.63284	10.3709	8.18824e-07	2.05132e-05	CSH1	CAL0000175449	CaO19.11957|CaO19.4477	Aldo-keto reductase; role in fibronectin adhesion, cell surface hydrophobicity; regulated by temperature, growth phase, benomyl, macrophage interaction; azole resistance associated; Spider biofilm induced; rat catheter biofilm repressed	---
C2_00690W_A	-1.25472	4.71615	8.29771e-07	2.07046e-05	---	CAL0000190513	CaO19.2059|CaO19.9606	Protein with homology to magnesium-dependent endonucleases and phosphatases; regulated by Sef1, Sfu1, and Hap43; Spider biofilm induced	---
C3_05910W_A	-1.32281	3.37435	8.45321e-07	2.10089e-05	ZCF35	CAL0000189436	CaO19.7371	Zn(II)2Cys6 transcription factor; Hap43-induced; Spider biofilm induced	---
CR_01240C_A	-1.07736	4.79552	8.87369e-07	2.19668e-05	BOI2	CAL0000197750	CaO19.3230|CaO19.10740	Putative SH3-domain-containing protein; mutation confers hypersensitivity to toxic ergosterol analog; Spider biofilm induced	BOI2
C3_01250W_A	-1.03494	6.05919	8.91676e-07	2.19865e-05	PMC1	CAL0000196416	CaO19.1727|CaO19.9295	Vacuolar calcium P-type ATPase; transcript regulated by calcineurin and fluconazole; mutant shows increased resistance to fluconazole, lithium; increased sensitivity to calcium; Spider biofilm induced	PMC1
C2_09590C_A	1.49852	7.48224	8.99979e-07	2.21042e-05	---	CAL0000177748	CaO19.8973|CaO19.1395	Ortholog(s) have copper ion transmembrane transporter activity, inorganic phosphate transmembrane transporter activity and role in cellular copper ion homeostasis, copper ion transmembrane transport, phosphate ion transmembrane transport	PIC2
C1_11680C_A	-1.10769	5.43683	9.2144e-07	2.25429e-05	---	CAL0000175803	---	Ortholog of C. dubliniensis CD36 : Cd36_10990, C. parapsilosis CDC317 : CPAR2_804585, C. auris B8441 : B9J08_000968 and Candida tenuis NRRL Y-1498 : cten_CGOB_00256	---
C1_09120W_A	-1.56319	3.0763	9.26607e-07	2.25811e-05	IPT1	CAL0000180770	---	Inositol phosphoryl transferase; catalyzes the synthesis of the most abundant sphingolipid, mannose-(inositol-P)2-ceramide, M(IP)2C, from MIPC; required for wild-type membrane localization of Cdr1; Spider biofilm induced	IPT1
C4_00100C_A	-1.65219	4.46479	9.45053e-07	2.28617e-05	---	CAL0000183374	CaO19.5633|CaO19.13078	F-box domain-containing protein; flow model biofilm induced	---
C3_02630C_A	-1.31868	4.2137	9.45422e-07	2.28617e-05	---	CAL0000200139	CaO19.254	Protein of unknown function; Hog1p-repressed; Spider biofilm induced	---
C3_06620W_A	-1.01151	5.88039	9.51452e-07	2.2919e-05	FUN31	CAL0000200971	CaO19.7451	Putative PAS kinase involved in cell wall damage response; similar to S. cerevisiae Psk1p, a putative serine/threonine protein kinase; induced by Mnl1 under weak acid stress; rat catheter and Spider biofilm induced	PSK1
C4_01050C_A	1.23786	11.8745	9.63946e-07	2.30469e-05	RPL40B	CAL0000176824	---	Protein with similarity to the ribosomal protein portion of S. cerevisiae Rpl40Bp; colony morphology-related gene regulation by Ssn6; positively regulated by Tbf1; Spider biofilm repressed	---
CR_06700C_A	1.0663	8.56937	9.64123e-07	2.30469e-05	SOL3	CAL0000186724	CaO19.8323|CaO19.704	Putative 6-phosphogluconolactonase; present in exponential and stationary growth phase yeast cultures; macrophage-downregulated protein; Spider biofilm repressed	SOL3
C6_01970C_A	1.18219	10.7871	9.77404e-07	2.32756e-05	RPL25	CAL0000200350	---	Putative rRNA-binding ribosomal protein component of the 60S ribosomal subunit; Hap43-induced; colony morphology-related gene regulation by Ssn6	RPL25
C2_10690W_A	-1.22709	9.13999	9.89698e-07	2.34791e-05	TPS3	CAL0000186940	---	Predicted trehalose-phosphate synthase regulatory subunit; regulated by Efg1; regulated by Tsa1, Tsa1B under H2O2 stress conditions; flow model biofilm induced (reports differ)	TPS3
C4_03400W_A	1.11773	7.43569	1.03714e-06	2.45118e-05	---	CAL0000199629	---	Protein of unknown function; Hap43-repressed gene	---
C2_06810C_A	1.37692	11.0155	1.07016e-06	2.51027e-05	RPL11	CAL0000192242	---	Ribosomal protein; repressed by phagocytosis; colony morphology-related gene regulation by Ssn6; Hap43-induced; Spider biofilm repressed	RPL11B
C5_05250C_A	1.00712	5.34767	1.12695e-06	2.62962e-05	---	CAL0000188123	CaO19.4018|CaO19.11501	Ortholog(s) have structural constituent of ribosome activity and mitochondrial small ribosomal subunit localization	RSM7
C3_04840C_A	-1.71735	3.77626	1.12944e-06	2.62962e-05	---	CAL0000189246	CaO19.5952|CaO19.13373	Protein of unknown function; induced by nitric oxide independent of Yhb1; Sef1, Sfu1, and Hap43-induced; rat catheter and Spider biofilm induced	---
C3_04670C_A	1.23596	10.3123	1.1644e-06	2.70098e-05	RPS15	CAL0000179139	---	Putative ribosomal protein; macrophage/pseudohyphal-induced after 16 h; repressed upon phagocytosis by murine macrophage; Spider biofilm repressed	RPS15
C1_01680C_A	1.20441	6.25222	1.18908e-06	2.74805e-05	---	CAL0000197617	CaO19.10865|CaO19.3357	Ortholog(s) have structural constituent of ribosome activity and mitochondrial small ribosomal subunit, mitochondrion localization	FYV4
C1_01130W_A	-1.13403	5.99034	1.25773e-06	2.89601e-05	---	CAL0000190294	CaO19.10811|CaO19.3301	Putative ubiquitin ligase complex component; induced by heavy metal (cadmium) stress; Hog1-induced; transcript induced by Mnl1p under weak acid stress; flow model biofilm induced; Spider biofilm induced	MET30
C1_12600C_A	-1.59039	3.94823	1.27337e-06	2.92129e-05	CHR1	CAL0000178978	CaO19.3756|CaO19.11240	Predicted DEAD-box ATP-dependent RNA helicase; functional homolog of S. cerevisiae Rok1; Hap43-induced; Spider biofilm induced	ROK1
C3_03630W_A	1.25611	3.04999	1.33249e-06	3.04575e-05	ECM18	CAL0000188060	CaO19.6958|CaO19.14220	Ortholog of S. cerevisiae : ECM18, C. glabrata CBS138 : CAGL0B01969g, C. parapsilosis CDC317 : CPAR2_103190, C. auris B8441 : B9J08_000758 and Debaryomyces hansenii CBS767 : DEHA2G08448g	ECM18
C1_08230C_A	-1.13051	5.81711	1.36576e-06	3.11046e-05	PLB5	CAL0000190956	CaO19.5102	Putative GPI-linked phospholipase B, fungal-specific (no mammalian homolog); null mutation eliminates cell-associated phospholipase A2 activity and attenuates virulence; fluconazole-repressed; flow model biofilm repressed	---
C7_03360W_A	-1.09128	8.48521	1.39164e-06	3.15792e-05	CPY1	CAL0000177922	CaJ7.0388|CaO19.1339|CaO19_1339|CaJ7_0388	Carboxypeptidase Y; transcript regulated at yeast-hypha transition or macrophage response; induced human neutrophils; regulated by Gcn2 and Gcn4; putative N-glycosylation	PRC1
C1_05340C_A	-1.15486	6.67669	1.40097e-06	3.1676e-05	ZCF2	CAL0000199985	CaO19.8061|CaO19.431	Zn(II)2Cys6 transcription factor, required for adaptation to reactive sulfur species; regulates sulfite tolerance through expression of SSU1 and CDG1; Hap43-repressed; Spider biofilm induced	---
C1_09250W_A	-1.42648	9.2194	1.42165e-06	3.2028e-05	CRP1	CAL0000174668	CaO19.4784	Copper transporter; CPx P1-type ATPase; mediates Cu resistance; similar to Menkes and Wilson disease proteins; copper-induced; Tbf1-activated; suppresses Cu sensitivity of S. cerevisiae cup1 mutant; flow model biofilm induced	---
C2_03220C_A	-1.00774	6.47556	1.4445e-06	3.24262e-05	STP4	CAL0000184778	CaO19.8527|CaO19.909	C2H2 transcription factor; induced in core caspofungin response; colony morphology-related gene regulation by Ssn6; induced by 17-beta-estradiol, ethynyl estradiol; rat catheter and Spider biofilm induced	STP3
CR_10840C_A	-1.22356	8.08854	1.46221e-06	3.27065e-05	XYL2	CAL0000192665	CaO19.7676	D-xylulose reductase; immunogenic in mice; soluble protein in hyphae; induced by caspofungin, fluconazole, Hog1 and during cell wall regeneration; Mnl1-induced in weak acid stress; stationary phase enriched; flow model biofilm induced	SOR2
C1_01170C_A	-1.09409	4.33046	1.51866e-06	3.38082e-05	ZCF17	CAL0000198600	CaO19.3305|CaO19.10815	Putative Zn(II)2Cys6 transcription factor	---
C6_01860C_A	1.18051	7.40134	1.54941e-06	3.42896e-05	HCH1	CAL0000176856	---	Ortholog of S. cerevisiae Hch1, a regulator of heat shock protein Hsp90; regulated by Gcn4; induced in response to amino acid starvation (3-aminotriazole treatment); mutants are viable	HCH1
C1_10870W_A	1.18718	11.6183	1.58905e-06	3.50429e-05	RPS17B	CAL0000195565	---	Ribosomal protein 17B; downregulated upon phagocytosis by murine macrophages; Hap43-induced; Spider biofilm repressed	RPS17B
C2_08420W_A	1.05182	4.67396	1.60208e-06	3.52064e-05	---	CAL0000200044	CaO19.3639|CaO19.11121	Ortholog(s) have DNA-3-methyladenine glycosylase activity, alkylbase DNA N-glycosylase activity, damaged DNA binding activity	MAG1
CR_07070C_A	-1.3383	3.39459	1.67246e-06	3.65429e-05	ALS3	CAL0000183666	---	Cell wall adhesin; epithelial adhesion, endothelial invasion; alleles vary in adhesiveness; immunoprotective in mice; binds SspB adhesin of S. gordonii in mixed biofilm; induced in/required for Spider biofilm; flow model biofilm repressed	---
C2_02980C_A	1.20033	6.96491	1.67457e-06	3.65429e-05	DLD1	CAL0000175340	CaO19.13227|CaO19.5805	Putative D-lactate dehydrogenase; white cell-specific trancript; colony morphology-related gene regulation by Ssn6; Hap43-repressed; rat catheter biofilm induced; Spider biofilm repressed	---
CR_02000C_A	-1.40989	6.3897	1.72591e-06	3.75325e-05	HEM1	CAL0000189686	CaO19.2601	Putative 5-aminolevulinate synthase; caspofungin repressed; induced by high iron, nitric oxide; regulated by Ssn6; Hap43-repressed; Spider biofilm induced	HEM1
C7_00490C_A	1.1542	5.0895	1.81791e-06	3.92606e-05	---	CAL0000182703	CaJ7.0064|CaO19_7069|CaJ7_0064|CaO19.7069	Putative AdoMet-dependent proline methyltransferase; Hap43-induced; required for normal flow model biofilm growth; Spider biofilm repressed	TAE1
C7_01200C_A	-1.17771	4.11697	1.83318e-06	3.94542e-05	DBP7	CAL0000199731	CaJ7.0136|CaO19.6902|CaO19_6902|CaJ7_0136	Putative ATP-dependent DEAD-box RNA helicase; Hap43-induced; rat catheter biofilm induced	DBP7
C3_03130C_A	1.21758	3.16558	1.90554e-06	4.07317e-05	---	CAL0000180622	---	Putative mitochondrial protein with a predicted role in cell wall biogenesis; possibly an essential gene, disruptants not obtained by UAU1 method	---
C1_07900W_A	-1.76825	10.6707	2.00868e-06	4.27904e-05	COI1	CAL0000196800	CaO19.5063	Secreted protein; ciclopirox olamine induced; regulated by Ssn6; induced by nitric oxide independent of Yhb1; Hap43-induced; Spider biofilm repressed	---
C1_00450C_A	1.05339	7.13162	2.04776e-06	4.3475e-05	---	CAL0000194733	---	Mitochondrial protein; component of the mitochondrial inner membrane organizing system ; role in maintenance of crista junctions and inner membrane architecture; Spider biofilm repressed	MIC19
C2_01450C_A	1.04203	6.68032	2.06004e-06	4.3588e-05	---	CAL0000198765	CaO19.1449|CaO19.9024	Protein of unknown function; induced in azole-resistant strain that overexpresses MDR1; protein present in exponential and stationary growth phase yeast cultures; Spider biofilm induced	DDI3
C2_01780W_A	-1.0109	5.58748	2.08281e-06	4.39213e-05	MSB2	CAL0000179069	CaO19.9067|CaO19.1490	Mucin family adhesin-like protein; cell wall damage sensor; required for Cek1 phosphorylation by cell wall stress; Rim101-repressed; activation releases extracellular domain into medium; Spider biofilm induced	MSB2
C5_00430W_A	1.28187	8.2164	2.11657e-06	4.43347e-05	MET14	CAL0000184105	CaO19.946|CaO19.8561	Putative adenylylsulfate kinase; predicted role in sulfur metabolism; possibly adherence-induced; protein present in exponential and stationary growth phase yeast; F-12/CO2 biofilm induced	MET14
C1_02540C_A	-2.57795	3.88109	2.18743e-06	4.55145e-05	tR(UCU)4	CAL0000177601	---	tRNA-Arg, predicted by tRNAscan-SE; UCU anticodon	---
C2_06470W_A	-1.08482	6.16951	2.36643e-06	4.9076e-05	RTA2	CAL0000175352	CaO19.24|CaO19.7695	Flippase involved in sphingolipid long chain base release; mediates calcineurin-dependent ER stress response and resistance to azoles; Plc1p, Ca2+, calcineurin-regulated;	RSB1
C2_05610C_A	1.07734	12.0289	2.44683e-06	5.0576e-05	RPS8A	CAL0000186765	CaO19.6873|CaO19.14162	Small 40S ribosomal subunit protein; induced by ciclopirox olamine; repressed upon phagocytosis by murine macrophage; 5'-UTR intron; Hap43-induced; Spider biofilm repressed	RPS8B
C5_01550C_A	1.29751	8.57134	2.82601e-06	5.78408e-05	---	CAL0000187078	CaO19.4149|CaO19.11625	Predicted protein of unknown function; overlaps orf19.4149.1	---
C7_00090C_A	-1.45705	4.2919	2.99999e-06	6.06095e-05	CSA1	CAL0000201940	CaJ7.0015|CaO19_7114|CaJ7_0015|CaO19.7114	Surface antigen on elongating hyphae and buds; strain variation in repeat number; ciclopirox, filament induced, alkaline induced by Rim101; Efg1-, Cph1, Hap43-regulated; required for WT RPMI biofilm formation; Bcr1-induced in a/a biofilms	---
C3_05450C_A	-1.12793	7.20218	3.1181e-06	6.27931e-05	---	CAL0000196292	CaO19.6983	Protein of unknown function; Hap43-repressed gene; repressed by nitric oxide; Spider biofilm induced	---
C3_02620C_A	1.00105	6.77436	3.1447e-06	6.31258e-05	---	CAL0000200002	CaO19.252|CaO19.7884	Protein of unknown function; S. cerevisiae ortholog Fmp37 which localizes to mitochondria; Hap43-repressed; Spider biofilm repressed	MPC1
CR_05790C_A	1.10095	6.46538	3.2949e-06	6.59295e-05	ACO2	CAL0000193227	CaO19.13953|CaO19.6632	Putative aconitate hydratase 2; induced in high iron; regulated by Gcn4; repressed by amino acid starvation (3-AT); protein levels decrease in stationary phase yeast; flow model and Spider biofilm repressed	ACO2
CR_10200W_A	1.20133	3.19085	3.34905e-06	6.67996e-05	---	CAL0000197028	CaO19.7596	Protein with a phosphoglycerate mutase family domain; Hap43-repressed gene	---
C5_01830C_A	-1.18073	4.69596	3.44524e-06	6.82833e-05	HAL9	CAL0000182921	CaO19.3190	Putative Zn(II)2Cys6 transcription factor; gene in zinc cluster region of Chr. 5; induced by Mnl1 in weak acid; similar to S. cerevisiae Hal9, a putative transcription factor involved in salt tolerance	---
C1_06890C_A	1.16516	10.8868	3.48548e-06	6.86465e-05	---	CAL0000185373	---	Ribosomal 60S subunit protein; Spider biofilm repressed	RPL34B
CR_07890W_A	-1.07772	6.62827	3.51279e-06	6.89675e-05	EFG1	CAL0000201973	---	bHLH transcription factor; required for white-phase cell type, RPMI and Spider biofilm formation, hyphal growth, cell-wall gene regulation; roles in adhesion, virulence; Cph1 and Efg1 have role in host cytokine response; binds E-box	SOK2
C1_12210W_A	1.04336	5.92828	3.5813e-06	6.96574e-05	TRP3	CAL0000192837	CaO19.12708|CaO19.5243	Putative bifunctional enzyme with predicted indole-3-glycerol-phosphate synthase and anthranilate synthase activities; regulated by Gcn2p and Gcn4p	TRP3
CR_09690C_A	-1.03709	7.98165	3.7133e-06	7.1547e-05	PLB3	CAL0000188254	CaO19.6594	GPI-anchored cell surface phospholipase B; possibly secreted; fungal-specific (no mammalian homolog); induced by Tbf1; fluconazole-induced; possible essential gene (UAU1 method); Spider and flow model biofilm induced	PLB1
C1_10550C_A	-1.51572	5.4545	3.72415e-06	7.1547e-05	GCA2	CAL0000178794	---	Predicted extracellular glucoamylase; induced by ketoconazole; possibly essential, disruptants not obtained by UAU1 method; promotes biofilm matrix formation; Spider biofilm induced; Bcr1-induced in RPMI a/a biofilms	---
C1_02330C_A	1.26913	11.4179	3.87381e-06	7.41946e-05	---	CAL0000201086	---	Ribosomal 60S subunit protein; Spider biofilm repressed	RPL26B
CR_06640C_A	-1.03505	6.75123	3.97622e-06	7.56931e-05	---	CAL0000191691	CaO19.698|CaO19.8317	Integral ER membrane protein; predicted role in maintenance of ER zinc homeostasis; Spider biofilm induced	ICE2
C1_10140C_A	-1.02685	5.47942	4.19325e-06	7.93424e-05	---	CAL0000176152	CaO19.4883	Protein of unknown function; S. cerevisiae ortholog Cos111 confers resistance to the antifungal drug ciclopirox olamine; constitutive expression independent of MTL or white-opaque status; Spider biofilm induced	COS111
C1_09080C_A	-1.1039	7.06955	4.21002e-06	7.94197e-05	PGA6	CAL0000190753	CaO19.4765	GPI-anchored cell wall adhesin-like protein; induced by high iron; upregulated upon Als2 depletion; mRNA binds She3 and is localized to hyphal tips; Spider biofilm repressed	---
C1_13160W_A	-1.05925	6.09895	4.26833e-06	8.02779e-05	PSA2	CAL0000185249	CaO19.12409|CaO19.4943	Mannose-1-phosphate guanyltransferase; Hap43, macrophage-repressed; stationary phase enriched protein; Spider biofilm induced; rat catheter biofilm repressed	---
C6_02210W_A	1.04082	4.44111	4.55209e-06	8.53584e-05	---	CAL0000182260	CaO19.3461	Protein of unknown function; oxidative stress-induced via Cap1; induced by alpha pheromone in SpiderM medium	---
CR_04200W_A	1.07088	7.09846	4.77048e-06	8.89211e-05	YDJ1	CAL0000196010	CaO19.506	Putative type I HSP40 co-chaperone; heavy metal (cadmium) stress-induced	YDJ1
C6_00650C_A	1.07287	10.6269	4.94073e-06	9.15497e-05	RPS13	CAL0000187390	---	Putative ribosomal protein of the small subunit	RPS13
C1_13170C_A	-1.02427	4.75417	5.38451e-06	9.87719e-05	MSH6	CAL0000192796	CaO19.12411|CaO19.4945	Protein similar to S. cerevisiae Msh6p, which is involved in mismatch repair; repressed under Cdc5p depletion; Hap43p-induced gene	MSH6
C1_03010W_A	1.12289	11.2551	5.39358e-06	9.87719e-05	RPP1A	CAL0000178222	CaO19.2992|CaO19.10509	Conserved acidic ribosomal protein; likely role in regulation of translation elongation; interacts with Rpp2B; 1 of 4 similar C. albicans ribosomal proteins (Rpp1A, Rpp1Bp, Rpp2A, Rpp2B); Hap43-induced; Spider biofilm repressed	RPP1A
C4_07180W_A	1.16353	12.0871	5.57667e-06	0.000101827	UBI3	CAL0000178202	CaO19.3087|CaO19.10599	Fusion of ubiquitin with the S34 protein of the small ribosomal subunit; mRNA decreases upon heat shock, appears to be degraded; functional homolog of S. cerevisiae RPS31; Hap43-induced; Spider biofilm repressed	RPS31
CR_04480C_A	-1.48727	8.29548	5.61423e-06	0.000102215	LAP3	CAL0000187653	CaO19.8172|CaO19.539	Putative aminopeptidase; positively regulated by Sfu1; clade-associated gene expression; virulence-group-correlated expression; induced by alpha pheromone in SpiderM medium; Hap43-induced; Spider and flow model biofilm induced	LAP3
C7_00080C_A	-1.43114	4.83618	5.67237e-06	0.000102974	SAC7	CAL0000201118	CaJ7.0013|CaO19.7115	Putative GTPase activating protein (GAP) for Rho1; repressed upon adherence to polystyrene; macrophage/pseudohyphal-repressed; transcript is upregulated in RHE model of oral candidiasis and in clinical oral candidiasis	SAC7
C7_03220C_A	-1.02195	6.34294	6.08338e-06	0.000109799	ZCF29	CAL0000180667	CaJ7.0371|CaO19_5133|CaJ7_0371|CaO19.5133|CaO19.12598	Zn(II)2Cys6 transcription factor; mutants sensitive to caffeine, menadione, beauvericin;resistant to fenpropimorph; Hap43-repressed; mutants have decreased CFU in mouse kidneys and defects in filamentous growth; Spider biofilm induced	---
C2_05180W_A	-1.23428	10.4179	6.16224e-06	0.000110903	WH11	CAL0000197297	---	White-phase yeast transcript; expression in opaques increases virulence/switching; mutant switches as WT; Hap43, hypoxia, ketoconazol induced; required for RPMI biofilm; Bcr1-induced in RPMI a/a biofilm; rat catheter, Spider biofilm induced	---
C7_03480W_A	-1.17548	3.95513	6.47863e-06	0.0001156	---	CAL0000187267	CaJ7.0399|CaO19.13997|CaO19_6705|CaJ7_0399|CaO19.6705	Putative guanyl nucleotide exchange factor with Sec7 domain; required for normal filamentous growth; regulated by yeast-hyphal switch; filament induced; regulated by Nrg1, Tup1, Mob2, Hap43; mRNA binds She3; Spider biofilm induced	YEL1
C4_03430W_A	-1.03938	5.34757	6.49796e-06	0.000115616	MOH1	CAL0000187831	CaO19.3369	Ortholog of S. cerevisiae Moh1, essential for staionary phase growth; induced by alpha pheromone in SpiderM medium and by Mnl1 under weak acid stress; possibly essential (UAU1 method); flow model biofilm induced; Spider biofilm induced	MOH1
CR_00900W_A	1.27803	4.0018	6.78221e-06	0.000119991	TRM1	CAL0000179806	CaO19.10775|CaO19.3265	Putative N2,N2-dimethylguanine tRNA methyltransferase; induced upon adherence to polystyrene	TRM1
C2_03810C_A	1.06457	10.9693	6.92225e-06	0.000122124	RPL21A	CAL0000194631	---	Putative ribosomal protein; repressed upon phagocytosis by murine macrophage; Spider biofilm repressed	RPL21A
CR_03040C_A	-1.01999	5.09997	7.3738e-06	0.000129	HGT18	CAL0000201340	CaO19.2425|CaO19.9963	Putative glucose transporter of the major facilitator superfamily; the C. albicans glucose transporter family comprises 20 members; 12 probable membrane-spanning segments; expressed in rich medium with 2% glucose	YBR241C
C6_00150W_A	-1.04151	7.2777	7.41464e-06	0.000129353	ARD	CAL0000174204	CaO19.6322	D-arabitol dehydrogenase, NAD-dependent (ArDH); enzyme of D-arabitol and D-arabinose catabolism; D-arabitol is a marker for active infection in humans; rat catheter and Spider biofilm induced	---
C2_10630W_A	-1.19341	3.39371	7.52977e-06	0.000130997	---	CAL0000192929	CaO19.12802|CaO19.5342	Ortholog(s) have cytosol, extracellular region localization	YHR202W
C7_01910C_A	-1.47398	3.70115	7.56118e-06	0.000131179	---	CAL0000197002	CaJ7.0218|CaO19.13883|CaO19.6530|CaO19_6530|CaJ7_0218	Similar to bacterial DnaJ; transcript upregulated in low iron; flow model biofilm induced; Spider biofilm induced	---
C3_04890W_A	-1.04055	4.6658	7.8565e-06	0.000135926	CDR2	CAL0000197349	CaO19.13379|CaO19.5958	Multidrug transporter, ATP-binding cassette (ABC) superfamily; transports phospholipids, in-to-out direction; overexpressed in azole-resistant isolates; repressed in young biofilms	---
C5_04280C_A	-1.02775	5.11318	8.46136e-06	0.000144791	GLN3	CAL0000189426	CaO19.3912|CaO19.11393	GATA transcription factor, involved in regulation of nitrogen starvation-induced filamentous growth; regulates transcription of Mep2 ammonium permease; regulated by Gcn2 and Gcn4; mRNA binds She3; Spider biofilm induced	GLN3
CR_10120C_A	1.22251	4.28268	8.5561e-06	0.000146013	---	CAL0000182141	CaO19.7588	Ortholog of S. cerevisiae : RRG7, C. glabrata CBS138 : CAGL0I09680g, C. dubliniensis CD36 : Cd36_35140, C. parapsilosis CDC317 : CPAR2_200670 and Candida tenuis NRRL Y-1498 : CANTEDRAFT_117734	RRG7
C4_01250W_A	-1.26213	5.14886	8.6332e-06	0.000146929	NAT4	CAL0000194507	CaO19.4664	Putative histone acetyltransferase; involved in regulation of white-opaque switch; early-stage flow model biofilm induced; Spider biofilm induced	NAT4
C3_02930W_A	1.12643	4.1884	9.16509e-06	0.000155138	---	CAL0000193637	CaO19.7918|CaO19.286	Has a predicted autophagy-related protein domain; transcription repressed by fluphenazine treatment	---
C1_08520C_A	1.04326	4.08046	9.61694e-06	0.000161911	---	CAL0000197867	CaO19.397|CaO19.8027	Ortholog(s) have structural constituent of ribosome activity and mitochondrial large ribosomal subunit localization	MRPL28
C1_00310W_A	-1.55554	7.32724	9.99707e-06	0.000166964	---	CAL0000201857	CaO19.13498|CaO19.6077	Putative protein of unknown function; shows colony morphology-related gene regulation by Ssn6p	PNS1
C1_09340C_A	-1.22187	4.5876	1.01052e-05	0.000167492	---	CAL0000200848	CaO19.4795	Protein of unknown function; Sef1-, Sfu1-, and Hap43 regulated; Spider biofilm induced	---
C5_00730W_A	-1.17311	6.42994	1.01089e-05	0.000167492	HYR3	CAL0000179043	CaO19.575|CaO19.8206	Putative GPI-anchored adhesin-like protein; similar to Hyr1p induced in high iron; clade-specific repeat variation	---
C4_01390W_A	-1.58445	3.39621	1.02108e-05	0.000168734	HAP3	CAL0000192077	CaO19.4647|CaO19.12116	Predicted CCAAT-binding transcription factor that regulates respiration; Cap2-dependent induction in low iron; opaque specific, alkaline, ciclopirox olamine induced; regulated by Sef1, Sfu1, Hap43; Bcr1-regulated in RPMI a/a biofilms	---
CR_04530W_A	-1.17422	6.69568	1.03782e-05	0.00017105	FUM11	CAL0000183609	CaO19.543	Fumarate hydratase; induced in high iron; protein in exponential and stationary-phase yeast cells, but higher in stationary phase; rat catheter biofilm repressed	FUM1
C7_01990C_A	-1.20848	3.51773	1.05012e-05	0.000172622	---	CAL0000175120	CaJ7.0227|CaO19.13875|CaO19.6522|CaO19_6522|CaJ7_0227	Putative allantoate permease; Gcn4-regulated; Spider biofilm induced	---
C3_07890W_A	1.1466	6.96324	1.05304e-05	0.000172649	TIM8	CAL0000198973	CaO19.6183	Predicted mitochondrial intermembrane space protein with role in protein import into mitochondrial inner membrane and cytosol	TIM8
C5_03540C_A	1.03154	10.7096	1.1044e-05	0.000179659	RPS25B	CAL0000173943	CaO19.6663	Ribosomal protein; macrophage/pseudohyphal-induced after 16 h; repressed upon phagocytosis by murine macrophage; transcript positively regulated by Tbf1; 5'-UTR intron; Hap43-induced; Spider biofilm repressed	RPS25B
C6_02880W_A	1.04504	5.07634	1.11551e-05	0.000180528	---	CAL0000184579	---	Ortholog(s) have RNA-DNA hybrid ribonuclease activity and role in RNA catabolic process	---
C1_07330W_A	1.54591	3.41628	1.14225e-05	0.000183433	RME1	CAL0000193774	CaO19.4438	Zinc finger protein, controls asexual sporulation; white-specific transcript; upregulation correlates with clinical development of fluconazole resistance; Upc2-regulated in hypoxia; flow model biofilm induced; Spider biofil	RME1
C1_12690C_A	1.04375	4.34208	1.2214e-05	0.000193173	---	CAL0000191895	CaO19.6354|CaO19.13711	Ortholog of C. dubliniensis CD36 : Cd36_11870, C. parapsilosis CDC317 : CPAR2_201650, C. auris B8441 : B9J08_002515 and Candida tenuis NRRL Y-1498 : cten_CGOB_00224	---
C6_02330W_A	-1.38362	6.94814	1.24204e-05	0.000195449	---	CAL0000187820	CaO19.3475	Described as a Gag-related protein; hyphal induced; downregulation correlates with clinical development of fluconazole resistance; repressed by nitric oxide, 17-beta-estradiol, ethynyl estradiol	---
C4_06370C_A	-1.11444	4.06822	1.25058e-05	0.0001963	---	CAL0000180076	CaO19.2898|CaO19.10416	Ortholog(s) have borate efflux transmembrane transporter activity, role in borate transport, protein targeting to vacuole and fungal-type vacuole, plasma membrane localization	BOR1
C1_01390C_A	-1.27334	3.40124	1.26808e-05	0.000198054	HOT1	CAL0000195853	CaO19.10838|CaO19.3328	Putative transcription factor; required for inhibition of filamentous growth by farnesoic acid and for expression of PHO81; filament induced	HOT1
CR_06950C_A	-1.84684	8.59708	1.36574e-05	0.000209648	ATX1	CAL0000174346	---	Putative cytosolic copper metallochaperone; flucytosine induced; Ssr1-repressed; rat catheter biofilm induced	ATX1
C3_03200C_A	1.17329	3.69767	1.37491e-05	0.000210539	---	CAL0000193978	CaO19.319	Ortholog of S. cerevisiae : YDR286C, C. glabrata CBS138 : CAGL0H01111g, C. dubliniensis CD36 : Cd36_83160, C. parapsilosis CDC317 : CPAR2_101820 and Candida tenuis NRRL Y-1498 : CANTEDRAFT_113333	YDR286C
C3_03410C_A	-1.10958	8.48116	1.40358e-05	0.000213884	---	CAL0000188430	CaO19.7971|CaO19.338	Putative glycoside hydrolase; stationary phase enriched protein; Hog1p-downregulated; shows colony morphology-related gene regulation by Ssn6p	YMR196W
C1_08360C_A	-1.05222	10.8727	1.41872e-05	0.000215665	OLE1	CAL0000197289	CaO19.5117|CaO19.12583	Fatty acid desaturase, essential protein involved in oleic acid synthesis; required for aerobic hyphal growth and chlamydospore formation; subject to hypoxic regulation; fluconazole-induced; caspofungin repressed; Hap43p-induced	OLE1
C3_05780C_A	-1.0404	4.42373	1.43931e-05	0.000217367	CRZ1	CAL0000176618	CaO19.7359	Calcineurin-regulated C2H2 transcription factor; role in maintenance of membrane integrity, azole tolerance; not required for mouse virulence; repressed by low iron; regulates Ca++ influx during alkaline pH response; Spider biofilm induced	CRZ1
C4_02370C_A	-1.09992	10.3276	1.44424e-05	0.000217389	PGA59	CAL0000185470	CaO19.10283|CaO19.2767	Adhesin-like cell wall protein; putative GPI-anchor; colony morphology-related gene regulation by Ssn6; Hap43-induced; Spider biofilm repressed	---
C6_02240C_A	1.03567	12.2779	1.49932e-05	0.00022411	RPL10A	CAL0000174170	CaO19.10969|CaO19.3465	Predicted ribosomal protein; downregulated upon phagocytosis by murine macrophages; Hap43-induced; Spider biofilm repressed	RPL1A
C1_06460C_A	1.15988	9.95506	1.5936e-05	0.000237072	RPS22A	CAL0000188584	CaO19.6265|CaO19.13644	Predicted ribosomal protein; repressed upon phagocytosis by murine macrophage; Spider biofilm repressed	RPS22A
C5_01910W_A	1.03508	6.87184	1.60589e-05	0.000237793	GIS2	CAL0000183688	CaO19.10692|CaO19.3182	Translational activator for mRNAs with internal ribosome entry sites; induced in high iron; repressed by yeast-hypha switch; null exhibits sensitivity to sorbitol, 5-fluorocytosine, and cold temperatures; Spider biofilm repressed	GIS2
C4_01550C_A	-1.58506	3.71612	1.67383e-05	0.000246321	CPA1	CAL0000174966	CaO19.4630	Putative carbamoyl-phosphate synthase subunit; alkaline repressed; rat catheter, Spider and flow model biofilm induced	CPA1
CR_04810W_A	1.04315	11.0156	1.69035e-05	0.000247931	RPS3	CAL0000200765	CaO19.6312|CaO19.13689	Ribosomal protein S3; Hog1, Hap43-induced; grepressed upon phagocytosis by murine macrophage; present in exponential and stationary phase cells; Spider biofilm repressed	RPS3
C4_06140C_A	-1.19289	3.08011	1.71519e-05	0.000250987	---	CAL0000183857	CaO19.10440|CaO19.2923	Predicted membrane transporter, member of the drug:proton antiporter (14 spanner) (DHA2) family, MFS superfamily; induced by alpha pheromone in SpiderM medium	---
CR_05310W_A	1.01479	8.3613	1.75849e-05	0.000255566	---	CAL0000177734	CaO19.1012|CaO19.8626	Ortholog(s) have role in Golgi to vacuole transport, endosomal transport, vesicle-mediated transport and AP-1 adaptor complex, Golgi apparatus, endosome localization	APS1
C3_04170W_A	1.12091	3.27002	1.75872e-05	0.000255566	---	CAL0000178716	CaO19.13282|CaO19.5860	Predicted ORF from Assembly 19; removed from Assembly 20; subsequently reinstated in Assembly 21 based on comparative genome analysis	---
C3_02460C_A	1.54762	3.05259	1.77503e-05	0.000257338	PHA2	CAL0000185001	---	Putative prephenate dehydratase; Hap43p-repressed gene; expression downregulated in an ssr1 null mutant	PHA2
C3_07560W_A	-1.15601	4.60667	1.78092e-05	0.000257596	TCC1	CAL0000196954	CaO19.14026|CaO19.6734	Putative transcription factor/corepressor; regulation of filamentation and virulence; interacts with Tup1; regulates hypha-specific gene expression; contains 4 tetratricopeptide repeat (TPR) motifs; flucytosine repressed; Tbp1-induced	---
C5_04470C_A	-1.10193	7.57974	1.87795e-05	0.000270382	---	CAL0000198578	CaO19.3932|CaO19.11414	Predicted RNA binding protein; stationary phase enriched; induced in core caspofungin response; induced by nitric oxide independent of Yhb1; repressed in ssr1 null; ketoconazole, hypoxia induced; Spider biofilm induced	---
C1_03740W_A	-1.0877	4.31724	1.93664e-05	0.000278192	WAR1	CAL0000177698	CaO19.1035	Zn(II)2Cys6 transcription factor; plays a role in resistance to weak organic acids; required for yeast cell adherence to silicone substrate; Spider biofilm induced	WAR1
C7_00710W_A	1.05569	10.1417	1.95048e-05	0.00027954	RPS28B	CAL0000196464	---	Putative ribosomal protein S28B	RPS28B
CR_08940W_A	1.06136	4.36798	1.95675e-05	0.000279798	---	CAL0000194641	CaO19.7291	Ortholog(s) have tRNA (adenine-N1-)-methyltransferase activity, role in tRNA methylation and nucleus, tRNA (m1A) methyltransferase complex localization	GCD14
C1_05440C_A	-1.17068	4.44448	2.17002e-05	0.000306045	---	CAL0000200650	CaO19.419	Protein of unknown function; flow model biofilm induced; Spider biofilm induced	---
CR_00350W_A	-1.10779	7.21601	2.17238e-05	0.000306045	---	CAL0000199923	CaO19.7499	Putative nicotinic acid mononucleotide adenylyltransferase, involved in NAD salvage pathway; Spider biofilm repressed	NMA1
C5_00890C_A	-1.11965	3.67776	2.36402e-05	0.00032612	GIT2	CAL0000177809	CaO19.1978	Putative glycerophosphoinositol permease; fungal-specific; repressed by alpha pheromone in SpiderM medium; Hap43-repressed; Spider biofilm induced	---
C5_04590C_A	1.12415	10.9371	2.46228e-05	0.000335975	RPL43A	CAL0000185522	---	Putative ribosomal protein, large subunit; repressed by human whole blood or PMNs; colony morphology-related gene regulation by Ssn6; Spider biofilm repressed	RPL43A
C1_12910W_A	1.20093	5.53529	2.73829e-05	0.00037121	---	CAL0000180683	---	Protein of unknown function; Spider biofilm repressed	---
CR_02240C_A	1.04697	3.65775	2.75971e-05	0.000372502	OPT2	CAL0000179020	CaO19.11231|CaO19.3746	Oligopeptide transporter; induced upon phagocytosis by macrophage; macrophage/pseudohyphal-repressed after 16h; fluconazole-induced; virulence-group-correlated expression; Hap43-repressed	---
C5_04050W_A	-1.13945	5.84972	2.79557e-05	0.000375723	---	CAL0000195878	CaO19.8872|CaO19.1285	Plasma membrane-localized protein of unknown function; Hap43p-repressed gene	NVJ2
C1_06470W_A	1.02549	10.3794	2.8248e-05	0.000378734	---	CAL0000189989	---	Ortholog of S. cerevisiae Rpl39; a component of the 60S ribosomal subunit; Hap43-induced; Spider biofilm repressed	RPL39
C3_03350W_A	-1.52883	3.35482	2.94519e-05	0.000391961	tE(UUC)1	CAL0000200700	---	tRNA-Glu, predicted by tRNAscan-SE; UUC anticodon	---
CR_04840C_A	-1.11302	4.16506	2.9602e-05	0.000391961	MSS11	CAL0000199904	CaO19.6309	Transcription factor; activator that binds to Flo8 via a LisH motif to cooperatively activate transcription of hypha-specific genes; required for hyphal growth	MSS11
C3_05220W_A	-1.17852	7.68101	3.2939e-05	0.000429785	CDR1	CAL0000186516	CaO19.6000|CaO19.13421	Multidrug transporter of ABC superfamily; transports phospholipids in an in-to-out direction; induced by beta-estradiol, progesterone, corticosteroid, or cholesterol; Spider biofilm induced	PDR5
C2_07900W_A	-1.12495	8.90365	3.32239e-05	0.000431838	GDH2	CAL0000201467	CaO19.2192	Mitochondrial NAD-dependent glutamate dehydrogenase; catalyzes deamination of glutamate to alpha-ketoglutarate; fungal-specific; regulated by Nrg1p, Mig1p, Tup1p, and Gcn4p; stationary phase enriched; Spider and flow model biofilm induced	GDH2
C3_07150C_A	1.0869	11.9255	3.3318e-05	0.000431838	RPS12	CAL0000200890	CaO19.14077|CaO19.6785	Acidic ribosomal protein S12; regulated by Gcn4, activated by Tbf1; repressed by amino acid starvation (3-AT); protein abundance is affected by URA3 expression in CAI-4 strain background; sumoylation target; Spider biofilm repressed	RPS12
C1_00800C_A	1.14042	6.73077	3.33721e-05	0.000431838	ERG2	CAL0000177093	CaO19.6026|CaO19.13447	C-8 sterol isomerase; enzyme of ergosterol biosynthesis; converts fecosterol to episterol; mutant is hypersensitive to multiple drugs; ketoconazole-induced; flow model and Spider biofilm repressed	ERG2
C1_06940C_A	-1.03998	6.43694	3.37293e-05	0.00043556	ATC1	CAL0000186706	CaO19.6214|CaO19.13595	Cell wall acid trehalase; catalyzes hydrolysis of the disaccharide trehalose; similar to S. cerevisiae vacuolar acid trehalase (Ath1p); Hap43p-repressed gene	ATH1
C5_03440W_A	1.03663	5.41385	3.51206e-05	0.000449816	---	CAL0000176679	---	Protein of unknown function	---
C2_07300C_A	1.20124	3.5843	3.72414e-05	0.000472151	RPA12	CAL0000195650	CaO19.9827|CaO19.2287	Putative DNA-directed RNA polymerase I; induced upon adherence to polystyrene	RPA12
C3_05230W_A	1.05154	3.51464	4.11892e-05	0.000512858	SAP3	CAL0000201569	CaO19.6001|CaO19.13422	Secreted aspartyl proteinase, acts in utilization of protein as nitrogen source; assessment of virulence role complicated by URA3 effects; regulated by growth phase; produced by opaque phase cells; alpha-pheromone repressed	---
C1_07980C_A	-1.11608	4.01426	4.17353e-05	0.0005176	---	CAL0000183398	CaO19.5069	Ortholog of S. cerevisiae Sae3; meiosis specific protein involved in DMC1-dependent meiotic recombination in S. cerevisiae; Spider biofilm induced	SAE3
C4_04410C_A	1.07842	5.15293	4.51378e-05	0.000555399	LYS4	CAL0000195924	CaO19.11327|CaO19.3846	Homoaconitase; regulated by Gcn4, Gcn2; induced in response to amino acid starvation (3-AT); induced by human whole blood or PMNs; Hap43-repressed; flow model and Spider biofilm repressed	LYS4
C2_10100W_A	1.14896	5.35011	4.57628e-05	0.000560886	CWC22	CAL0000192468	CaO19.1771	Predicted spliceosome-associated protein; role in pre-mRNA splicing; Spider biofilm induced	CWC22
C5_00420C_A	1.01367	3.73617	4.69775e-05	0.000574649	MRP17	CAL0000191831	CaO19.947|CaO19.8562	Predicted mitochondrial ribosomal protein	MRP17
C6_00490W_A	-1.00795	4.54167	4.85435e-05	0.000590824	---	CAL0000193235	CaO19.4210|CaO19.11686	Ortholog(s) have phospholipase A2 activity, role in cardiolipin acyl-chain remodeling, cardiolipin metabolic process and mitochondrial inner membrane, mitochondrion localization	CLD1
C1_06580W_A	1.03879	11.5575	5.26737e-05	0.000633125	RPS23A	CAL0000197722	CaO19.6253	Putative ribosomal protein; repressed upon phagocytosis by murine macrophage; Spider biofilm repressed	RPS23B
C2_10650W_A	-1.06286	6.43241	5.35245e-05	0.000638522	---	CAL0000185031	---	Protein of unknown function; protein newly produced during adaptation to the serum	---
C3_01460C_A	1.01775	6.22622	5.65567e-05	0.000672134	FOX3	CAL0000176878	CaO19.9271|CaO19.1704	Putative peroxisomal 3-oxoacyl CoA thiolase; transcript regulated by white-opaque switch; Spider biofilm induced	---
C1_12280C_A	1.05527	6.92848	5.93209e-05	0.000694442	---	CAL0000194947	CaO19.12699|CaO19.5235	Putative mitochondrial ribosomal protein of the large subunit; Hap43-induced; mutants are viable; protein level decreases in stationary phase	MRPL13
C4_01200C_A	1.0087	6.78552	6.02456e-05	0.000700034	AAT22	CAL0000188482	CaO19.4669|CaO19.12139	Aspartate aminotransferase; nitrogen metabolism; similar but not orthologous to S. cerevisiae Aat2; clade-associated gene expression; protein levels decrease in stationary phase yeast; mutant is viable; flow model biofilm repressed	---
C1_12010C_A	-1.17684	4.43262	6.10723e-05	0.000707017	KIP4	CAL0000181337	CaO19.5265|CaO19.12730	S. cerevisiae Smy1 ortholog; Tn mutation affects filamentous growth; filament induced; has Mob2-dependent hyphal regulation; regulated by Nrg1, Tup1; oralpharyngeal candidasis induced; Spider biofilm induced; flow model biofilm repressed	SMY1
C7_02240W_A	-1.41505	3.21773	6.11943e-05	0.000707121	FMP45	CAL0000192127	CaJ7.0261|CaO19_6489|CaJ7_0261|CaO19.6489|CaO19.13842	Predicted membrane protein induced during mating; mutation confers hypersensitivity to toxic ergosterol analog, to amphotericin B; alkaline repressed; repressed by alpha pheromone in SpiderM medium; rat catheter, Spider biofilm induced	FMP45
C4_01240C_A	-1.08124	4.82523	6.36232e-05	0.000725815	---	CAL0000175797	CaO19.4665	Protein of unknown function; Spider biofilm induced	---
C4_02010C_A	1.02224	3.34553	7.19836e-05	0.000805668	HSX11	CAL0000175173	CaO19.12061|CaO19.4592	UDP-glucose:ceramide glucosyltransferase (glucosylceramide synthase [GCS], EC 2.4.1.80); involved in glucosylceramide biosynthesis, which is important for virulence	---
C1_08310W_A	-1.15675	3.78594	7.3777e-05	0.000822181	OPY2	CAL0000195807	CaO19.5110|CaO19.12576	Predicted transmembrane protein; role in cell wall biogenesis; required for Cek1 phosphorylation; Spider biofilm induced	OPY2
C3_01520C_A	1.12293	5.24247	7.40805e-05	0.000822635	---	CAL0000195640	CaO19.9264|CaO19.1697	Ortholog(s) have role in cytoplasmic translation, poly(A)+ mRNA export from nucleus and cytoplasm localization	TMA46
C1_01370C_A	1.01694	11.4575	8.0991e-05	0.000882168	RPS21B	CAL0000190545	---	Ribosomal protein S21; regulated by Nrg1, Tup1; colony morphology-related gene regulation by Ssn6; positively regulated by Tbf1, Hap43; Spider biofilm repressed	RPS21B
C1_06570W_A	1.03105	3.52062	8.68888e-05	0.000933421	ANT1	CAL0000199020	CaO19.6254|CaO19.13633	Peroxisomal adenine nucleotide transporter; role in beta-oxidation of medium-chain fatty acid and peroxisome proliferation; rat catheter biofilm induced	ANT1
C3_02640C_A	-1.01875	4.98609	0.000101222	0.00106547	ZCF1	CAL0000188324	---	Zn(II)2Cys6 transcription factor; transcript regulated during hypha formation; 5'-UTR intron; mutants show decreased colonization of mouse kidneys; flow model biofilm induced; Spider biofilm induced	---
C1_07650W_A	-1.20936	5.13742	0.000108084	0.00113388	---	CAL0000183823	CaO19.2779|CaO19.10295	Protein of unknown function; Hap43-repressed gene	---
C1_11200W_A	-1.03017	7.11179	0.000110032	0.00114855	---	CAL0000191057	CaO19.2296	Predicted mucin-like protein; ketoconazole-induced; fluconazole-repressed; induced in cyr1 mutant; colony morphology-related gene regulation by Ssn6; flow model biofilm induced; Spider biofilm induced	---
C3_01020W_A	-1.1548	3.70937	0.00011526	0.00118925	---	CAL0000186010	CaO19.2506	Protein of unknown function; opaque-specific transcript; induced during chlamydospore formation in both C. albicans and C. dubliniensis; Hog1-repressed; Spider biofilm induced	---
C2_06090W_A	-1.08452	3.12256	0.000120791	0.00123654	---	CAL0000188034	CaO19.4110|CaO19.11591	Ortholog of C. dubliniensis CD36 : Cd36_20490, C. parapsilosis CDC317 : CPAR2_104180, C. auris B8441 : B9J08_001215 and Candida tenuis NRRL Y-1498 : CANTEDRAFT_116074	---
C2_05510C_A	1.0279	3.03945	0.000124381	0.00126667	---	CAL0000187423	CaO19.3581|CaO19.11065	Ortholog(s) have histone binding activity, role in DNA replication-dependent nucleosome assembly and CAF-1 complex, cytoplasm, nucleus localization	MSI1
CR_10460W_A	1.02883	3.6479	0.000134966	0.00134815	---	CAL0000198171	---	C/D box small nucleolar RNA (snoRNA)	---
C7_01560C_A	1.11218	3.18402	0.000137262	0.00136673	NUP	CAL0000196928	CaJ7.0175|CaO19.6570|CaO19.13923|CaJ7_0175|CaO19_6570	Nucleoside permease; adenosine and guanosine are substrates, whereas cytidine, adenine, guanine, uridine, uracil are not; similar to a nucleoside permease of S. pombe; possibly processed by Kex2p	---
C1_10390C_A	1.09791	12.0092	0.000138007	0.00136979	RPL42	CAL0000190451	---	Putative 60S ribosomal subunit protein; colony morphology-related gene regulation by Ssn6; Spider biofilm repressed	RPL42A
C2_03170W_A	1.00656	3.74262	0.000138649	0.00137399	---	CAL0000197520	CaO19.13199|CaO19.5777	Protein of unknown function; F-12/CO2 early biofilm induced	YBR096W
C4_04450C_A	-1.1839	4.12578	0.000164136	0.00157666	ATG1	CAL0000188572	CaO19.3841|CaO19.11322	Putative protein serine/threonine kinase; predicted role in vesicle formation in autophagy and the cytoplasm-to-vacuole targeting (Cvt) pathway; Spider biofilm induced	ATG1
C4_04170C_A	-1.06039	3.7314	0.000174999	0.00166315	AXL2	CAL0000174439	CaO19.12750|CaO19.5292	Ortholog of S. cerevisiae Axl2; a plasma membrane protein involved in determination of budding pattern; O-glycosylated by Pmt4; mutant is viable	AXL2
C3_07550C_A	-1.05213	4.55602	0.000190543	0.00178382	---	CAL0000193890	CaO19.6736|CaO19.14028	Protein required for mitochondrial ribosome small subunit biogenesis; role in maturation of SSU-rRNA; Spider biofilm induced	GEP3
C1_07810C_A	-1.03881	3.31403	0.000194738	0.00181468	---	CAL0000201274	CaO19.5051|CaO19.12518	Has domain(s) with predicted protein heterodimerization activity	---
C1_03620C_A	1.00822	7.52174	0.000232625	0.00210843	---	CAL0000190913	---	Ortholog of S. cerevisiae Rps22Ap and Rps22Bp; gene contains 5' UTR intron	---
C2_04110W_A	1.05026	3.89559	0.000234876	0.00212577	---	CAL0000197478	CaO19.810|CaO19.8430	Ortholog(s) have DNA helicase activity, heteroduplex DNA loop binding activity	HFM1
CR_02520W_A	1.00256	3.4812	0.000273898	0.00241269	RPC19	CAL0000179133	CaO19.172|CaO19.7805	Putative RNA polymerases I and III subunit AC19; Hap43-induced; rat catheter biofilm induced	RPC19
C4_04930C_A	1.16071	3.57444	0.000278043	0.00244576	---	CAL0000191563	CaO19.3785|CaO19.11265	DnaJ chaperone domain protein; role in pre-mRNA splicing; Spider biofilm induced	CWC23
C1_04010C_A	-1.43024	6.44257	0.000289222	0.00253343	---	CAL0000175827	CaO19.4476|CaO19.11956	Protein with a NADP-dependent oxidoreductase domain; transcript induced by ketoconazole; rat catheter and Spider biofilm induced	---
C4_05130C_A	1.25619	5.82711	0.000354241	0.00301033	ALD6	CAL0000180476	CaO19.8361|CaO19.742	Putative aldehyde dehydrogenase; stationary phase enriched protein; expression regulated upon white-opaque switch; rat catheter biofilm induced; rat catheter and Spider biofilm induced	---
C1_05880W_A	-1.00465	5.43355	0.000366406	0.00306769	PRN4	CAL0000194143	CaO19.2461|CaO19.9998	Protein with similarity to pirins; induced by benomyl treatment; flow model biofilm repressed	---
C2_10540W_A	-1.01109	3.4907	0.000390788	0.00323316	MIG2	CAL0000190333	CaO19.5326|CaO19.12786	Transcription factor with zinc finger DNA-binding motif, involved in glucose repression; possible ortholog of S. cerevisiae Mig2p	---
C1_11690W_A	-1.03026	3.1462	0.000444039	0.00356998	---	CAL0000193023	CaO19.8743|CaO19.1150	GATA-like transcription factor; oral infection induced; mutant has reduced capacity to damage oral epithelial cells; regulated by Gcn2 and Gcn4; Spider biofilm induced	---
C6_02200C_A	-1.12845	3.52216	0.000509917	0.00401712	---	CAL0000195185	CaO19.3460	Protein of unknown function; mRNA binds She3; transcript regulated upon yeast-hypha switch; induced in oralpharyngeal candidasis	---
C6_00980C_A	-1.17173	6.49702	0.000660019	0.0049216	---	CAL0000177509	CaO19.100	Alpha/beta hydrolase and lipase domain protein; Hap43-repressed; Spider and flow model biofilm induced	---
C1_00570C_A	-1.09937	3.34157	0.00076558	0.00551764	---	CAL0000191339	CaO19.13470|CaO19.6049	Ortholog(s) have protein kinase activator activity and role in chromosome segregation, protein phosphorylation, regulation of cytokinesis	SLI15
C1_02570C_A	-1.03369	3.38155	0.000864692	0.00613314	PUT4	CAL0000183611	CaO19.10462|CaO19.2945	Putative proline permease; fungal-specific (no human or murine homolog); repressed during the mating process	---
C1_14220C_A	1.09521	4.70619	0.00146437	0.00941668	FTR2	CAL0000186863	CaO19.7231	High-affinity iron permease; probably interacts with ferrous oxidase; regulated by iron level, ciclopirox olamine, amphotericin B, caspofungin; complements S. cerevisiae ftr1 iron transport defect; Hap43-repressed; Spider biofilm induced	---
C1_08900W_A	-1.67307	4.53195	0.00146445	0.00941668	---	CAL0000174928	CaO19.4749	Protein of unknown function; hyphal-induced expression, regulated by Cyr1, Ras1, Efg1; Hap43-induced gene; Spider biofilm induced	---
C5_02510C_A	-1.02154	3.72414	0.0062837	0.0288737	---	CAL0000180776	CaO19.4263|CaO19.11739	Has domain(s) with predicted nucleotide binding activity	---
C6_00790C_A	-1.17104	5.59877	0.00676878	0.0304109	CTR1	CAL0000196962	CaO19.11130|CaO19.3646	Copper transporter; transcribed in low copper; induced Mac1, Tye7, macrophage interaction, alkaline pH via Rim101; 17-beta-estradiol repressed; complements S. cerevisiae ctr1 ctr3 copper transport mutant; flow model/Spider biofilm induced	CTR1
