# Supplementary material for: The siderophore transporter Sit1 is involved in the uptake of caspofungin by Candida albicans
Source: Antimicrob Agents Chemother. 2026 Jan 29;70(3):e01236-25. doi: 10.1128/aac.01236-25 (PMC12959105; doi:10.1128/aac.01236-25)
Supplement: Table S3 — Genes differentially expressed in C. albicans cells treated with caspofungin. [file aac.01236-25-s0003.xlsx]

## Sheet: ctrl-cas
Table S3. Genes differentially expressed in C. albicans cells treated with caspofungin.
feature_name	logFC	logCPM	PValue	FDR	gene_name	CGD_id	aliases	description	S.cerevisiae_orthologs
C7_02280W_A	8.4435	3.93239	2.04392e-92	1.28011e-88	---	CAL0000175992	CaJ7.0266|CaO19_6484|CaJ7_0266|CaO19.6484|CaO19.13838	Ortholog of C. parapsilosis CDC317 : CPAR2_808370, C. dubliniensis CD36 : Cd36_72070, Candida metapsilosis : CMET_5895 and Candida orthopsilosis Co 90-125 : CORT_0C00800	---
C7_02260W_A	12.1609	3.05802	1.83188e-72	5.73654e-69	---	CAL0000195406	CaJ7.0263|CaO19_6487|CaJ7_0263|CaO19.6487	Ortholog of C. parapsilosis CDC317 : CPAR2_808350, C. dubliniensis CD36 : Cd36_72060, Candida metapsilosis : CMET_5893 and Candida orthopsilosis Co 90-125 : CORT_0C00820	---
C5_02460C_A	4.62474	6.22725	4.64993e-72	9.7075e-69	ECM331	CAL0000191729	CaO19.11730|CaO19.4255	GPI-anchored protein; mainly at plasma membrane, also at cell wall; Hap43, caspofungin-induced; Plc1-regulated; Hog1, Rim101-repressed; colony morphology-related regulated by Ssn6; induced by ketoconazole and hypoxia	---
C6_02100W_A	6.45656	6.77965	6.58182e-61	1.03055e-57	---	CAL0000195918	CaO19.3499	Secreted potein; Hap43-repressed; fluconazole-induced; regulated by Tsa1, Tsa1B under H2O2 stress conditions; induced by Mnl1p under weak acid stress; Spider biofilm induced	---
C4_02900C_A	3.3279	8.65651	1.50345e-47	1.56935e-44	CRH11	CAL0000181029	CaO19.2706|CaO19.10221	GPI-anchored cell wall transglycosylase, putative ortholog of S. cerevisiae Crh1p; predicted glycosyl hydrolase domain; similar to Csf4p and to antigenic A. fumigatus Aspf9; predicted Kex2p substrate; caspofungin-induced	CRH1
C1_08970W_A	3.76177	4.16915	2.21981e-45	1.98609e-42	---	CAL0000178234	---	C/D box small nucleolar RNA (snoRNA)	---
C6_04420W_A	4.60688	8.51858	2.84308e-44	2.22577e-41	---	CAL0000185936	CaO19.2125	Protein of unknown function; GlcNAc-induced protein; Spider biofilm induced; rat catheter biofilm repressed	---
C1_11260C_A	4.66969	3.76576	1.24304e-43	8.65019e-41	---	CAL0000180574	---	Putative adhesin-like protein	---
C1_04470C_A	2.85954	5.12079	2.48396e-43	1.5557e-40	---	CAL0000196664	CaO19.14130|CaO19.6840	Protein of unknown function; transcript detected in high-resolution tiling arrays; transcription induced by alpha pheromone in SpiderM medium; Spider and early-stage flow model biofilm induced	---
C6_00990W_A	-3.54425	6.92989	5.9082e-41	3.36392e-38	RIM9	CAL0000199348	CaO19.101	Protein required for alkaline pH response via the Rim101 signaling pathway; ortholog of S. cerevisiae Rim9 and A. nidulans palI; Spider biofilm induced	RIM9
C2_02910W_A	4.2862	3.54881	4.93554e-39	2.57594e-36	---	CAL0000180820	---	Protein of unknown function	---
C2_00750W_A	3.0871	6.18054	2.7311e-38	1.31576e-35	---	CAL0000199135	CaO19.2049|CaO19.9597	Plasma membrane-associated protein; heterozygous null mutant displays sensitivity to virgineone; Spider biofilm induced	---
CR_09680C_A	2.96216	4.80369	2.10465e-36	9.41532e-34	RTA4	CAL0000201164	CaO19.6595	Protein similar to S. cerevisiae Rsb1p, involved in fatty acid transport; transposon mutation affects filamentous growth; alkaline downregulated; caspofungin induced; possibly an essential gene; Hap43p-repressed	---
C2_06760C_A	-2.8259	5.58037	4.92918e-34	2.0581e-31	---	CAL0000189499	CaO19.2227|CaO19.9769	Protein of unknown function; flow model biofilm induced; nitric oxide-repressed	---
C2_06470W_A	3.74035	9.28531	2.72443e-32	1.00371e-29	RTA2	CAL0000175352	CaO19.24|CaO19.7695	Flippase involved in sphingolipid long chain base release; mediates calcineurin-dependent ER stress response and resistance to azoles; Plc1p, Ca2+, calcineurin-regulated;	RSB1
CR_00290W_A	2.40629	6.12198	1.24432e-31	4.32956e-29	---	CAL0000200149	CaO19.7504	Ortholog of S. cerevisiae Rts3; a component of the protein phosphatase type 2A complex; Plc1-regulated; induced in core caspofungin response; Spider biofilm induced	RTS3
C6_00980C_A	-3.11422	6.43152	1.82726e-31	6.02323e-29	---	CAL0000177509	CaO19.100	Alpha/beta hydrolase and lipase domain protein; Hap43-repressed; Spider and flow model biofilm induced	---
C4_02990C_A	-2.6398	6.98035	7.19592e-31	2.2534e-28	GST2	CAL0000188890	CaO19.10208|CaO19.2693	Glutathione S transferase; induced by benomyl and in populations of cells exposed to fluconazole over multiple generations; regulated by Nrg1, Tup1; induced by nitric oxide; stationary phase enriched; Spider biofilm induced	---
CR_09020C_A	2.47305	7.14554	9.13145e-31	2.72335e-28	CHS2	CAL0000189212	CaO19.7298	Chitin synthase; nonessential; required for wild-type chitin deposition in hyphae; transcript regulated during dimorphic transition; Chs1 and Chs2, but not Chs3, are inhibited by the protoberberine HWY-289; flow model biofilm repressed	CHS1
C3_05780C_A	2.69049	6.62375	5.95002e-30	1.69386e-27	CRZ1	CAL0000176618	CaO19.7359	Calcineurin-regulated C2H2 transcription factor; role in maintenance of membrane integrity, azole tolerance; not required for mouse virulence; repressed by low iron; regulates Ca++ influx during alkaline pH response; Spider biofilm induced	CRZ1
CR_06820W_A	-2.45397	6.46034	7.95611e-30	2.16648e-27	---	CAL0000192119	CaO19.1852|CaO19.9410	Ortholog(s) have mitochondrion localization	AIM19
C4_00980C_A	3.32012	3.11356	8.31781e-30	2.1706e-27	MRV1	CAL0000180254	CaO19.4691	Ortholog of Candida albicans WO-1 : CAWG_03682	---
C3_07800C_A	2.53322	4.11829	1.09044e-29	2.73176e-27	---	CAL0000179596	CaO19.6175	Putative 35S rRNA processing protein; Hap43-induced; repressed by prostaglandins; Spider biofilm induced	FCF2
C1_10360C_A	-2.62654	7.5018	1.18977e-28	2.86598e-26	---	CAL0000189087	CaO19.12373|CaO19.4907	Putative protein of unknown function; Hap43p-repressed gene; increased transcription is observed upon fluphenazine treatment; possibly transcriptionally regulated by Tac1p; induced by nitric oxide; fungal-specific (no human/murine homolog	YCR061W
CR_06550C_A	2.71367	6.29341	2.04374e-28	4.74072e-26	---	CAL0000176808	CaO19.711	Protein of unknown function; induced by nitric oxide; predicted ORF from Assembly 19; removed from Assembly 20; restored based on transcription data	---
C1_13110C_A	2.26786	7.01064	3.42848e-28	7.44196e-26	CHS3	CAL0000195982	---	Major chitin synthase of yeast and hyphae; synthesizes short-chitin fibrils; Chs4-activated; transcript induced at yeast-hyphal transition; Chs1 and Chs2, but not Chs3, are inhibited by the protoberberine HWY-289; Spider biofilm induced	CHS3
CR_02280W_A	3.41132	3.91578	3.4459e-28	7.44196e-26	PGA23	CAL0000196898	CaO19.3740	Putative GPI-anchored protein of unknown function; Rim101-repressed; Cyr1-regulated; colony morphology-related gene regulation by Ssn6	---
C5_01060C_A	3.2041	3.28588	2.35861e-27	4.92399e-25	BUD23	CAL0000183972	CaO19.9522|CaO19.1966	Putative methyltransferase; Hap43-induced; repressed by prostaglandins	BUD23
CR_03790C_A	3.53109	4.40432	3.95741e-27	7.99525e-25	KRE1	CAL0000185859	CaO19.11855|CaO19.4377	Cell wall glycoprotein; beta glucan synthesis; increases glucan content in S. cerevisiae kre1, complements killer toxin sensitivity; caspofungin induced; Spider/rat catheter/flow model biofilm induced; Bcr1-repressed in RPMI a/a biofilms	KRE1
C1_12220W_A	-2.25086	5.69511	4.81068e-27	9.41541e-25	CDC6	CAL0000190984	---	Putative ATP-binding protein with a predicted role in DNA replication; member of conserved Mcm1p regulon; periodic mRNA expression, peak at cell-cycle M/G1 phase	CDC6
CR_10110W_A	-3.47955	4.97264	5.18866e-27	9.84744e-25	CHT3	CAL0000194074	CaO19.7586	Major chitinase; secreted; functional homolog of S. cerevisiae Cts1p; 4 N-glycosylation motifs; possible O-mannosylation; putative signal peptide; hyphal-repressed; farnesol upregulated in biofilm; regulated by Efg1p, Cyr1p, Ras1p	CTS1
C5_00850C_A	2.75446	3.48125	3.37308e-26	6.03588e-24	---	CAL0000186476	CaO19.9538|CaO19.1982|CaO19.588|CaO19.8220	Ortholog(s) have role in aerobic respiration and mitochondrial intermembrane space localization	MIX14
C1_10950C_A	2.6033	3.80919	5.04419e-26	8.77549e-24	---	CAL0000187360	CaO19.2320|CaO19.9856	Putative serine/threonine-protein kinase; possibly an essential gene, disruptants not obtained by UAU1 method	RIO1
C5_04250W_A	3.65505	3.67943	2.06352e-25	3.49293e-23	MRV8	CAL0000178553	CaO19.11389|CaO19.3908	Membrane protein involved in mycelial growth, biofilm formation and epithelial damage; Spider biofilm induced	---
C7_03270W_A	2.72035	4.38772	4.27806e-25	7.05091e-23	---	CAL0000178224	CaJ7.0377|CaJ7.0378	Putative adhesin-like protein	---
C1_11990W_A	-2.88106	4.74526	1.24197e-24	1.94462e-22	---	CAL0000196406	CaO19.12732|CaO19.5267	Putative cell wall adhesin-like protein; repressed in core caspofungin response and by alpha pheromone in SpiderM medium; transcript reduced in ace2 mutant; flow model, rat catheter and Spider biofilm repressed	---
C2_09220W_A	3.72263	10.3183	1.34773e-24	2.05874e-22	DDR48	CAL0000176590	CaO19.11563|CaO19.4082	Immunogenic stress-associated protein; filamentation regulated; induced by benomyl/caspofungin/ketoconazole or in azole-resistant strain; Hog1, farnesol, alkaline repressed; stationary phase enriched; Spider, flow model biofilm induced	DDR48
C6_03250W_A	2.12912	6.37465	3.98228e-24	5.80024e-22	BMT4	CAL0000182121	CaO19.5612	Beta-mannosyltransferase; for elongation of beta-mannose chains on the acid-labile fraction of cell wall phosphopeptidomannan; 9-gene family member; regulated by Tsa1, Tsa1B; flow model biofilm induced; rat catheter biofilm repressed	---
C2_08180C_A	2.63355	3.78354	4.25395e-24	6.05511e-22	---	CAL0000200640	CaO19.9713|CaO19.2167	Ortholog(s) have role in ribosomal large subunit biogenesis, ribosomal small subunit biogenesis and nucleolus localization	RRP14
CR_04480C_A	-2.92646	8.31169	4.63431e-24	6.44993e-22	LAP3	CAL0000187653	CaO19.8172|CaO19.539	Putative aminopeptidase; positively regulated by Sfu1; clade-associated gene expression; virulence-group-correlated expression; induced by alpha pheromone in SpiderM medium; Hap43-induced; Spider and flow model biofilm induced	LAP3
CR_09140C_A	-3.66244	7.88247	8.63888e-24	1.1762e-21	---	CAL0000184548	CaO19.7310	Protein with a role in directing meiotic recombination events to homologous chromatids; induced by ciclopirox olamine; positively regulated by Sfu1; Hog1, fluconazole-repressed; Hap43-induced; Spider biofilm induced	MSC1
C5_02530W_A	1.84835	6.82583	6.01364e-23	8.01349e-21	UAP1	CAL0000180804	CaO19.11741|CaO19.4265	UDP-N-acetylglucosamine pyrophosphorylase, catalyzes biosynthesis of UDP-N-acetylglucosamine from UTP and N-acetylglucosamine 1-phosphate; functional homolog of S. cerevisiae Qri1p; alkaline upregulated	QRI1
C2_08640C_A	-2.92143	8.78317	1.30676e-22	1.70506e-20	PST2	CAL0000176544	CaO19.3612|CaO19.11095	Flavodoxin-like protein involved in oxidative stress protection and virulence; putative NADH:quinone oxidoreductase; similar to 1,4-benzoquinone reductase; induced by benomyl, oxidative stress via Cap1; fungal-specific	---
CR_02980C_A	3.01844	4.18186	1.94592e-22	2.4566e-20	SRP40	CAL0000197163	CaO19.2859	Putative chaperone of small nucleolar ribonucleoprotein particles; macrophage/pseudohyphal-induced; rat catheter biofilm induced	SRP40
C1_10290W_A	-2.75164	5.65453	2.65148e-22	3.25612e-20	GCA1	CAL0000192588	CaO19.4899	Extracellular/plasma membrane-associated glucoamylase; expressed in rat oral infection; regulated by carbohydrates, pH, galactose; promotes biofilm matrix formation; flow model biofilm induced; Bcr1 repressed in RPMI a/a biofilms	---
C3_01100W_A	-2.21951	5.37872	3.8128e-22	4.59222e-20	---	CAL0000186601	CaO19.2512|CaO19.10048	Ortholog of C. dubliniensis CD36 : Cd36_81000, C. parapsilosis CDC317 : CPAR2_103050, C. auris B8441 : B9J08_002621 and Candida tenuis NRRL Y-1498 : CANTEDRAFT_116326	---
CR_06110C_A	2.14724	4.09279	1.90916e-21	2.25605e-19	RFX1	CAL0000174984	CaO19.3865|CaO19.11346	Transcription factor; involved in DNA damage responses, morphogenesis, and virulence; Spider biofilm induced	RFX1
C4_01190W_A	1.77058	6.11837	2.23305e-21	2.58993e-19	CAS5	CAL0000197117	CaO19.12140|CaO19.4670	Transcription factor involved in regulation of cell wall homeostasis, adherence, stress response; mutants have reduced CFU in mice, hyphal defect in C. elegans infection; Spider biofilm induced	MOT3
C1_02630C_A	2.30535	3.77095	2.96554e-21	3.37694e-19	EXG2	CAL0000181572	CaO19.2952|CaO19.10469	GPI-anchored cell wall protein, similar to S. cerevisiae exo-1,3-beta-glucosidase Exg2p; predicted Kex2p substrate; induced during cell wall regeneration; possibly an essential gene, disruptants not obtained by UAU1 method; Hap43p-repressed	EXG2
C2_08790W_A	2.14614	5.62383	1.13122e-20	1.25798e-18	JEM1	CAL0000174058	CaO19.3592	Functional homolog of S. cerevisiae Jem1p, which acts with Scj1p and Kar2p (BiP) in protein folding and ER-associated degradation of misfolded proteins, and also has a role in karyogamy; has J domain and 4 tetratricopeptide repeats	JEM1
C3_06740W_A	1.86678	4.85755	1.1449e-20	1.25798e-18	---	CAL0000187050	CaO19.14121|CaO19.6829	Protein with a predicted mitochondrial ATPase expression domain; possibly an essential gene, disruptants not obtained by UAU1 method	---
CR_07810W_A	2.76643	3.07671	1.66194e-20	1.79461e-18	YHB5	CAL0000199434	CaO19.11195|CaO19.3710	Flavohemoglobin-related protein; not required for normal NO resistance; predicted globin/FAD-binding/NAD(P)-binding domains but lacks some conserved residues of flavohemoglobins; filament induced; rat catheter and Spider biofilm induced	---
C4_00860C_A	1.71443	7.12028	1.10732e-19	1.17545e-17	---	CAL0000184573	CaO19.4706	Protein of unknown function; induced in cyr1 or ras1 mutant; induced by fluconazole, by alpha pheromone in SpiderM medium and during oralpharyngeal candidasis; Spider biofilm induced	PIN2
C1_00220W_A	2.04659	9.48304	1.33172e-19	1.39009e-17	PHR2	CAL0000181783	CaO19.6081	Glycosidase; role in vaginal not systemic infection (low pH not neutral); low pH, high iron, fluconazole, Hap43-induced; Rim101-repressed at pH8; rat catheter biofilm induced; Bcr1-repressed in RPMI a/a biofilms	GAS1
CR_10040W_A	-2.19874	7.1439	1.75829e-19	1.80527e-17	---	CAL0000176375	CaO19.7580	Ortholog of C. dubliniensis CD36 : Cd36_35095, C. parapsilosis CDC317 : CPAR2_200710, C. auris B8441 : B9J08_002757 and Candida tenuis NRRL Y-1498 : CANTEDRAFT_112338	---
CR_06690C_A	-1.80054	6.46165	2.00818e-19	2.02859e-17	---	CAL0000174269	CaO19.703|CaO19.8322	Ortholog(s) have 2',3'-cyclic-nucleotide 3'-phosphodiesterase activity and role in cyclic nucleotide metabolic process	CPD1
C3_01300C_A	2.37536	4.39904	2.09258e-19	2.08029e-17	NCE103	CAL0000198627	CaO19.9289|CaO19.1721	Carbonic anhydrase; converts of CO2 to bicarbonate; essential for virulence in host niches with limited CO2, normal white-opaque switch; Mnl1-induced in weak acid stress; Hap43-induced gene; F-12/CO2, rat catheter, Spider biofilm induced	NCE103
C7_03260C_A	-1.87176	6.22736	3.16333e-19	3.04799e-17	---	CAL0000198382	CaJ7.0375|CaO19.12594|CaO19_5129|CaJ7_0375|CaO19.5129	Ortholog of C. dubliniensis CD36 : Cd36_72910, C. parapsilosis CDC317 : CPAR2_704100, C. auris B8441 : B9J08_002713 and Candida tenuis NRRL Y-1498 : CANTEDRAFT_113193	---
CR_09740W_A	2.33456	3.60224	4.06786e-19	3.86015e-17	---	CAL0000176052	CaO19.7546	Protein involved in rRNA processing; required for maturation of the 35S primary transcript of pre-rRNA and for cleavage leading to mature 18S rRNA; Spider biofilm induced	RRP3
C5_03410C_A	2.1137	3.66986	4.39078e-19	4.10439e-17	---	CAL0000183938	CaO19.2639|CaO19.10162	Ortholog(s) have structural constituent of ribosome activity and mitochondrial large ribosomal subunit localization	MRPL20
C5_04630W_A	-1.88678	7.00076	5.75753e-19	5.30286e-17	---	CAL0000191909	CaO19.11429|CaO19.3947	Ortholog(s) have RNA polymerase II complex binding, protein-containing complex binding, rDNA binding, single-stranded RNA binding activity	SPT4
CR_05220C_A	1.95052	4.44926	6.67734e-19	6.06089e-17	GUT1	CAL0000201946	CaO19.8193|CaO19.558	Putative glycerol kinase; downregulated upon adherence to polystyrene; greater mRNA abundance observed in a cyr1 homozygous null mutant than in wild type	GUT1
CR_00740C_A	1.86468	5.49564	6.86663e-19	6.14367e-17	BMT3	CAL0000192226	CaO19.10792|CaO19.3282	Beta-mannosyltransferase; adds 2nd beta-mannose to the acid-stable fraction of cell wall phosphopeptidomannan, elongation of beta-mannose chains on the phosphopeptidomannan acid-labile fraction; Hap43-induced; Spider biofilm induced	---
C2_08950W_A	-1.88333	6.1343	7.1163e-19	6.27738e-17	---	CAL0000193379	CaO19.211|CaO19.7843	Predicted homeodomain-like transcription factor; also has a metal-binding Ada DNA repair protein domain; Spider biofilm induced	---
C1_04170C_A	-2.55644	11.0441	8.67405e-19	7.24341e-17	HTA2	CAL0000200441	CaO19.1051|CaO19.8653	Putative histone H2A; farnesol regulated; rat catheter biofilm repressed; Spider biofilm repressed; Hap43-induced	HTA1
C3_03650W_A	2.35339	5.51322	1.37168e-18	1.11569e-16	HBR3	CAL0000176350	CaO19.14217|CaO19.6955	Essential protein; regulated by hemoglobin; S. cerevisiae ortholog is essential; Hap43p-induced gene	NOB1
C4_04520W_A	2.44656	3.64676	1.56594e-18	1.25737e-16	---	CAL0000197682	CaO19.11312|CaO19.3831	Ortholog(s) have enzyme activator activity, telomerase inhibitor activity, role in box C/D RNA 3'-end processing, negative regulation of telomere maintenance via telomerase and nucleolus, nucleoplasm localization	PXR1
CR_04730W_A	-1.98435	7.761	2.083e-18	1.65137e-16	---	CAL0000188388	CaO19.6318|CaO19.13695	Has domain(s) with predicted membrane localization	YJR085C
CR_01050C_A	1.77271	5.98296	2.18347e-18	1.69849e-16	---	CAL0000201504	CaO19.3250|CaO19.10760	Ortholog(s) have RNA binding activity, role in mRNA splicing, via spliceosome and U1 snRNP, U2-type prespliceosome, nucleus localization	PRP40
CR_07100W_A	2.01197	7.09819	2.19668e-18	1.69849e-16	FLC2	CAL0000201447	CaO19.9376|CaO19.1813	Protein involved in heme uptake; putative FAD transporter, similar to S. cerevisiae Flc2p	FLC2
C1_05060W_A	2.32598	3.73299	2.52672e-18	1.92986e-16	REI1	CAL0000177865	CaO19.59	Putative cytoplasmic pre-60S factor; Hap43-induced; repressed by prostaglandins	REI1
CR_04890W_A	-1.86706	6.31179	2.7428e-18	2.06926e-16	LYS5	CAL0000182911	CaO19.6304|CaO19.13681	Phosphopantetheinyl transferase; enzyme of lysine biosynthesis; modifies, and thereby activates, Lys2p alpha-aminoadipate reductase; functional homolog of S. cerevisiae Lys5p	LYS5
C6_03100W_A	1.91228	5.35191	2.77531e-18	2.06926e-16	SHE3	CAL0000196918	CaO19.13040|CaO19.5595	mRNA-binding protein that localizes specific mRNAs to daughter yeast cells and to hyphal tips; required for normal filamentation and host epithelial cell damage; ortholog of S. cerevisiae She3 but target mRNAs differs	SHE3
CR_03870W_A	-1.82993	6.10899	3.62514e-18	2.67109e-16	---	CAL0000180969	CaO19.4358	Putative protein of unknown function; Hap43p-repressed gene; S. cerevisiae ortholog YDL157C localizes to mitochondria	YDL157C
C4_02440C_A	-1.96212	6.1471	4.0704e-18	2.96429e-16	PGA38	CAL0000175485	---	Putative adhesin-like GPI-anchored protein; repressed during cell wall regeneration; possibly an essential gene, disruptants not obtained by UAU1 method; rat catheter and Spider biofilm repressed	---
CR_06650C_A	-2.04222	6.60668	5.57048e-18	4.0101e-16	---	CAL0000181789	CaO19.8318|CaO19.699	Protein of unknown function; flow model, rat catheter, Spider biofilm induced	---
C5_00030W_A	1.90396	5.6054	5.79003e-18	4.12079e-16	---	CAL0000188096	CaO19.5698	Putative mitochondrial ribosomal protein of the large subunit; transcript is upregulated in clinical isolates from HIV+ patients with oral candidiasis; Spider biofilm repressed	MRPL1
C2_00480C_A	-1.79291	6.65492	6.07736e-18	4.27668e-16	PHHB	CAL0000185556	CaO19.9626|CaO19.2079	Putative 4a-hydroxytetrahydrobiopterin dehydratase; transposon mutation affects filamentous growth; flow model biofilm induced; Spider biofilm induced	YHL018W
C2_07630C_A	-2.55026	9.64775	1.0488e-17	7.29848e-16	---	CAL0000176228	CaO19.1862	Possible stress protein; increased transcription associated with CDR1 and CDR2 overexpression or fluphenazine treatment; regulated by Sfu1, Nrg1, Tup1; stationary phase enriched protein; Spider biofilm induced	RTC3
C4_01360W_A	-2.16713	6.34616	1.17625e-17	8.09545e-16	PGA53	CAL0000200268	CaO19.4651	GPI-anchored cell surface protein of unknown function; greater mRNA abundance observed in a cyr1 homozygous null mutant than in wild type	---
C6_00750C_A	-2.00539	14.0269	1.42079e-17	9.6722e-16	PGK1	CAL0000184891	CaO19.11135|CaO19.3651	Phosphoglycerate kinase; localizes to cell wall and cytoplasm; antigenic in murine/human infection; flow model biofilm, Hog1-, Hap43-, GCN-induced; repressed upon phagocytosis; repressed in Spider biofilms by Bcr1, Ndt80, Rob1, Brg1	PGK1
C4_04080C_A	4.93114	3.93301	1.56418e-17	1.05339e-15	PGA31	CAL0000183944	CaO19.5302	Cell wall protein; putative GPI anchor; expression regulated upon white-opaque switch; induced by Congo Red and cell wall regeneration; Bcr1-repressed in RPMI a/a biofilms	---
CR_02660C_A	-2.1712	4.18159	1.58522e-17	1.05619e-15	---	CAL0000198105	---	H/ACA box small nucleolar RNA (snoRNA)	---
C2_06870C_A	-2.54222	7.78053	1.87288e-17	1.23472e-15	PST1	CAL0000197194	---	Flavodoxin-like protein involved in oxidative stress protection and virulence; putative 1,4-benzoquinone reductase; hyphal-induced; regulated by Cyr1, Ras1, Efg1, Nrg1, Rfg1, Tup1; Hap43-induced; Spider biofilm induced	---
C2_10730W_A	2.52096	3.29252	2.04402e-17	1.33351e-15	---	CAL0000191366	CaO19.5353|CaO19.12813	Ortholog of C. dubliniensis CD36 : Cd36_24630, C. parapsilosis CDC317 : CPAR2_407790, Candida tropicalis MYA-3404 : CTRG_02045, Candida albicans WO-1 : CAWG_06134 and Candida metapsilosis : CMET_2127	---
CR_04520W_A	-2.07533	7.3436	2.27404e-17	1.4533e-15	MIM1	CAL0000196264	---	Predicted mitochondrial protein involved in outer membrane protein import; rat catheter biofilm repressed	MIM1
C6_02290C_A	2.3367	3.8104	2.674e-17	1.67816e-15	---	CAL0000201526	CaO19.3470	Putative flavodoxin; similar to S. cerevisiae Tyw1, an iron-sulfur protein required for synthesis of wybutosine modified tRNA; predicted Kex2p substrate; Spider biofilm induced	TYW1
C1_02430C_A	1.92667	5.28085	2.67948e-17	1.67816e-15	---	CAL0000199029	CaO19.2930	Predicted translation initiation factor; role in translational initiation; Spider biofilm repressed	YGR054W
C3_05890W_A	-1.8522	6.00548	3.17802e-17	1.97069e-15	TRM12	CAL0000179804	CaO19.7369	Ortholog(s) have S-adenosylmethionine-dependent methyltransferase activity, transferase activity, transferring alkyl or aryl (other than methyl) groups activity and role in tRNA methylation, wybutosine biosynthetic process	TRM12
C6_00550W_A	1.64136	5.54235	3.45193e-17	2.11955e-15	---	CAL0000175745	CaO19.4204|CaO19.11680	Ortholog(s) have structural constituent of ribosome activity and mitochondrial small ribosomal subunit localization	PET123
C1_03680W_A	-1.95803	5.49792	3.50569e-17	2.13166e-15	ENG1	CAL0000184614	CaO19.3066	Endo-1,3-beta-glucanase; ortholog of S. cerevisiae Dse4 needed for cell separation; caspofungin, fluconazole repressed; repressed by alpha pheromone in SpiderM medium; flow model biofilm induced; rat catheter biofilm repressed	DSE4
C7_01380W_A	6.17173	4.22474	4.32789e-17	2.58505e-15	---	CAL0000175017	CaJ7.0153|CaJ7_0153|CaO19_6919|CaO19.6919	Ortholog of C. dubliniensis CD36 : Cd36_71210, C. parapsilosis CDC317 : CPAR2_702710, C. auris B8441 : B9J08_002141 and Candida tenuis NRRL Y-1498 : CANTEDRAFT_116256	---
CR_02920C_A	-3.28485	7.34758	4.33388e-17	2.58505e-15	AQY1	CAL0000176060	CaO19.2849	Aquaporin water channel; osmotic shock resistance, WT freeze tolerance; virulent in mice; flucytosine repressed; flow model/RPMI/Spider/rat catheter biofilm induced; required for RPMI biofilm formation; Bcr1-induced in a/a RPMI biofilms	AQY1
C1_04140W_A	-2.2483	6.54269	4.3791e-17	2.58739e-15	IFD6	CAL0000201829	CaO19.1048	Aldo-keto reductase; similar to aryl alcohol dehydrogenases; protein increase correlates with MDR1 overexpression (not CDR1 or CDR2) in fluconazole-resistant clinical isolates; farnesol regulated; possibly essential; Spider biofilm induced	---
C6_01170W_A	2.59209	4.10369	6.3207e-17	3.63179e-15	CIC1	CAL0000187983	CaO19.124	Putative proteasome-interacting protein; rat catheter biofilm induced	CIC1
C4_01770W_A	-2.30065	8.24356	7.46324e-17	4.2493e-15	POL30	CAL0000174634	CaO19.4616	Proliferating cell nuclear antigen (PCNA), forms homotrimeric sliding clamp for DNA polymerases; RNA abundance regulated by tyrosol, cell density; induced by flucytosine, interaction with macrophages; stationary phase enriched protein	POL30
C4_02830C_A	2.54059	4.20875	8.34559e-17	4.70887e-15	HCA4	CAL0000199884	CaO19.2712|CaO19.10227	Putative role in regulation of cell wall biogenesis; Hap43p-induced gene; possibly an essential gene, disruptants not obtained by UAU1 method; flow model and rat catheter biofilm induced	HCA4
C5_03740W_A	-1.91485	7.18474	8.76563e-17	4.90171e-15	---	CAL0000174334	CaO19.1121	Ortholog of C. dubliniensis CD36 : Cd36_53470, Candida tenuis NRRL Y-1498 : CANTEDRAFT_93324, Candida tropicalis NEW ASSEMBLY : CTRG1_05538 and Spathaspora passalidarum NRRL Y-27907 : SPAPADRAFT_55715	---
C1_07030C_A	1.95419	5.52478	9.9035e-17	5.489e-15	RBT4	CAL0000174557	---	Pry family protein; required for virulence in mouse systemic/rabbit corneal infections; not filamentation; mRNA binds She3, is localized to hyphal tips; Hap43-induced; in both yeast and hyphal culture supernatants; Spider biofilm induced	---
C6_03640W_A	2.46953	4.50228	1.15108e-16	6.3239e-15	NOG2	CAL0000182741	---	Putative nucleolar GTPase; repressed by prostaglandins; Hap43-induced, rat catheter and Spider biofilm induced	NOG2
C1_14120C_A	-2.13384	3.71633	1.24548e-16	6.78301e-15	RBE1	CAL0000190649	CaO19.7218	Pry family cell wall protein; Rim101, Efg1, Ssn6, alkaline repressed; O-glycosylation; no GPI anchor predicted; ketoconazol induced; regulated by Sef1, Sfu1, Hap4; flow model biofilm induced; rat catheter and Spider biofilm repressed	PRY2
C3_03630W_A	2.02082	3.77838	1.38863e-16	7.49738e-15	ECM18	CAL0000188060	CaO19.6958|CaO19.14220	Ortholog of S. cerevisiae : ECM18, C. glabrata CBS138 : CAGL0B01969g, C. parapsilosis CDC317 : CPAR2_103190, C. auris B8441 : B9J08_000758 and Debaryomyces hansenii CBS767 : DEHA2G08448g	ECM18
C2_03160C_A	-1.9941	7.30623	1.4329e-16	7.6703e-15	RNR1	CAL0000199428	CaO19.5779|CaO19.13201	Ribonucleotide reductase large subunit; induced in low iron; transposon mutation affects filamentous growth; farnesol upregulated in biofilm; regulated by cell cycle, tyrosol, cell density; regulated by Sef1, Sfu1, and Hap43	RNR1
C4_03370C_A	-1.61018	6.45323	2.11494e-16	1.1131e-14	---	CAL0000186559	CaO19.3364	Ortholog of C. parapsilosis CDC317 : CPAR2_403360, Debaryomyces hansenii CBS767 : DEHA2D00814g, Pichia stipitis Pignal : PICST_32156 and Candida guilliermondii ATCC 6260 : PGUG_04611	---
C1_08960W_A	2.6142	4.89402	3.06362e-16	1.59895e-14	---	CAL0000179149	---	C/D box small nucleolar RNA (snoRNA)	---
C5_00100C_A	-2.27929	8.33297	3.33516e-16	1.72498e-14	---	CAL0000199340	CaO19.5686	Protein of unknown function; Spider biofilm induced	---
CR_06950C_A	-4.94617	8.58529	3.36016e-16	1.72498e-14	ATX1	CAL0000174346	---	Putative cytosolic copper metallochaperone; flucytosine induced; Ssr1-repressed; rat catheter biofilm induced	ATX1
C4_02640C_A	2.63147	3.7684	4.03834e-16	2.05627e-14	SEN2	CAL0000185355	CaO19.10249|CaO19.2735	Putative tRNA splicing endonuclease subunit; mutation confers hypersensitivity to toxic ergosterol analog and to amphotericin B; 5'-UTR intron; Hap43-induced; Spider biofilm induced	SEN2
C3_01710C_A	2.46299	3.74393	4.3405e-16	2.1923e-14	PPT1	CAL0000195801	CaO19.1673	Putative serine/threonine phosphatase; induced in high iron	PPT1
C4_01700C_A	-2.00055	10.9155	6.27139e-16	3.14222e-14	NHP6A	CAL0000201490	---	Putative non-histone chromatin component; RNA abundance regulated by tyrosol,cell density; Hap43-induced; amphotericin B, caspofungin repressed; 5'-UTR intron; rat catheter and Spider biofilm repressed	NHP6A
C3_05730C_A	1.85309	4.44803	6.43039e-16	3.19631e-14	LAC1	CAL0000190688	CaO19.7354	Ceramide synthase; required for biosynthesis of ceramides with C18:0 fatty acids, which serve as precursors for glucosylsphingolipids; caspofungin induced	---
C4_00990W_A	5.74454	5.2484	6.86116e-16	3.36586e-14	---	CAL0000200710	CaO19.4690	NRAMP metal ion transporter domain-containing protein; induced by nitric oxide independent of Yhb1; flow model biofilm induced; rat catheter biofilm repressed	---
C4_06820C_A	2.10422	3.9983	6.87897e-16	3.36586e-14	CZF1	CAL0000193101	CaO19.3127|CaO19.10639	Transcription factor; regulates white-opaque switch; hyphal growth regulator; expression in S. cerevisiae causes dominant-negative inhibition of pheromone response; required for yeast cell adherence to silicone; Spider biofilm induced	---
C1_04900W_A	2.32758	6.35744	7.17317e-16	3.47295e-14	MNN15	CAL0000175887	---	Putative alpha-1,3-mannosyltransferase; predicted role in protein O-linked glycosylation; Spider biofilm induced	MNT4
C3_07630C_A	1.78113	5.10167	7.20873e-16	3.47295e-14	---	CAL0000194173	CaO19.6726|CaO19.14018	Ortholog(s) have DNA binding, DNA secondary structure binding activity	SPT2
C2_06360C_A	2.93689	3.25119	7.849e-16	3.75254e-14	MAK16	CAL0000176460	CaO19.12955|CaO19.5500	Putative constituent of 66S pre-ribosomal particles; Hap43-induced; repressed by prostaglandins; Spider biofilm induced	MAK16
C1_07790C_A	2.50755	3.98855	8.62474e-16	4.09218e-14	---	CAL0000195062	CaO19.5049|CaO19.12516	Putative U3-containing 90S preribosome processome complex subunit; Hap43-induced gene; rat catheter and Spider biofilm induced; F-12/CO2 early biofilm induced	CMS1
C6_00620W_A	-1.76133	6.10214	8.77826e-16	4.1337e-14	FCA1	CAL0000189710	---	Cytosine deaminase; enzyme of pyrimidine salvage; functional homolog of S. cerevisiae Fcy1p; mutation is associated with resistance to flucytosine (5-FC) in a clinical isolate; hyphal downregulated; gene has intron	FCY1
CR_08890C_A	-2.10161	7.21148	9.5385e-16	4.45818e-14	ASR2	CAL0000190475	CaO19.7284	Adenylyl cyclase and stress responsive protein; induced in cyr1 or ras1 mutant; stationary phase enriched protein; Spider biofilm induced	---
C1_02400C_A	1.60445	4.71835	9.65262e-16	4.4781e-14	MNN11	CAL0000193393	CaO19.2927	Ortholog(s) have alpha-1,6-mannosyltransferase activity, role in protein N-linked glycosylation, protein glycosylation and mannan polymerase complex localization	MNN11
C3_06980W_A	1.82033	4.89264	1.01795e-15	4.677e-14	HUT1	CAL0000194078	CaO19.14095|CaO19.6803	Ortholog(s) have UDP-galactose transmembrane transporter activity and role in UDP-galactose transmembrane transport, UDP-glucose transmembrane transport	HUT1
C1_06010W_A	1.5303	6.68172	1.031e-15	4.67911e-14	CHS7	CAL0000175393	CaO19.9980|CaO19.2444	Protein required for wild-type chitin synthase III activity; similar to (but not functional homolog of) S. cerevisiae Chs7p, which effects ER export of Chs3p; induced cyr1 mutant hyphae and ras1 yeast-form cells; Spider biofilm induced	CHS7
C1_08900W_A	-2.11914	4.66056	1.10778e-15	4.99137e-14	---	CAL0000174928	CaO19.4749	Protein of unknown function; hyphal-induced expression, regulated by Cyr1, Ras1, Efg1; Hap43-induced gene; Spider biofilm induced	---
C4_02790C_A	2.05552	4.04325	1.22622e-15	5.4856e-14	SAS10	CAL0000185070	CaO19.2717	Putative U3-containing small subunit processome complex subunit; Hap43p-induced gene; mutation confers resistance to 5-fluorocytosine (5-FC); repressed upon high-level peroxide stress	SAS10
C1_08070W_A	-2.0996	9.17241	1.2948e-15	5.75131e-14	CDR4	CAL0000201396	CaO19.12545|CaO19.5079	Putative ABC transporter superfamily; fluconazole, Sfu1, Hog1, core stress response induced; caspofungin repressed; fluconazole resistance not affected by mutation or correlated with expression; rat catheter and flow model biofilm induced	---
C1_04680W_A	-2.0795	11.1151	1.50625e-15	6.59695e-14	PIL1	CAL0000179346	CaO19.778|CaO19.8400	Eisosome component; predicted role in endocytosis; echinocandin-binding protein; localizes to cell surface of hyphae, but not yeast-form cells; Hap43, YNB biofilm induced; rat catheter biofilm repressed	LSP1
C5_02200W_A	-1.9519	3.92858	1.593e-15	6.92843e-14	---	CAL0000197212	CaO19.4227|CaO19.11702	Ortholog of C. dubliniensis CD36 : Cd36_52020, C. parapsilosis CDC317 : CPAR2_100400, C. auris B8441 : B9J08_002552 and Debaryomyces hansenii CBS767 : DEHA2F14278g	---
C1_02980W_A	-1.83635	8.27932	1.75925e-15	7.59875e-14	GOR1	CAL0000192040	CaO19.2989	Ortholog(s) have glyoxylate reductase (NAD+) activity, role in glyoxylate catabolic process and extracellular region localization	GOR1
C4_06470W_A	1.59111	6.03322	1.83301e-15	7.86311e-14	---	CAL0000177426	CaO19.2887	Ortholog in S. cerevisiae is localizedto the bud, mating projection tip, and associates with ribosomes; Spider biofilm induced	YMR295C
C2_09470C_A	1.91041	5.36464	2.07403e-15	8.83648e-14	PMS1	CAL0000197853	CaO19.1605|CaO19.9173	Putative DNA mismatch repair factor; ortholog of S. cerevisiae PMS1 which is an ATP-binding protein involved in DNA mismatch repair	PMS1
C2_05040C_A	1.49669	5.92049	2.77177e-15	1.17295e-13	---	CAL0000184249	CaO19.3535	Ortholog(s) have cellular bud neck, fungal-type vacuole localization	CSI2
C6_01380C_A	-1.70212	6.61259	2.87068e-15	1.20202e-13	---	CAL0000182221	CaO19.3446|CaO19.10950	Ortholog(s) have role in protein import into nucleus and nucleus localization	MOG1
C1_02540C_A	-3.40289	4.00585	2.87886e-15	1.20202e-13	tR(UCU)4	CAL0000177601	---	tRNA-Arg, predicted by tRNAscan-SE; UCU anticodon	---
C2_07680W_A	1.59267	5.84414	2.8995e-15	1.20262e-13	---	CAL0000188218	CaO19.2214|CaO19.9759	Ortholog(s) have structural constituent of ribosome activity and mitochondrial large ribosomal subunit localization	MRPL7
C1_01930W_A	-2.29464	7.73277	2.9904e-15	1.23216e-13	---	CAL0000193576	---	Protein of unknown function; regulated by Nrg1, Tup1; Spider and flow model biofilm induced	YIL024C
C3_03130C_A	1.8924	3.82438	4.54539e-15	1.86064e-13	---	CAL0000180622	---	Putative mitochondrial protein with a predicted role in cell wall biogenesis; possibly an essential gene, disruptants not obtained by UAU1 method	---
C4_04820C_A	1.89895	5.92673	6.10522e-15	2.48292e-13	---	CAL0000184844	CaO19.3797	Ortholog(s) have structural constituent of ribosome activity and mitochondrial large ribosomal subunit localization	MRPL11
C4_01240C_A	-1.81142	4.87951	6.29459e-15	2.54342e-13	---	CAL0000175797	CaO19.4665	Protein of unknown function; Spider biofilm induced	---
C2_08590W_A	-1.95174	9.95455	6.5703e-15	2.63781e-13	YWP1	CAL0000183265	CaO19.3618|CaO19.11101	Secreted yeast wall protein; possible role in dispersal in host; involved in adhesion and biofilm formation; propeptide; growth phase, phosphate, Ssk1/Ssn6/Efg1/Efh1/Hap43 regulated; mRNA binds She3; flow and Spider biofilm repressed	---
C7_00470C_A	1.64855	4.50177	7.10139e-15	2.83287e-13	PEL1	CAL0000190252	CaJ7.0061|CaJ7_0061|CaO19_7072|CaO19.7072	Predicted enzyme of mitochondrial phospholipid biosynthesis; rat catheter and flow model biofilm induced	PGS1
C3_04190W_A	2.37098	3.30512	7.43704e-15	2.94799e-13	---	CAL0000187766	---	Protein of unknown function; Spider biofilm induced	---
C1_13720W_A	1.91307	4.86526	8.30022e-15	3.26945e-13	---	CAL0000187064	CaO19.5009|CaO19.12476	Ortholog of S. cerevisiae : KEL3, C. glabrata CBS138 : CAGL0A01067g, C. dubliniensis CD36 : Cd36_12710, C. parapsilosis CDC317 : CPAR2_201590 and C. auris B8441 : B9J08_002506	KEL3
C1_00310W_A	-1.96602	7.46192	1.00118e-14	3.91901e-13	---	CAL0000201857	CaO19.13498|CaO19.6077	Putative protein of unknown function; shows colony morphology-related gene regulation by Ssn6p	PNS1
C1_11730W_A	1.42583	6.75638	1.03716e-14	4.00327e-13	---	CAL0000201060	CaO19.1144	Protein with SEL-1 like protein domain; early-stage flow model biofilm induced	---
C1_05410C_A	-2.17226	9.18311	1.04527e-14	4.00327e-13	TRP99	CAL0000177771	CaO19.424	Putative thioredoxin peroxidase/alkyl hydroperoxide reductase; induced in low iron; regulated by Gcn4; induced in response to amino acid starvation (3-AT treatment)	---
CR_06810W_A	-1.96857	10.4145	1.04662e-14	4.00327e-13	HHT2	CAL0000187299	CaO19.9411|CaO19.1853	Putative histone H3; farnesol regulated; Hap43-induced; rat catheter and Spider biofilm repressed	HHT2
C1_10260C_A	2.12033	4.15193	1.04828e-14	4.00327e-13	RPA34	CAL0000179921	CaO19.12361|CaO19.4896	Putative RNA polymerase I subunit; rat catheter biofilm induced	RPA34
CR_07240C_A	1.43938	6.63131	1.07283e-14	4.07222e-13	CLG1	CAL0000194840	CaO19.6146|CaO19.13565	Putative cyclin-like protein; transcription is regulated upon yeast-hyphal switch	CLG1
C5_01710C_A	1.98499	3.55015	1.13474e-14	4.28124e-13	---	CAL0000181011	CaO19.10716|CaO19.3204	Ortholog of C. dubliniensis CD36 : Cd36_51610, C. parapsilosis CDC317 : CPAR2_303630, C. auris B8441 : B9J08_001459 and Candida tenuis NRRL Y-1498 : CANTEDRAFT_135125	---
C6_03820C_A	-1.75128	7.62764	1.14399e-14	4.29029e-13	---	CAL0000186032	CaO19.5757|CaO19.13180	Ortholog(s) have FAD diphosphatase activity and role in flavin-containing compound metabolic process	YMR178W
C1_02450C_A	2.33802	4.93615	1.22765e-14	4.57666e-13	---	CAL0000190982	CaO19.2934	Similar to S. cerevisiae Bud20; predicted role in cellular bud site selection; rat catheter and Spider biofilm induced	BUD20
C4_01010C_A	1.56148	4.91699	1.2577e-14	4.64502e-13	DAG7	CAL0000179537	CaO19.4688|CaO19.12157	Secretory protein; a-specific, alpha-factor induced; mutation confers hypersensitivity to toxic ergosterol analog; fluconazole-induced; induced during chlamydospore formation in C. albicans and C. dubliniensis	---
C4_03690C_A	-1.84393	3.99052	1.26082e-14	4.64502e-13	---	CAL0000199277	CaO19.1309	Has domain(s) with predicted role in RNA catabolic process and ribonuclease H2 complex localization	---
C4_04440W_A	1.62135	6.01907	1.26968e-14	4.6503e-13	---	CAL0000180669	CaO19.11324|CaO19.3843	Ortholog(s) have protein transmembrane transporter activity and role in filamentous growth, posttranslational protein targeting to membrane, translocation	SEC66
C2_01020W_A	-2.43552	11.2634	1.3468e-14	4.90406e-13	HGT6	CAL0000181092	CaO19.2020|CaO19.9570	Putative high-affinity MFS glucose transporter; 20 family members; induced in core stress response; fluconazole, oralpharyngeal candidasis induced; flow model biofilm induced; Spider biofilm induced	HXT6
C1_00290W_A	-2.24831	8.29707	1.44459e-14	5.22976e-13	POL93	CAL0000175689	CaO19.6078	Predicted ORF in retrotransposon Tca8 with similarity to the Pol region of retrotransposons encoding reverse transcriptase, protease and integrase; downregulated in response to ciclopirox olamine; F-12/CO2 early biofilm induced	---
C1_10650W_A	2.354	3.3577	1.45818e-14	5.24859e-13	APN2	CAL0000190938	CaO19.1836|CaO19.9394	Putative class II abasic (AP) endonuclease; flucytosine induced	APN2
C2_02590W_A	-2.15001	9.28525	1.69711e-14	6.07371e-13	ZRT2	CAL0000174214	CaO19.1585|CaO19.9158	Zinc transporter, essential for zinc uptake and acidic conditions tolerance; transcript induced by amphotericin B, interaction with macrophages; induced in oralpharyngeal candidiasis; Spider biofilm induced	ZRT2
C2_10450W_A	-1.68311	6.64564	1.99865e-14	7.11225e-13	NCE4	CAL0000177597	CaO19.12780|CaO19.5320	Putative RecQ-mediated genome instability protein; Hap43-repressed gene; periodic mRNA expression, peak at cell-cycle G2/M phase; flow model biofilm induced	RMI1
C2_07060W_A	-1.53441	7.32399	2.191e-14	7.74265e-13	---	CAL0000197531	CaO19.9801|CaO19.2261	Ortholog(s) have RNA binding activity, role in mRNA splicing, via spliceosome and U2 snRNP, U2-type prespliceosome localization	HSH49
CR_01270C_A	1.58308	4.80335	2.20053e-14	7.74265e-13	FTH2	CAL0000181829	CaO19.10737|CaO19.3227	Putative iron transporter; similar to S. cerevisiae Fth1p	---
C3_06240C_A	1.99765	3.03015	2.24659e-14	7.86056e-13	---	CAL0000195422	---	Ortholog(s) have structural constituent of ribosome activity and mitochondrial large ribosomal subunit localization	MRPL39
C6_01160W_A	2.22362	3.20397	2.33516e-14	8.12506e-13	RCN1	CAL0000189329	CaO19.123	Protein involved in calcineurin-dependent signaling that controls stress response and virulence; inhibits calcineurin function	---
CR_00680W_A	1.80399	3.54398	2.66097e-14	9.20753e-13	BUD22	CAL0000194312	---	Protein with a predicted role in 18S rRNA maturation and small ribosomal subunit biogenesis; repressed in core stress response; repressed by prostaglandins	BUD22
C4_02270C_A	1.58682	7.6268	2.90519e-14	9.99736e-13	BFR1	CAL0000184526	CaO19.12029|CaO19.4560	Protein involved in the maintenance of normal ploidy; S. cerevisiae ortholog cofers Brefeldin A resistance; stationary phase enriched protein; Spider biofilm repressed	BFR1
C1_00270W_A	-3.18386	5.06214	3.08651e-14	1.05633e-12	---	CAL0000188751	CaO19.6079	Predicted ORF in retrotransposon Tca8 with similarity to the Gag region encoding nucleocapsid-like protein; repressed by ciclopirox olamine; filament induced; regulated by Rfg1, Tup1; overlaps orf19.6078.1	---
C7_00110W_A	-3.88386	7.69003	3.30537e-14	1.12508e-12	SOD3	CAL0000181372	CaJ7.0018|CaJ7_0018	Cytosolic manganese-containing superoxide dismutase; protects against oxidative stress; repressed by ciclopirox olamine, induced during stationary phase when SOD1 expression is low; Hap43-repressed; Spider and flow model biofilm induced	---
C2_05180W_A	-2.94691	10.3805	3.99041e-14	1.34898e-12	WH11	CAL0000197297	---	White-phase yeast transcript; expression in opaques increases virulence/switching; mutant switches as WT; Hap43, hypoxia, ketoconazol induced; required for RPMI biofilm; Bcr1-induced in RPMI a/a biofilm; rat catheter, Spider biofilm induced	---
CR_07120C_A	-1.82998	4.3817	4.00623e-14	1.34898e-12	---	CAL0000179221	---	Ortholog of C. dubliniensis CD36 : Cd36_32700, C. parapsilosis CDC317 : CPAR2_204280, C. auris B8441 : B9J08_000471 and Candida tenuis NRRL Y-1498 : CANTEDRAFT_113831	---
C2_04570W_A	2.34504	4.42916	4.88674e-14	1.63667e-12	---	CAL0000183510	CaO19.4492|CaO19.11968	Ortholog(s) have role in nuclear division, rRNA processing, ribosomal large subunit biogenesis and nuclear periphery, nucleolus, preribosome, large subunit precursor localization	EBP2
C7_01840W_A	-1.48722	5.93677	6.10265e-14	2.03303e-12	IQG1	CAL0000175167	CaJ7.0211|CaJ7_0211|CaO19_6536|CaO19.13889|CaO19.6536	Actomyosin ring component at bud neck; cell-cycle regulated ser phosphorylation at CDK sites regulate association with Bni1/Bnr1, Iqg1 degradation, and ring disassembly; mutation causes cytokinetic defects; rat catheter biofilm repressed	IQG1
C2_08100W_A	-1.8326	9.8409	6.49164e-14	2.15117e-12	---	CAL0000195769	CaO19.9721|CaO19.2175	Mitochondrial apoptosis-inducing factor; induced by nitric oxide; Spider biofilm induced; rat catheter biofilm repressed	AIF1
C1_12260W_A	-1.86038	4.42489	6.56837e-14	2.16514e-12	VPH2	CAL0000185428	CaO19.12701|CaO19.5237	Protein required for for proper vacuolar ATPase assembly and vacuolar functions	VPH2
C3_03350W_A	-2.30566	3.42556	6.68822e-14	2.19311e-12	tE(UUC)1	CAL0000200700	---	tRNA-Glu, predicted by tRNAscan-SE; UUC anticodon	---
C2_05750W_A	2.26897	3.33697	7.1234e-14	2.32364e-12	---	CAL0000191069	CaO19.6886|CaO19.14175	Ortholog(s) have rRNA binding activity and role in maturation of LSU-rRNA from tricistronic rRNA transcript (SSU-rRNA, 5.8S rRNA, LSU-rRNA), rRNA processing, ribosomal large subunit export from nucleus	NOP53
C1_10970W_A	2.05022	4.70745	9.20436e-14	2.98689e-12	---	CAL0000194444	CaO19.2319	Putative nucleolar protein with a predicted role in pre-rRNA processing; Hap43-induced gene; repressed in core stress response	ESF1
C5_04110W_A	-1.66867	6.12247	1.0354e-13	3.34264e-12	SCW11	CAL0000194867	---	Cell wall protein; repressed in ace2 mutant; repressed in core caspofungin response; induced in high iron; possibly an essential gene, disruptants not obtained by UAU1 method; rat catheter and Spider biofilm repressed	SCW11
C3_03660W_A	1.67903	4.8377	1.04994e-13	3.3722e-12	IRS4	CAL0000177117	CaO19.14215|CaO19.6953	Protein with roles in cell wall integrity, systemic (but not oral) murine infection, adherence, hyphal growth, and agar-embedded filamentous growth; antigenic in human infection; similar to S. cerevisiae Irs4p	TAX4
C4_00660W_A	1.65677	5.47791	1.07753e-13	3.44314e-12	---	CAL0000180848	CaO19.4176|CaO19.11652	Ortholog(s) have structural constituent of ribosome activity and mitochondrial small ribosomal subunit localization	MRPS17
C1_04620W_A	1.61985	4.75701	1.20718e-13	3.83784e-12	---	CAL0000194556	CaO19.6855	Ortholog of C. dubliniensis CD36 : Cd36_04370, C. parapsilosis CDC317 : CPAR2_105410, C. auris B8441 : B9J08_000021 and Candida tenuis NRRL Y-1498 : CANTEDRAFT_114891	---
C1_13170C_A	-1.8195	4.79326	1.58526e-13	5.01437e-12	MSH6	CAL0000192796	CaO19.12411|CaO19.4945	Protein similar to S. cerevisiae Msh6p, which is involved in mismatch repair; repressed under Cdc5p depletion; Hap43p-induced gene	MSH6
C6_03230W_A	-2.06879	6.24675	1.63808e-13	5.15542e-12	ARG3	CAL0000176534	CaO19.13053|CaO19.5610	Putative ornithine carbamoyltransferase; Gcn4-regulated; Hap43-induced; repressed in alkalinizing medium; rat catheter and Spider biofilm induced	ARG3
C1_14560C_A	-1.41086	6.49081	1.71514e-13	5.37096e-12	---	CAL0000176110	---	Predicted ORF in retrotransposon Zorro2 with similarity to retroviral reverse transcriptase proteins	---
C1_05990C_A	-1.53275	7.54252	1.99914e-13	6.19833e-12	---	CAL0000195493	CaO19.9982|CaO19.2446	Has domain(s) with predicted 2-dehydropantoate 2-reductase activity, NADP binding, oxidoreductase activity, oxidoreductase activity, acting on the CH-OH group of donors, NAD or NADP as acceptor activity	YDL144C
C3_04920C_A	-1.72371	7.85924	2.01148e-13	6.20586e-12	---	CAL0000195534	CaO19.5961|CaO19.13382	Ortholog(s) have proteasome regulatory particle binding activity, role in proteasome regulatory particle assembly and cytosol, nucleus localization	NAS6
C1_03820W_A	-1.84523	5.22501	2.03394e-13	6.24439e-12	PDR16	CAL0000191119	CaO19.1027	Phosphatidylinositol transfer protein; induction correlates with CDR1, CDR2 overexpression/azole resistance; fluphenazine, 17-beta-estradiol, ethynyl estradiol, NO induced; farnesol-downregulated in biofilm; rat catheter biofilm induced	PDR16
C1_01420C_A	1.34027	6.10535	2.05782e-13	6.28689e-12	CRL1	CAL0000197260	CaO19.3330|CaO19.10840	Predicted GTPase of RHO family; CAAX motif geranylgeranylated; expression in S. cerevisiae causes dominant-negative inhibition of pheromone response	RHO4
C2_05840W_A	1.86649	3.98528	2.32929e-13	7.08171e-12	---	CAL0000187558	---	Predicted diphthamide biosynthesis protein; Spider biofilm induced	DPH1
CR_01190C_A	-1.53462	5.17477	2.37012e-13	7.17103e-12	SFT1	CAL0000192973	---	Putative Golgi v-SNARE; Plc1-regulated; Spider biofilm induced	SFT1
C2_05960C_A	3.05775	3.01115	2.39097e-13	7.19935e-12	---	CAL0000186313	CaO19.5216|CaO19.12683	Ortholog of C. dubliniensis CD36 : Cd36_20380, C. parapsilosis CDC317 : CPAR2_209840, Candida tropicalis MYA-3404 : CTRG_01513 and Candida albicans WO-1 : CAWG_04340	---
C7_00750W_A	-1.91186	9.66868	2.57764e-13	7.72428e-12	ACB1	CAL0000190469	---	Protein similar to a region of acyl-coenzyme-A-binding protein; amphotericin B repressed; regulated by Nrg1, Tup1; Hap43-induced	ACB1
CR_04010C_A	1.41232	5.96446	2.85444e-13	8.51302e-12	MRPL40	CAL0000185339	CaO19.8114|CaO19.484	Putative mitochondrial ribosomal protein; Spider biofilm repressed	MRPL40
C1_08570C_A	2.93592	3.65045	2.91073e-13	8.60479e-12	PCL2	CAL0000186908	CaO19.403	Cyclin homolog; reduced expression observed upon depletion of Cln3; farnesol regulated; periodic mRNA expression, peak at cell-cycle G1/S phase; Hap43-induced; rat catheter biofilm repressed	PCL2
C3_02040C_A	2.28017	3.20621	2.91269e-13	8.60479e-12	---	CAL0000180322	CaO19.1642|CaO19.9209	Ortholog of S. cerevisiae Loc1, a nuclear protein involved in asymmetric localization of ASH1 mRNA in S. cerevisiae; Hap43-induced gene; Spider biofilm induced	LOC1
C2_08120W_A	-1.5881	8.65593	3.0126e-13	8.84964e-12	MAF1	CAL0000185920	---	Putative negative regulator of RNA polymerase III; decreased expression in hyphae vs yeast cells; caspofungin repressed; Spider biofilm repressed	MAF1
C2_09500W_A	1.69398	4.39422	3.02383e-13	8.84964e-12	---	CAL0000188810	CaO19.1404|CaO19.8982	Predicted tRNA dihydrouridine synthase; Spider biofilm induced	DUS1
C3_02570W_A	1.56933	4.01751	3.34416e-13	9.69651e-12	---	CAL0000177043	CaO19.246	Predicted metalloendopeptidase; Spider biofilm induced	YIL108W
C3_01520C_A	2.27003	6.22905	3.69897e-13	1.06759e-11	---	CAL0000195640	CaO19.9264|CaO19.1697	Ortholog(s) have role in cytoplasmic translation, poly(A)+ mRNA export from nucleus and cytoplasm localization	TMA46
C3_02610C_A	-1.88249	10.1227	4.27569e-13	1.22838e-11	GLX3	CAL0000194072	CaO19.251	Glutathione-independent glyoxalase; binds human immunoglobulin E; alkaline, fluconazole, Hog1 repressed; hypoxia, oxidative stress via Cap1, Hap43 induced; stationary-phase enriched; rat catheter, Spider biofilm induced	HSP31
CR_10470C_A	1.75159	4.53027	4.70775e-13	1.34448e-11	---	CAL0000174056	CaO19.7624	Ortholog(s) have role in maturation of SSU-rRNA from tricistronic rRNA transcript (SSU-rRNA, 5.8S rRNA, LSU-rRNA), rRNA processing and nucleolus, small-subunit processome localization	BFR2
C7_03880C_A	1.99298	3.14154	4.72274e-13	1.34448e-11	---	CAL0000185793	CaJ7.0443|CaO19_7194|CaJ7_0443|CaO19.7194	Protein required for virulence in reconstituted human epithelium (RHE) model of ex vivo infection; decreased transcription is observed upon fluphenazine treatment; induced upon adherence to polystyrene	---
C2_06200C_A	1.60701	4.2963	5.14275e-13	1.45742e-11	---	CAL0000194371	CaO19.5483|CaO19.12938	Ortholog(s) have GTPase activity, mitochondrial ribosome binding activity, role in positive regulation of translation and mitochondrial matrix localization	GUF1
CR_06850C_A	-1.50964	5.93054	5.54662e-13	1.5648e-11	---	CAL0000187569	---	Ortholog of S. cerevisiae : KSH1, C. dubliniensis CD36 : Cd36_32390, C. parapsilosis CDC317 : CPAR2_203260, C. auris B8441 : B9J08_004567 and Candida tenuis NRRL Y-1498 : CANTEDRAFT_116778	KSH1
C2_00640W_A	-1.40675	6.5122	5.85865e-13	1.64321e-11	---	CAL0000180376	CaO19.9611|CaO19.2064	Putative transcription factor with zinc finger DNA-binding motif	---
C4_04050C_A	-2.13955	8.80904	5.89677e-13	1.64321e-11	RHD3	CAL0000190005	CaO19.12765|CaO19.5305	GPI-anchored yeast-associated cell wall protein; induced in high iron; clade-associated gene expression; not essential for cell wall integrity; fluconazole-repressed; flow model and Spider biofilm repressed	---
C3_01830C_A	1.63728	5.70183	5.90328e-13	1.64321e-11	MNT2	CAL0000188888	CaO19.9232|CaO19.1663	Alpha-1,2-mannosyl transferase; adds 3rd mannose in cell-wall mannoprotein biosynthesis; partially redundant with Mnt1; role in adherence and virulence; expressed in yeast and hyphae; fungal-specific; Hap43-induced; Spider biofilm induced	KRE2
CR_00920W_A	-1.8457	3.57077	6.11202e-13	1.69308e-11	CCE1	CAL0000187718	CaO19.3264|CaO19.10774	Putative Holliday junction resolving enzyme; similar to S. cerevisiae Cce1p	CCE1
C5_02850W_A	-1.50582	7.14246	6.13651e-13	1.69308e-11	---	CAL0000178258	---	H/ACA box small nucleolar RNA (snoRNA)	---
C1_02570C_A	-1.83765	3.41307	6.97787e-13	1.9084e-11	PUT4	CAL0000183611	CaO19.10462|CaO19.2945	Putative proline permease; fungal-specific (no human or murine homolog); repressed during the mating process	---
C4_03000C_A	-1.56328	5.56423	7.37431e-13	2.00806e-11	---	CAL0000189321	CaO19.2691	Planktonic growth-induced gene	---
C7_00270W_A	-1.50011	6.09502	8.67589e-13	2.35225e-11	---	CAL0000174776	CaJ7.0035|CaO19_7095|CaJ7_0035|CaO19.7095	Ortholog(s) have fluoride transmembrane transporter activity, role in cellular detoxification of fluoride, fluoride export across plasma membrane, fluoride transmembrane transport and plasma membrane localization	FEX1
C3_02710W_A	1.55726	7.54478	9.96261e-13	2.68947e-11	---	CAL0000192736	---	Protein of unknown function; gene has intron; Spider biofilm induced	---
C5_02110W_A	-2.11577	7.30685	1.1525e-12	3.09789e-11	---	CAL0000180850	CaO19.11692|CaO19.4216|CaO19.10669	Putative heat shock protein; decreased expression in hyphae; transcription is increased in populations of cells exposed to fluconazole over multiple generations; overexpression increases resistance to farnesol and azoles	HSP12
CR_04140W_A	1.37729	5.95564	1.20062e-12	3.21346e-11	---	CAL0000193389	CaO19.8128|CaO19.498	Putative mitochondrial ribosomal component of the small subunit; possibly an essential gene, disruptants not obtained by UAU1 method; Spider biofilm repressed	NAM9
C1_14200W_A	-1.38998	7.02715	1.27887e-12	3.40832e-11	---	CAL0000180152	CaO19.7228	Possible Golgi membrane protein; transcript positively regulated by Tbf1; mRNA binds She3	GMH1
C3_06570C_A	-1.70869	9.88569	1.62116e-12	4.28411e-11	OPI3	CAL0000189933	CaO19.7446	Phosphatidylethanolamine N-methyltransferase; acts in phosphatidylcholine biosynthesis; downregulation correlates with clinical development of fluconazole resistance; amphotericin B, caspofungin repressed; Hap43-induced	OPI3
C5_00060C_A	1.50844	4.20464	1.63454e-12	4.30132e-11	---	CAL0000184933	CaO19.5692	Ortholog(s) have ubiquitin protein ligase activity, role in anaphase-promoting complex-dependent catabolic process, protein ubiquitination and anaphase-promoting complex, nuclear periphery localization	APC4
C1_03750W_A	-1.72591	8.64931	1.69709e-12	4.44724e-11	---	CAL0000180110	CaO19.1034	Protein with a predicted cytochrome b5-like Heme/Steroid binding domain; Hap43, caspofungin repressed; flow model biofilm induced	---
C2_03000C_A	1.88522	3.47722	1.86043e-12	4.8348e-11	---	CAL0000183119	CaO19.13224|CaO19.5802	Ortholog(s) have transferase activity, role in maturation of SSU-rRNA and cytoplasm localization	TSR3
C5_02080C_A	-2.1103	7.3255	1.93354e-12	5.00403e-11	HSP12	CAL0000182697	CaO19.3160	Heat-shock protein; induced by osmotic/oxidative/cadmium stress, fluphenazine treatment, low iron, CDR1 and CDR2 overexpression, or ssn6 or ssk1 null mutation; overexpression increases resistance to farnesol and azoles	---
C2_08060W_A	-2.24374	6.1173	2.12641e-12	5.45807e-11	---	CAL0000184663	---	Protein of unknown function; Spider biofilm induced	---
C5_03950W_A	1.43258	4.96078	2.23711e-12	5.71879e-11	---	CAL0000195679	CaO19.3216	Similar to Rab GTPase activators; Hap43p-induced gene	---
C1_09740C_A	-1.94875	3.74205	2.27699e-12	5.79707e-11	---	CAL0000193371	---	Ortholog of C. parapsilosis CDC317 : CPAR2_804880, Candida tenuis NRRL Y-1498 : CANTEDRAFT_111283, Debaryomyces hansenii CBS767 : DEHA2B10604g and Pichia stipitis Pignal : PICST_40454	---
C2_08770C_A	-1.43155	4.92111	2.49214e-12	6.31914e-11	---	CAL0000186293	CaO19.11076|CaO19.3594	Putative adhesin-like protein; predicted ORF from Assembly 19; removed from Assembly 20; subsequently reinstated in Assembly 21 based on comparative genome	---
C2_07390C_A	-1.42265	5.77831	2.53132e-12	6.39262e-11	---	CAL0000178333	CaO19.9449|CaO19.1893	Protein of unknown function; Spider biofilm repressed	---
C5_02630C_A	5.67728	5.97081	2.60224e-12	6.5453e-11	MNN1	CAL0000201916	CaO19.4279	Putative alpha-1,3-mannosyltransferase; of the mannosyltransferase complex; negatively regulated by Rim101; transcript elevated in chk1 and nik1 mutants, but not in sln1 mutant; Spider and flow model biofilm induced	---
C3_01850W_A	1.67646	6.1805	2.67572e-12	6.7032e-11	---	CAL0000176126	CaO19.9231|CaO19.1662	Ortholog(s) have structural constituent of ribosome activity and mitochondrial small ribosomal subunit localization	MRP1
C1_11430W_A	2.17541	3.68717	2.8119e-12	7.0163e-11	---	CAL0000187847	CaO19.660|CaO19.8276	Protein of unknown function; mRNA binds She3	---
C1_11240C_A	1.32361	6.23513	2.96023e-12	7.35711e-11	CHO1	CAL0000195699	CaO19.8294|CaO19.677	Putative phosphatidylserine synthase; ortholog of S. cerevisiae CHO1; transposon mutation affects filamentous growth; regulated by Nrg1, Tup1	CHO1
C2_01710W_A	-1.48102	5.11979	3.02942e-12	7.46893e-11	HSK3	CAL0000198613	CaO19.9057|CaO19.1482	Subunit of the Dam1 (DASH) complex, which acts in chromosome segregation by coupling kinetochores to spindle microtubules; expression regulated during planktonic growth	---
C1_09320C_A	1.55797	4.45111	3.041e-12	7.46893e-11	---	CAL0000176411	CaO19.4792	Protein with a regulator of G-protein signaling domain; Plc1-regulated; Spider biofilm induced; rat catheter biofilm repressed	---
C4_00950C_A	-1.50919	6.91884	3.05419e-12	7.47204e-11	---	CAL0000175330	---	Putative phospholipase of patatin family; similar to S. cerevisiae Tgl3p; predicted Kex2p substrate	TGL3
CR_03660C_A	1.99292	3.29813	3.16051e-12	7.70205e-11	---	CAL0000201195	CaO19.4365	Has domain(s) with predicted RNA methyltransferase activity and role in RNA processing	---
C4_02950C_A	-1.43463	5.68862	3.24778e-12	7.88406e-11	---	CAL0000194391	CaO19.2698|CaO19.10213	Ortholog(s) have EMC complex localization	EMC6
C1_09680W_A	1.47873	8.25735	3.50375e-12	8.47259e-11	MTS1	CAL0000177730	CaO19.12294|CaO19.4831	Sphingolipid C9-methyltransferase; catalyzes methylation of the 9th carbon in the long chain base component of glucosylceramides; glucosylceramide biosynthesis is important for virulence; Spider biofilm repressed	---
C1_02210W_A	-1.48399	6.38976	3.55469e-12	8.56271e-11	---	CAL0000196833	CaO19.11162|CaO19.3678	Ortholog of C. dubliniensis CD36 : Cd36_02060, C. parapsilosis CDC317 : CPAR2_106200, Candida tenuis NRRL Y-1498 : CANTEDRAFT_96322 and Debaryomyces hansenii CBS767 : DEHA2C02310g	---
C5_03460C_A	-1.48689	5.42265	3.60625e-12	8.65362e-11	---	CAL0000195544	CaO19.2637|CaO19.10160	Has domain(s) with predicted role in GPI anchor biosynthetic process	---
C4_00520W_A	1.86756	4.24175	4.38266e-12	1.04766e-10	PAM18	CAL0000200634	CaO19.11667|CaO19.4190	Predicted component of the presequence translocase-associated import motor (PAM complex) involved in protein import into mitochondrial matrix; rat catheter biofilm induced	PAM18
C1_05790W_A	-1.94063	9.14246	4.60865e-12	1.09749e-10	---	CAL0000176518	---	Ortholog of C. dubliniensis CD36 : Cd36_61610, C. parapsilosis CDC317 : CPAR2_107530, C. auris B8441 : B9J08_004570 and Candida tenuis NRRL Y-1498 : CANTEDRAFT_115252	---
C7_03120W_A	1.32661	6.26645	4.79721e-12	1.13807e-10	TIM54	CAL0000174120	CaJ7.0359|CaJ7_0359|CaO19_5143|CaO19.5143	Predicted component of the mitochondrial TIM22 complex; involved in protein import into mitochondrial inner membrane; Spider biofilm repressed	TIM54
C3_00210C_A	-2.7089	4.4083	5.0597e-12	1.19581e-10	---	CAL0000178766	CaO19.12904|CaO19.5449	Predicted integral membrane protein; Spider biofilm induced	---
C4_00600C_A	1.34793	5.73398	5.08471e-12	1.1972e-10	MUC1	CAL0000201291	CaO19.4183	Protein similar to S. cerevisiae Muc1; a cell surface glycoprotein involved in filamentous growth; repressed by benomyl treatment; mutant is viable	---
C4_00820W_A	1.42568	4.53266	6.33504e-12	1.48601e-10	---	CAL0000186281	CaO19.4159|CaO19.11635	Ortholog(s) have magnesium ion transmembrane transporter activity, role in magnesium ion export from mitochondrion, magnesium ion transport and mitochondrial inner membrane localization	MME1
C5_00420C_A	1.61336	4.31841	7.05051e-12	1.64154e-10	MRP17	CAL0000191831	CaO19.947|CaO19.8562	Predicted mitochondrial ribosomal protein	MRP17
C4_05650W_A	1.4929	5.71821	7.59098e-12	1.76083e-10	---	CAL0000182332	CaO19.1250|CaO19.8834	Ortholog(s) have role in maturation of SSU-rRNA from tricistronic rRNA transcript (SSU-rRNA, 5.8S rRNA, LSU-rRNA) and nucleolus localization	FAF1
C4_05230C_A	1.83975	4.03415	8.13444e-12	1.87993e-10	---	CAL0000185245	CaO19.6862|CaO19.14152	Hap43-induced gene; mutation confers hypersensitivity to 5-fluorocytosine (5-FC), 5-fluorouracil (5-FU), and tubercidin (7-deazaadenosine)	RIX1
C1_06480C_A	1.43202	7.87541	8.23446e-12	1.89605e-10	---	CAL0000185928	---	Ortholog(s) have role in endoplasmic reticulum to Golgi vesicle-mediated transport and COPII-coated ER to Golgi transport vesicle, Golgi apparatus, endoplasmic reticulum localization	YIP3
C1_06130C_A	1.33924	7.17919	8.67225e-12	1.98954e-10	HAC1	CAL0000199458	CaO19.2432|CaO19.9968	bZIP transcription factor; role in unfolded protein response and control of morphology; transcript undergoes atypical splicing at C terminus under ER stress; induced during mating and by caspofungin; mRNA binds She3; Spider biofilm induced	HAC1
C4_03440C_A	1.73182	4.41244	8.91915e-12	2.03871e-10	DOT4	CAL0000187993	CaO19.3370	Protein similar to ubiquitin C-terminal hydrolase; localizes to cell surface of hyphal cells, but not yeast-form cells; repressed upon high-level peroxide; Hap43p-induced; rat catheter biofilm induced	UBP10
CR_03920C_A	1.5733	5.02545	9.27795e-12	2.11301e-10	TPO4	CAL0000176089	CaO19.8104|CaO19.473	Putative sperimidine transporter; fungal-specific (no human or murine homolog); Spider biofilm induced; promoter bound by Tec1 and Ndt80; Bcr1-repressed in RPMI a/a biofilms	TPO4
C1_01610C_A	-1.51516	5.07823	9.31285e-12	2.11328e-10	---	CAL0000179833	CaO19.10859|CaO19.3351	Protein of unknown function; Hap43-induced; Spider biofilm induced	---
C1_11330C_A	-1.68036	10.3737	9.56072e-12	2.16169e-10	SMT3	CAL0000178394	CaO19.8287|CaO19.670	SUMO, small ubiquitin-like protein; Smt3p-conjugated proteins localize to septation site and mother side of bud neck; C. albicans septins appear not to be Smt3p-modified, in contrast to S. cerevisiae septins	SMT3
C4_03080W_A	1.33496	6.06061	9.89973e-12	2.23029e-10	---	CAL0000198210	CaO19.10199|CaO19.2684	Protein of unknown function; flow model biofilm repressed	---
C3_01480C_A	1.54238	5.18907	1.02547e-11	2.30198e-10	RKI1	CAL0000188418	CaO19.9268|CaO19.1701	Ortholog(s) have ribose-5-phosphate isomerase activity and role in pentose-phosphate shunt, pyridoxine biosynthetic process	RKI1
C1_03350C_A	1.80851	5.28274	1.0317e-11	2.3077e-10	RLI1	CAL0000178640	CaO19.10552|CaO19.3034	Member of RNase L inhibitor (RLI) subfamily of ABC family; predicted not to be a transporter; regulated by Sef1p, Sfu1p, and Hap43p	RLI1
C2_00770W_A	-1.49605	7.01739	1.08755e-11	2.41722e-10	---	CAL0000200626	CaO19.9595|CaO19.2047	Putative protein of unknown function; Hap43p-repressed gene; mutation confers hypersensitivity to toxic ergosterol analog, and to amphotericin B	YOR289W
C1_08660C_A	-1.41877	6.17744	1.089e-11	2.41722e-10	---	CAL0000185007	CaO19.4724|CaO19.12187	Ortholog(s) have RNA binding activity, role in spliceosomal complex assembly and U2-type prespliceosome localization	PRP11
C2_06370C_A	1.78186	3.33668	1.09225e-11	2.41722e-10	SCP1	CAL0000190286	CaO19.17	Putative cortical actin cytoskeleton protein; constitutive expression independent of MTL or white-opaque status	SCP1
C2_05190W_A	-1.61588	5.39855	1.16813e-11	2.57605e-10	CDC21	CAL0000189182	CaO19.3549|CaO19.11033	Putative thymidylate synthase; flucytosine induced; rat catheter biofilm repressed; Spider biofilm repressed	CDC21
C1_06760C_A	1.86911	3.42695	1.32922e-11	2.92102e-10	---	CAL0000201524	CaO19.6234	Putative U2 snRNP component; mutation confers hypersensitivity to 5-fluorocytosine (5-FC), 5-fluorouracil (5-FU), and tubercidin (7-deazaadenosine); Hap43-induced, Spider biofilm induced	IPI3
C4_05590W_A	-1.33618	6.83701	1.47759e-11	3.23572e-10	---	CAL0000181003	CaO19.1240	Ortholog of S. cerevisiae : YPR117W, C. glabrata CBS138 : CAGL0D04510g, C. dubliniensis CD36 : Cd36_45200, C. parapsilosis CDC317 : CPAR2_500480 and C. auris B8441 : B9J08_005034	YPR117W
C2_00030W_A	2.01516	3.15616	1.49271e-11	3.25744e-10	RRN3	CAL0000198505	CaO19.1923|CaO19.9479	Protein with a predicted role in recruitment of RNA polymerase I to rDNA; caspofungin induced; flucytosine repressed; repressed in core stress response; repressed by prostaglandins	RRN3
C1_13480W_A	-2.13363	10.634	1.50899e-11	3.27993e-10	HSP70	CAL0000184706	CaO19.4980|CaO19.12447	Putative hsp70 chaperone; role in entry into host cells; heat-shock, amphotericin B, cadmium, ketoconazole-induced; surface localized in yeast and hyphae; antigenic in host; farnesol-downregulated in biofilm; Spider biofilm induced	SSA4
C2_00860C_A	-3.48158	7.02554	1.51349e-11	3.27993e-10	---	CAL0000176673	CaO19.9586|CaO19.2038	Protein of unknown function; Spider biofilm induced	---
C4_05760W_A	1.51877	5.20788	2.119e-11	4.5763e-10	CGT1	CAL0000174743	---	mRNA 5' guanylyltransferase; small subunit of mRNA capping enzyme; binds an RNA Pol II C-terminal domain peptide; Cet1p and Cgt1p form a 2:1 complex; functional homolog of S. cerevisiae Ceg1p	CEG1
C1_10400C_A	-2.01796	5.52822	2.14564e-11	4.61792e-10	FGR41	CAL0000194403	CaO19.12376|CaO19.4910	Putative GPI-anchored adhesin-like protein; transposon mutation affects filamentous growth; Spider biofilm repressed	---
C1_02200C_A	-1.50164	4.73754	2.27542e-11	4.88047e-10	---	CAL0000174020	CaO19.11161|CaO19.3677	Ortholog(s) have Atg8 ligase activity, cargo receptor ligand activity, enzyme activator activity	ATG5
C2_02760W_A	1.26523	6.82868	2.43816e-11	5.21167e-10	LHS1	CAL0000184682	CaO19.5830|CaO19.13252	Protein similar to S. cerevisiae Hsp70p; predicted Kex2p substrate; possibly essential, disruptants not obtained by UAU1 method; flow model biofilm repressed	LHS1
CR_05510W_A	1.30206	5.32618	2.45518e-11	5.23021e-10	STE13	CAL0000195392	CaO19.5851|CaO19.13273	Putative pheromone-processing dipeptidyl aminopeptidase; possible Kex2 substrate; transposon mutation affects filamentous growth; induced by low nitrogen, germ tube formation; flow model biofilm repressed	STE13
C2_10160W_A	3.20997	6.25094	2.53022e-11	5.37179e-10	---	CAL0000183164	CaO19.1765	Secreted protein; fluconazole-induced	---
C3_03230C_A	-1.2779	6.19492	2.5455e-11	5.38597e-10	---	CAL0000195030	CaO19.7953|CaO19.321	Ortholog(s) have L-methionine transmembrane transporter activity and role in methionine import across plasma membrane	MUP3
CR_08210C_A	1.62583	8.48613	2.57343e-11	5.42673e-10	ACO1	CAL0000182282	CaO19.13742|CaO19.6385	Aconitase; induced in high iron; 2 upstream CCAAT motifs; amino acid starvation (3-AT), amphotericin B, phagocytosis, farnesol induced; Hap43, fluconazole-repressed; Gcn4-regulated; antigenic in infection; flow and Spider biofilm repressed	ACO1
CR_05620C_A	1.58457	3.89419	2.66459e-11	5.6001e-10	MTG2	CAL0000189638	CaO19.6653|CaO19.13974	Putative Obg family GTPase member; peripheral protein of the mitochondrial inner membrane; associates with the large ribosomal subunit; required for mitochondrial translation; rat catheter biofilm repressed	MTG2
C1_11770C_A	1.30303	5.86271	2.76806e-11	5.79812e-10	---	CAL0000195404	CaO19.1139	Protein of unknown funtion; S. cerevisiae ortholog Svl3 plays a role in endocytosis and is localized to the bud neck; Spider biofilm induced	SVL3
C1_08230C_A	-1.7497	5.89546	2.95675e-11	6.17271e-10	PLB5	CAL0000190956	CaO19.5102	Putative GPI-linked phospholipase B, fungal-specific (no mammalian homolog); null mutation eliminates cell-associated phospholipase A2 activity and attenuates virulence; fluconazole-repressed; flow model biofilm repressed	---
C5_01680C_A	1.48165	4.18254	3.1235e-11	6.49917e-10	CCN1	CAL0000199358	CaO19.10719|CaO19.3207	G1 cyclin; required for hyphal growth maintenance (not initiation); cell-cycle regulated transcription (G1/S); Cdc28p-Ccn1p initiates Cdc11p S394 phosphorylation on hyphal induction; expression in S. cerevisiae inhibits pheromone response	---
C1_00560W_A	1.52345	3.96547	3.254e-11	6.74827e-10	CNS1	CAL0000195791	CaO19.13473|CaO19.6052	Putative co-chaperone; Hap43p-induced gene; mutation confers hypersensitivity to radicicol	CNS1
C3_01950C_A	-1.48308	8.09696	3.30972e-11	6.84118e-10	---	CAL0000184812	CaO19.1653|CaO19.9222	Has domain(s) with predicted integral component of membrane localization	---
C2_07920W_A	-1.36648	5.16558	3.37669e-11	6.95665e-10	---	CAL0000182585	CaO19.9737|CaO19.2191	Ortholog(s) have diphthine methylesterase activity, role in endocytic recycling, peptidyl-diphthamide biosynthetic process from peptidyl-histidine and cytoplasm, endosome localization	RRT2
C4_00580W_A	-1.36939	7.21245	3.48714e-11	7.16065e-10	---	CAL0000188755	CaO19.11662|CaO19.4185	Ortholog(s) have phosphatase activity, phosphoprotein phosphatase activity, thiosulfate sulfurtransferase activity and role in dephosphorylation	YCH1
C1_04240C_A	-1.79341	10.4326	3.72644e-11	7.62702e-10	HHF1	CAL0000174606	CaO19.1059|CaO19.8661	Putative histone H4; repressed in fkh2 mutant; regulated by Efg1; fluconazole induced; amphotericin B repressed; farnesol regulated; colony morphology-related gene regulation by Ssn6; Hap43-induced; rat catheter and Spider biofilm repressed	HHF1
C1_11320C_A	-2.07743	7.26841	3.74639e-11	7.64288e-10	---	CAL0000174751	---	Protein of unknown function; hypoxia, Hap43-repressed; ketoconazole induced; induced in oralpharyngeal candidasis; 16h flow model biofilm repressed, late-stage flow model biofilm induced; rat catheter and Spider biofilm induced	---
C4_05770C_A	-2.08821	5.23594	3.95263e-11	8.03745e-10	CFL1	CAL0000193490	CaO19.8848|CaO19.1263	Protein similar to ferric reductase Fre10p; possible functional homolog of S. cerevisiae Fre1p (reports differ); transcription is negatively regulated by Sfu1p, copper, amphotericin B, caspofungin; induced by ciclopirox olamine	---
C1_13070C_A	1.52878	5.07269	4.29537e-11	8.70613e-10	FAD3	CAL0000200872	CaO19.12399|CaO19.4933	Omega-3 fatty acid desaturase; production of alpha-linolenic acid, a major component of membranes; caspofungin induced; Plc1-regulated; colony morphology-related gene regulation by Ssn6; Spider biofilm induced, flow model biofilm repressed	---
C2_09660W_A	1.63125	4.89886	4.31818e-11	8.72411e-10	---	CAL0000180616	CaO19.8966|CaO19.1388	Putative 66S pre-ribosomal particle component; Hap43-induced; F-12/CO2 early biofilm induced	NOP16
C1_13530W_A	-1.30101	6.99567	5.12366e-11	1.03182e-09	---	CAL0000178526	---	Pseudogene; has lysine motifs associated with chitin binding	---
C1_08290C_A	1.62112	4.69957	5.58864e-11	1.12185e-09	DIP2	CAL0000188650	CaO19.12572|CaO19.5106	Putative small ribonucleoprotein complex; Tn mutation affects filamentous growth; physically interacts with TAP-tagged Nop1; heterozygous null mutant exhibits resistance to parnafungin; Hap43-induced gene; Spider biofilm induced	DIP2
C1_04260W_A	-1.85132	10.4048	5.67478e-11	1.1355e-09	HHT21	CAL0000180612	CaO19.8663|CaO19.1061	Putative histone H3; amphotericin B repressed; regulated by Efg1, farnesol; Hap43-induced; rat catheter and Spider biofilm repressed	---
C4_00440C_A	-1.64976	5.15987	5.98823e-11	1.1944e-09	OPT7	CAL0000191307	CaO19.5673|CaO19.13118	Putative oligopeptide transporter; possibly transports GSH or related compounds; Hog1-induced; expression of OPT6, -7, or -8 does not suppress defect of mutant lacking OPT1-3; Hap43-repressed; F-12/CO2 early biofilm induced	---
C1_10440W_A	1.39582	4.70183	6.41834e-11	1.27613e-09	---	CAL0000184460	CaO19.985	Ortholog of S. cerevisiae : YEL043W, C. glabrata CBS138 : CAGL0L01221g, C. dubliniensis CD36 : Cd36_09830, C. parapsilosis CDC317 : CPAR2_804210 and C. auris B8441 : B9J08_004773	YEL043W
C6_01210W_A	-1.37548	6.7503	7.13596e-11	1.41109e-09	---	CAL0000185625	---	Ortholog of S. cerevisiae : YPR063C, C. glabrata CBS138 : CAGL0D01540g, C. dubliniensis CD36 : Cd36_61340, C. parapsilosis CDC317 : CPAR2_602790 and C. auris B8441 : B9J08_005400	YPR063C
C7_03700C_A	2.53965	4.29027	7.1422e-11	1.41109e-09	ENP1	CAL0000201090	CaJ7.0424|CaO19.5507|CaJ7_0424|CaO19_5507	Protein required for pre-rRNA processing and 40S ribosomal subunit synthesis; associated with U3 and U14 snoRNAs; transposon mutation affects filamentous growth; repressed by prostaglandins; Spider biofilm induced	ENP1
C2_09820W_A	-1.73571	5.49305	7.17903e-11	1.41391e-09	---	CAL0000190631	CaO19.1368	Protein of unknown function; flow model biofilm induced; Spider biofilm induced	---
C2_10350C_A	-1.56176	8.67221	7.25481e-11	1.42435e-09	ACS1	CAL0000184618	CaO19.9310|CaO19.1743	Acetyl-CoA synthetase; induced by human neutrophils; fluconazole-repressed; regulated by Nrg1/Mig1; colony morphology-related gene regulation by Ssn6; only in stationary phase cultures; rat catheter biofilm repressed, Spider biofilm induced	ACS1
C2_00250W_A	-1.70782	12.5345	7.55158e-11	1.47596e-09	STF2	CAL0000185307	---	Protein involved in ATP biosynthesis; repressed in hyphae; repressed by Efg1, Hap43; transcript upregulated in clinical isolates from HIV+ patients with oral candidiasis; rat catheter, flow model and Spider biofilm induced	TMA10
CR_00080W_A	1.37269	5.48623	7.56478e-11	1.47596e-09	MIS12	CAL0000187257	CaO19.7534	Mitochondrial C1-tetrahydrofolate synthase precursor	---
C2_10690W_A	-1.67307	9.25533	7.82842e-11	1.52265e-09	TPS3	CAL0000186940	---	Predicted trehalose-phosphate synthase regulatory subunit; regulated by Efg1; regulated by Tsa1, Tsa1B under H2O2 stress conditions; flow model biofilm induced (reports differ)	TPS3
CR_06570C_A	-2.16651	8.14712	7.99025e-11	1.54932e-09	---	CAL0000176439	CaO19.915	Protein of unknown function; Spider biofilm induced	---
C2_03950W_A	1.5447	5.60532	8.48346e-11	1.63761e-09	---	CAL0000201358	CaO19.8448|CaO19.828	Putative ribosomal protein, large subunit, mitochondrial precursor; repressed by prostaglandins; Spider biofilm repressed	MRPL24
CR_02460W_A	-1.42183	6.17745	8.52805e-11	1.63761e-09	---	CAL0000188094	CaO19.3720|CaO19.11204	Ortholog(s) have role in positive regulation of endo-1,4-beta-xylanase activity and SCF ubiquitin ligase complex, cytoplasm localization	---
C2_01670C_A	1.2969	7.80975	8.55006e-11	1.63761e-09	STT3	CAL0000175183	CaO19.1478|CaO19.9053	Putative oligosaccharyltransferase complex component; flow model and rat catheter biofilm repressed	STT3
C2_09030W_A	-1.56534	5.40907	9.08849e-11	1.7354e-09	---	CAL0000197845	---	Protein of unknown function; unmerged from orf19.202 in a revision of Assembly 21	---
C2_10850C_A	1.24232	5.41059	9.68053e-11	1.84283e-09	---	CAL0000178143	CaO19.12828|CaO19.5368	Ortholog of Vms1; component of a Cdc48-complex involved in protein quality control in S. cerevisiae; Spider biofilm repressed	VMS1
C1_00540C_A	1.40291	4.36279	1.03249e-10	1.95954e-09	---	CAL0000201663	CaO19.6054|CaO19.13475	Protein with a Bul1 domain; binds the ubiquitin ligase Rsp5 and is involved in intracellular trafficking of a general amino acid permease Gap1; repressed in an azole-resistant strain overexpressing MDR1; Spider biofilm induced	---
C2_06460W_A	1.48471	6.14421	1.07725e-10	2.03217e-09	RTA3	CAL0000189971	CaO19.7694|CaO19.23	7-transmembrane receptor protein involved in regulation of asymmetric lipid distribution in plasma membrane; involved in biofilm formation; putative drug-responsive regulatory site; rat catheter biofilm induced	---
C3_07640C_A	1.28562	7.15033	1.11072e-10	2.08902e-09	FUM12	CAL0000174516	CaO19.14016|CaO19.6724	Putative fumarate hydratase; enzyme of citric acid cycle; fluconazole, Efg1 repressed; induced in high iron; protein present in exponential and stationary growth phase	---
C7_00920C_A	-1.76192	7.5979	1.11685e-10	2.09427e-09	---	CAL0000194521	CaJ7.0110|CaO19_7022|CaJ7_0110|CaO19.7022	Ortholog of C. dubliniensis CD36 : Cd36_70850, C. auris B8441 : B9J08_003277, Candida tenuis NRRL Y-1498 : cten_CGOB_00183 and Debaryomyces hansenii CBS767 : DEHA2F22462g	---
C2_07580W_A	-1.55145	4.51474	1.15876e-10	2.16636e-09	---	CAL0000178373	CaO19.9423|CaO19.1867	Putative malate permease; induced during macrophage infection; regulated by Gcn2 and Gcn4; putative peroxisome targeting signal; Hap43-repressed; Spider biofilm induced	---
C1_11670W_A	-2.11893	10.064	1.16971e-10	2.18032e-09	---	CAL0000189541	CaO19.1152	Protein of unknown function; induced in core stress response; Gcn2 and Gcn4 regulated; flow model biofilm induced; Spider biofilm induced	---
C6_03320W_A	-1.72336	8.69321	1.17751e-10	2.18836e-09	---	CAL0000186816	CaO19.5620	Stationary phase enriched protein; Gcn4-regulated; induced by amino acid starvation (3-AT), benomyl or in azole-resistant strain that overexpresses MDR1; flow model biofilm induced; rat catheter biofilm repressed; overlaps orf19.5621	YHI9
C1_09570W_A	1.37292	5.32068	1.30664e-10	2.41401e-09	---	CAL0000186125	CaO19.4820|CaO19.12283	Ortholog of S. cerevisiae : YKL162C, C. dubliniensis CD36 : Cd36_09010, C. parapsilosis CDC317 : CPAR2_214170, C. auris B8441 : B9J08_005393 and Candida tenuis NRRL Y-1498 : CANTEDRAFT_95066	YKL162C
C1_09080C_A	2.71638	9.31022	1.31065e-10	2.41429e-09	PGA6	CAL0000190753	CaO19.4765	GPI-anchored cell wall adhesin-like protein; induced by high iron; upregulated upon Als2 depletion; mRNA binds She3 and is localized to hyphal tips; Spider biofilm repressed	---
C4_05440C_A	-1.87547	5.55961	1.32658e-10	2.43647e-09	---	CAL0000174733	CaO19.1800|CaO19.9366	Protein of unknown function; Spider biofilm induced	TDA6
CR_03240C_A	1.50592	4.10291	1.34595e-10	2.46481e-09	---	CAL0000195354	CaO19.2399	Putative transcription factor with zinc finger DNA-binding motif; similar to bacterial DnaJ; induced in low iron	JJJ1
CR_03410W_A	-1.39845	7.67034	1.52043e-10	2.77623e-09	---	CAL0000192404	CaO19.2381	Protein of unknown function; possibly an essential gene, disruptants not obtained by UAU1 method	---
C5_04360C_A	-1.2708	6.58311	1.63474e-10	2.97628e-09	---	CAL0000194158	CaO19.3922	Possible pyrimidine 5' nucleotidase; protein present in exponential and stationary growth phase yeast cultures; Hap43p-repressed gene	SDT1
C3_02280C_A	1.627	8.94461	1.65889e-10	3.01149e-09	GFA1	CAL0000176261	CaO19.1618	Glucosamine-6-phosphate synthase, homotetrameric enzyme of chitin/hexosamine biosynthesis; inhibited by UDP-GlcNAc, FMDP, N-acyl peptide, kanosamine-6-P; functional homolog of S. cerevisiae Gfa1p; Cagrowth-phase regulated; catalytic Cys	GFA1
C3_06850W_A	-1.64866	6.41939	1.69404e-10	3.06641e-09	FCR1	CAL0000194585	CaO19.14109|CaO19.6817	Transcription factor; repressor of fluconazole/ketoconazole/brefeldin A resistance; Tn mutation enhances filamentation; partially rescues S. cerevisiae pdr1 pdr3 fluconazole sensitivity; rat catheter biofilm induced/Spider biofilm repressed	---
C4_00370W_A	-1.42699	4.57559	1.73905e-10	3.13881e-09	HOF1	CAL0000193415	CaO19.13109|CaO19.5664	Protein involved in cytokinesis and DNA damage response; interacts genetically with Rad53p-dependent checkpoint; mutant is viable	HOF1
C6_02070C_A	-1.62919	11.6913	1.80015e-10	3.23974e-09	RPL23A	CAL0000187999	---	Ribosomal protein; downregulated upon phagocytosis by murine macrophage; Hap43-induced; sumoylation target; Spider biofilm repressed	RPL23B
C2_05800C_A	1.426	6.23834	1.89956e-10	3.40887e-09	---	CAL0000192875	---	Ortholog(s) have GTPase binding activity, role in endoplasmic reticulum to Golgi vesicle-mediated transport and Golgi membrane localization	RUD3
C6_03710W_A	-1.32205	6.75042	1.9318e-10	3.45682e-09	ALS9	CAL0000194750	---	ALS family cell-surface glycoprotein; expressed during infection of human epithelial cells; confers laminin adhesion to S. cerevisiae; highly variable; putative GPI-anchor; Hap43-repressed	FLO1
C1_10530W_A	-1.62692	8.99345	1.99323e-10	3.55619e-09	SNL1	CAL0000179145	CaO19.997|CaO19.8612	Ribosome-associated protein predicted to function in protein synthesis; 1 predicted transmembrane domain; rat catheter biofilm repressed	---
C7_00190W_A	-1.32688	4.98012	1.99869e-10	3.55619e-09	---	CAL0000176946	CaJ7.0026|CaO19.7104|CaO19_7104|CaJ7_0026	Adhesin-like cell wall protein; similar to mucins and to a Litomosoides microfilarial sheath protein; N-terminal secretion signal; rat catheter and Spider biofilm repressed	---
CR_06680C_A	1.47077	4.79454	2.05503e-10	3.64607e-09	---	CAL0000189072	CaO19.702|CaO19.8321	Ortholog(s) have DNA helicase activity, role in regulation of translational termination and cytoplasmic stress granule, polysome localization	ECM32
C1_10280C_A	-1.39517	7.14474	2.10302e-10	3.72068e-09	---	CAL0000198473	CaO19.12363|CaO19.4898	Putative protein of unknown function; induced by prostaglandins	FMP52
C1_00770C_A	1.99652	6.52776	2.12424e-10	3.73513e-09	ROT1	CAL0000184365	CaO19.6029	Similar to S. cerevisiae Rot1p, which is involved in cell wall 1,6-beta-glucan biosynthesis; has predicted transmembrane region; possibly an essential gene, disruptants not obtained by UAU1 method	ROT1
C1_08310W_A	1.51394	5.14295	2.12494e-10	3.73513e-09	OPY2	CAL0000195807	CaO19.5110|CaO19.12576	Predicted transmembrane protein; role in cell wall biogenesis; required for Cek1 phosphorylation; Spider biofilm induced	OPY2
C1_07700C_A	1.33659	6.66759	2.13491e-10	3.73513e-09	VRG4	CAL0000182900	CaO19.1232|CaO19.8817	GDP-mannose transporter; essential; required for glycosylation, hyphal growth; functional homolog of S. cerevisiae Vrg4p, which imports GDP-mannose from cytoplasm to Golgi for protein and lipid mannosylation; no mammalian homolog	VRG4
C4_03600C_A	-1.41111	8.40046	2.13504e-10	3.73513e-09	---	CAL0000193845	CaO19.1314|CaO19.8894	Protein of unknown function; planktonic growth-induced gene	---
C7_01390W_A	1.45571	6.23023	2.14489e-10	3.74191e-09	---	CAL0000197089	CaJ7.0154|CaO19.6920|CaO19_6920|CaJ7_0154	Protein of unknown function; induced during chlamydospore formation in both C. albicans and C. dubliniensis; Hap43-induced gene; Spider biofilm induced; F-12/CO2 early biofilm induced	---
C2_07950W_A	-1.3876	5.92848	2.17701e-10	3.7874e-09	SEH1	CAL0000180104	CaO19.9732|CaO19.2186	Ortholog(s) have role in positive regulation of TORC1 signaling and Seh1-associated complex, extrinsic component of fungal-type vacuolar membrane, nuclear periphery, nuclear pore, nuclear pore outer ring localization	SEH1
C1_11200W_A	-1.83663	7.15344	2.33526e-10	4.02913e-09	---	CAL0000191057	CaO19.2296	Predicted mucin-like protein; ketoconazole-induced; fluconazole-repressed; induced in cyr1 mutant; colony morphology-related gene regulation by Ssn6; flow model biofilm induced; Spider biofilm induced	---
C4_06880C_A	-1.64296	8.25927	2.51447e-10	4.3264e-09	SEM1	CAL0000178710	---	Component of the 19S regulatory particle lid of the proteasome	SEM1
CR_00900W_A	1.81003	4.56192	2.55741e-10	4.38213e-09	TRM1	CAL0000179806	CaO19.10775|CaO19.3265	Putative N2,N2-dimethylguanine tRNA methyltransferase; induced upon adherence to polystyrene	TRM1
C1_13260W_A	-1.37962	7.38951	2.56085e-10	4.38213e-09	---	CAL0000180019	---	Ortholog(s) have FK506 binding, peptidyl-prolyl cis-trans isomerase activity and membrane localization	FPR2
C3_03200C_A	1.41639	4.05851	2.73253e-10	4.66318e-09	---	CAL0000193978	CaO19.319	Ortholog of S. cerevisiae : YDR286C, C. glabrata CBS138 : CAGL0H01111g, C. dubliniensis CD36 : Cd36_83160, C. parapsilosis CDC317 : CPAR2_101820 and Candida tenuis NRRL Y-1498 : CANTEDRAFT_113333	YDR286C
C2_04880C_A	-1.45706	5.68361	2.75886e-10	4.69269e-09	ARH2	CAL0000183664	---	Putative adrenodoxin-NADPH oxidoreductase; role in heme biosynthesis	ARH1
C2_07030C_A	1.44116	6.39598	2.76481e-10	4.69269e-09	---	CAL0000193465	CaO19.9799|CaO19.2259	Ortholog(s) have structural constituent of ribosome activity and mitochondrial large ribosomal subunit localization	MRPL50
C2_10720C_A	1.25523	5.78582	2.95901e-10	5.00873e-09	---	CAL0000195400	CaO19.5352|CaO19.12812	Protein with a predicted magnesium transporter domain; mutants are viable	---
C7_01520W_A	-1.32532	5.27352	3.04993e-10	5.1487e-09	FLU1	CAL0000199735	CaJ7.0168|CaO19.13930|CaO19.6577|CaO19_6577|CaJ7_0168	Multidrug efflux pump of the plasma membrane; MDR family member of the MFS (major facilitator superfamily) of transporters; involved in histatin 5 efflux; fungal-specific (no human/murine homolog)	TPO1
C5_00740W_A	-1.93101	4.63981	3.25163e-10	5.47445e-09	CTF8	CAL0000178874	CaO19.8207|CaO19.576	Putative kinetochore protein with a predicted role in sister chromatid cohesion; repressed during the mating process; flow model biofilm induced	CTF8
CR_06040W_A	1.34458	6.91857	3.32236e-10	5.57854e-09	---	CAL0000185916	CaO19.3854	Ortholog of S. cerevisiae Sat4; amphotericin B induced; clade-associated gene expression; Spider biofilm induced	SAT4
C2_03270W_A	-1.74746	13.2913	3.41723e-10	5.72249e-09	GPM1	CAL0000185566	CaO19.903|CaO19.8522	Phosphoglycerate mutase; surface protein that binds host complement Factor H and FHL-1; antigenic; fluconazole, or amino acid starvation (3-AT) induced, farnesol-repressed; Hap43, flow model biofilm induced; Spider biofilm repressed	GPM1
C2_06920C_A	-1.59953	6.28416	3.4663e-10	5.78919e-09	---	CAL0000181279	CaO19.9786|CaO19.2246	Ortholog of S. cerevisiae : YPL199C, C. glabrata CBS138 : CAGL0G09108g, C. dubliniensis CD36 : Cd36_21210, C. parapsilosis CDC317 : CPAR2_406880 and C. auris B8441 : B9J08_004580	YPL199C
C2_00510W_A	-1.34924	5.68821	3.84856e-10	6.41051e-09	---	CAL0000189154	CaO19.9623|CaO19.2076	Protein of unknown function; S. pombe ortholog SPAC7D4.05 encodes a predicted hydrolase; Hap43-repressed; Spider biofilm induced	YMR130W
C3_02000W_A	1.19127	5.11508	3.88386e-10	6.45215e-09	RAD50	CAL0000184671	CaO19.9217|CaO19.1648	Putative DNA double-strand break repair factor; involved in response to oxidative stress and drug resistance; flow model biofilm repressed	RAD50
C7_02340C_A	1.47601	4.15609	4.01634e-10	6.64411e-09	---	CAL0000187643	CaJ7.0274|CaO19.13831|CaO19.6477|CaO19_6477|CaJ7_0274	Ortholog(s) have tRNA (guanine-N7-)-methyltransferase activity, role in tRNA (guanine-N7)-methylation and cytosol, nucleus, tRNA (m7G46) methyltransferase complex localization	TRM82
C1_08060W_A	-1.40656	7.88361	4.02062e-10	6.64411e-09	OFR1	CAL0000174295	CaO19.5078|CaO19.12544	Protein involved in regulation of white-opaque switching; Hap43-repressed gene; rat catheter biofilm repressed	---
C2_08710W_A	-1.4143	6.25603	4.14606e-10	6.83337e-09	PEX17	CAL0000187303	CaO19.3605	Putative peroxin	---
C2_08000C_A	1.63457	7.6982	4.32245e-10	7.10539e-09	KRE30	CAL0000185948	CaO19.2183|CaO19.9729	YEF3-subfamily ABC family protein; predicted not to be a transporter; repressed in core stress response; mutation confers hypersensitivity to amphotericin B	ARB1
C5_05120W_A	1.264	6.83718	4.3348e-10	7.10703e-09	CCT3	CAL0000198447	CaO19.11487|CaO19.4004	Putative cytosolic chaperonin Cct ring complex subunit; mutation confers hypersensitivity to cytochalasin D	CCT3
CR_02300C_A	1.25818	5.15743	4.37807e-10	7.15923e-09	---	CAL0000185237	CaO19.11222|CaO19.3737	Protein with a Vps9 vacuolar protein sorting protein domain; Hap43-repressed; repressed by ciclopirox olamine; Spider biofilm induced	---
C4_05080C_A	1.4293	4.18796	4.56431e-10	7.44434e-09	---	CAL0000198256	CaO19.3769	Ortholog(s) have zinc ion transmembrane transporter activity, role in zinc ion transport and endoplasmic reticulum localization	ZRG17
C1_08350C_A	-1.61233	11.4242	4.60121e-10	7.48504e-09	---	CAL0000196079	---	Ortholog of C. dubliniensis CD36 : Cd36_02630, C. parapsilosis CDC317 : CPAR2_206910, Candida tenuis NRRL Y-1498 : cten_CGOB_00051 and Pichia stipitis Pignal : psti_CGOB_00173	---
C2_08490W_A	-1.68615	5.9683	4.61635e-10	7.49021e-09	DSE1	CAL0000181989	CaO19.3629|CaO19.11112	Essential cell wall protein involved in cell wall integrity and rigidity; periodic mRNA expression peaks at M/G1 phase; Ace2p-induced; required for virulence in a mouse model of infection	DSE1
C6_03550C_A	1.58389	4.72822	4.79913e-10	7.76665e-09	---	CAL0000184035	CaO19.13145|CaO19.5722	Ortholog(s) have DNA binding activity and role in negative regulation of extrachromosomal rDNA circle accumulation involved in replicative cell aging, rDNA heterochromatin assembly, termination of RNA polymerase I transcription	NSI1
C6_00250W_A	-1.40693	6.77634	4.92098e-10	7.94333e-09	---	CAL0000196053	CaO19.1183	Ortholog of S. cerevisiae : YNL115C, C. glabrata CBS138 : CAGL0L03938g, C. dubliniensis CD36 : Cd36_60200, C. parapsilosis CDC317 : CPAR2_603320 and C. auris B8441 : B9J08_002166	YNL115C
C3_03710W_A	2.4731	4.06666	5.2919e-10	8.49734e-09	CCC1	CAL0000198298	CaO19.14210|CaO19.6948	Manganese transporter; required for normal filamentous growth; mRNA binds She3, localized to hyphal tips; repressed by NO, alkaline pH; colony morphology-related regulation by Ssn6; regulated by Sef1, Sfu1, Hap43; Spider biofilm induced	CCC1
C6_01650C_A	-1.39687	7.63493	5.3049e-10	8.49734e-09	FMP27	CAL0000174584	CaO19.10926|CaO19.3422	Putative mitochondrial protein; mRNA binds She3	FMP27
C4_05920C_A	-1.25486	5.67025	5.60832e-10	8.96044e-09	PGA49	CAL0000196151	CaO19.4404	Putative GPI-anchored protein	---
C1_09460W_A	1.27539	5.74849	5.69807e-10	9.06099e-09	ERG12	CAL0000186221	CaO19.4809|CaO19.12272	Ortholog(s) have mevalonate kinase activity and role in ergosterol biosynthetic process, farnesyl diphosphate biosynthetic process, mevalonate pathway, isopentenyl diphosphate biosynthetic process, mevalonate pathway	ERG12
C3_03100C_A	1.27528	4.60338	5.70019e-10	9.06099e-09	---	CAL0000198062	CaO19.307|CaO19.7939	Ortholog(s) have transcription coactivator activity, transcription coregulator activity and role in chromatin organization, histone acetylation, transcription by RNA polymerase II	HFI1
C2_08480W_A	1.50838	4.30469	5.80792e-10	9.20885e-09	RRP8	CAL0000191512	CaO19.11113|CaO19.3630	Ribosomal protein; Hap43-induced; F-12/CO2 early biofilm and rat catheter biofilm induced	RRP8
C1_05120W_A	-1.3274	5.9276	5.8491e-10	9.25073e-09	---	CAL0000190783	CaO19.4059	Ortholog(s) have role in arginine transport, lysine transport, regulation of intracellular pH and cell division site, cell tip, cytoplasm, fungal-type vacuole, fungal-type vacuole membrane localization	YHC3
C6_01420C_A	-1.35571	7.23809	6.00004e-10	9.4609e-09	---	CAL0000196564	CaO19.10946|CaO19.3442	Putative oxidoreductase; Hap43-repressed gene	---
C2_04780W_A	1.25303	5.76006	6.0122e-10	9.4609e-09	---	CAL0000188338	CaO19.188	Ortholog of Candida albicans WO-1 : CAWG_04234	---
CR_08700C_A	-1.35373	7.6018	6.53322e-10	1.0255e-08	ARF1	CAL0000186453	CaO19.6447|CaO19.13805	Golgi-localized ADP-ribosylation factor involved in regulation of the ER-mitochondria encounter structure (ERMES); one of several C. albicans ADP-ribosylation factors; N-myristoylprotein; substrate of Nmt1; Spider biofilm induced	---
C1_05560W_A	-1.55277	9.99514	6.55113e-10	1.02574e-08	RIB4	CAL0000184983	---	Lumazine synthase (6,7-dimethyl-8-ribityllumazine synthase, DMRL synthase); catalyzes the penultimate step in the synthesis of riboflavin; Hap43-induced; rat catheter and Spider biofilm repressed	RIB4
C4_01760W_A	-1.50338	9.3664	6.61593e-10	1.03214e-08	---	CAL0000201197	CaO19.4617	Predicted peptide alpha-N-acetyltransferase; flow model biofilm induced	MAK3
C4_02800W_A	1.60459	3.24152	6.62492e-10	1.03214e-08	RPC53	CAL0000175841	CaO19.2715	Ortholog(s) have RNA polymerase III activity, role in tRNA transcription by RNA polymerase III and RNA polymerase III complex localization	RPC53
C1_05270C_A	1.23897	5.3814	6.72556e-10	1.04522e-08	---	CAL0000174972	CaO19.439|CaO19.8069	Ortholog(s) have DNA binding, recombinase activity, single-stranded DNA binding, structural constituent of ribosome activity	MHR1
C6_02670C_A	1.53213	5.89328	6.76123e-10	1.04816e-08	WSC2	CAL0000182898	CaO19.5537	Putative cell wall integrity and stress response protein; mRNA binds She3; Spider biofilm induced	WSC2
C1_04000C_A	1.23394	6.39188	6.88048e-10	1.06401e-08	KTR4	CAL0000179131	CaO19.11955|CaO19.4475	Mannosyltransferase; induced during cell wall regeneration; fungal-specific (no human or murine homolog); Bcr1-repressed in RPMI a/a biofilms	KTR4
C7_03000C_A	-1.18305	7.03382	6.912e-10	1.06625e-08	---	CAL0000185233	CaJ7.0341|CaO19.5161|CaO19_5161|CaJ7_0341|CaO19.12628	Ortholog(s) have structural constituent of ribosome activity and mitochondrial large ribosomal subunit localization	MRPL49
C1_05490C_A	1.14823	6.35019	7.01846e-10	1.08002e-08	---	CAL0000188725	CaO19.415|CaO19.8045	Putative protein of unknown function; Hap43p-repressed gene	MIC26
C3_06160C_A	1.8906	3.35689	7.7553e-10	1.19048e-08	---	CAL0000192673	---	Predicted ORF identical to NSA2	---
CR_01320C_A	-1.441	5.71438	7.96853e-10	1.22022e-08	---	CAL0000178696	CaO19.10733|CaO19.3222	Predicted vacuolar protein; rat catheter biofilm repressed; flow model biofilm repressed	YGR125W
C1_11420W_A	2.27566	4.18127	8.00072e-10	1.22216e-08	KRR1	CAL0000200947	CaO19.661	Putative nucleolar protein; repressed benomyl treatment or in an azole-resistant strain that overexpresses MDR1; F-12/CO2 early biofilm induced	KRR1
C5_05400W_A	1.15144	5.9239	8.53419e-10	1.29777e-08	APM1	CAL0000186413	CaO19.11519|CaO19.4036	Ortholog of S. cerevisiae/S. pombe Apm1; a clathrin-associated protein complex (AP-1) subunit; phosphorylated protein; Tn mutation affects filamentous growth; Spider biofilm repressed	APM1
C1_12770W_A	1.38393	7.2364	8.53716e-10	1.29777e-08	RPG1A	CAL0000181001	CaO19.6345	Putative translation initiation factor; mutation confers hypersensitivity to roridin A and verrucarin A; repressed upon phagocytosis by murine macrophage; Spider biofilm repressed	RPG1
C2_07120W_A	-1.22409	6.62951	8.79956e-10	1.33442e-08	RFA2	CAL0000176295	CaO19.2267	Putative DNA replication factor A; RNA abundance regulated by cell cycle, tyrosol and cell density	RFA2
C2_07360W_A	1.48953	3.35952	8.85216e-10	1.33916e-08	---	CAL0000179420	CaO19.9456|CaO19.1900	Ortholog(s) have RNA methyltransferase activity and role in 7-methylguanosine cap hypermethylation, RNA methylation, meiotic cell cycle, nucleologenesis, regulation of telomere maintenance via telomerase, tRNA processing	TGS1
C6_04160C_A	1.79368	5.13706	9.16888e-10	1.38373e-08	SPB1	CAL0000201177	CaO19.76	Putative AdoMet-dependent methyltransferase; Hap43-induced; repressed by prostaglandins; possibly essential gene, disruptants not obtained by UAU1 method; Spider biofilm induced	SPB1
C1_13510C_A	-1.38151	5.36176	9.33815e-10	1.40588e-08	TGL99	CAL0000198798	CaO19.12449|CaO19.4982	Has domain(s) with predicted role in lipid metabolic process	---
C4_04100C_A	1.96903	3.98025	9.41366e-10	1.41386e-08	ECM1	CAL0000196644	CaO19.5299	Putative pre-ribosomal factor; decreased mRNA abundance observed in cyr1 homozygous mutant hyphae; induced by heavy metal (cadmium) stress; Hog1p regulated	ECM1
C1_13370W_A	2.06075	3.79574	9.5763e-10	1.43484e-08	---	CAL0000179941	CaO19.4963|CaO19.12428	Ortholog(s) have protein carrier activity, unfolded protein binding activity, role in ribosomal large subunit biogenesis and cytoplasm, nucleus localization	ACL4
C1_05680C_A	-1.56629	9.51128	1.06211e-09	1.58381e-08	RIM1	CAL0000182022	CaO19.10019|CaO19.2483	Putative single-stranded DNA-binding protein; protein level decreases in stationary phase cultures; rat catheter biofilm repressed	RIM1
C5_02590C_A	2.10455	4.10187	1.08837e-09	1.61911e-08	---	CAL0000173980	CaO19.11749|CaO19.4273	Putative mitochondrial membrane protein; ortholog of S. cerevisiae Sls1; coordinates expression of mitochondrially-encoded genes; Hap43-induced	SLS1
C6_03220W_A	1.51265	3.39606	1.1162e-09	1.65657e-08	---	CAL0000188314	CaO19.13052|CaO19.5609	Ortholog of C. dubliniensis CD36 : Cd36_63840, C. parapsilosis CDC317 : CPAR2_601510, Debaryomyces hansenii CBS767 : DEHA2A06270g and Pichia stipitis Pignal : PICST_31363	---
CR_05100W_A	1.32081	4.31099	1.17641e-09	1.7418e-08	---	CAL0000178244	CaO19.643	Ortholog(s) have role in apoptotic process, chromosome segregation, mitotic spindle assembly checkpoint, mitotic spindle elongation, sister chromatid biorientation	BIR1
C7_02570C_A	-1.39727	9.42079	1.22613e-09	1.81115e-08	RBP1	CAL0000188340	CaJ7.0299|CaO19_6452|CaJ7_0299|CaO19.6452|CaO19.13810	Peptidyl-prolyl cis-trans isomerase; rapamycin-binding protein; homozygous null mutation confers rapamycin resistance; regulated by Gcn4p; macrophage-induced protein; repressed in response to 3-AT; functional homolog of S. cerevisiae Rbp1p	FPR1
C2_06320W_A	1.17959	5.57366	1.36047e-09	1.99546e-08	---	CAL0000182353	CaO19.5495|CaO19.12950	Putative RNA-binding protein; induced by alpha pheromone in SpiderM medium	---
C1_12850W_A	-1.59689	9.9323	1.39702e-09	2.04428e-08	BLP1	CAL0000190643	---	Protein of unknown function, serum-induced	---
CR_07130C_A	-1.93658	3.20827	1.41379e-09	2.05721e-08	ALK8	CAL0000175837	CaO19.7683|CaO19.10	Alkane-inducible cytochrome P450; catalyzes hydroxylation of lauric acid to hydroxylauric acid; overproduction causes fluconazole resistance in WT and causes multidrug resistance in a cdr1 cdr2 double mutant; rat catheter biofilm repressed	---
C6_04330W_A	1.66683	3.50344	1.41571e-09	2.05721e-08	NOP8	CAL0000183807	CaO19.8692|CaO19.1091	Ortholog of S. cereviiae Nop8; has a role in ribosomal large subunit biogenesis; rat catheter and Spider biofilm induced	NOP8
C1_06800W_A	1.4567	5.56629	1.45357e-09	2.10735e-08	---	CAL0000178137	CaO19.6230|CaO19.13610	Ortholog(s) have GDP binding, RNA NAD-cap (NAD-forming) hydrolase activity, RNA pyrophosphohydrolase activity, enzyme regulator activity, phosphodiesterase decapping endonuclease activity	RAI1
C1_08920W_A	1.58785	4.77913	1.46451e-09	2.1183e-08	---	CAL0000181949	CaO19.4751	Ortholog(s) have structural constituent of ribosome activity and mitochondrial small ribosomal subunit localization	RSM25
C3_03210W_A	-1.77972	5.95825	1.5555e-09	2.23957e-08	---	CAL0000199892	CaO19.320|CaO19.7952	Predicted short chain dehydrogenase; Spider biofilm induced	---
C3_07380W_A	-1.32515	6.6794	1.58673e-09	2.2783e-08	---	CAL0000198475	CaO19.6753|CaO19.14045	Protein with a predicted RING-type zinc finger; possibly an essential gene, disruptants not obtained by UAU1 method	YBR062C
CR_04870C_A	1.17828	5.47526	1.58968e-09	2.2783e-08	---	CAL0000186718	CaO19.6306|CaO19.13683	Trimethylaminobutyraldehyde dehydrogenase, the third enzyme of the carnitine biosynthesis pathway	---
C1_04180W_A	-1.64287	9.11574	1.6251e-09	2.31844e-08	---	CAL0000199081	CaO19.1052|CaO19.8654	Predicted histone H2B; Hap43-induced gene; Spider biofilm repressed	---
C1_10700C_A	-1.14754	6.66807	1.66944e-09	2.37629e-08	NIT3	CAL0000182701	CaO19.9887|CaO19.2351	Putative nitrilase; regulated by Gcn2p and Gcn4p; protein present in exponential and stationary growth phase yeast cultures	NIT3
C3_04910C_A	-1.46523	8.95196	1.7034e-09	2.41914e-08	NCE102	CAL0000190917	CaO19.5960|CaO19.13381	Non classical protein export protein; localized to plasma membrane; Hap43-induced gene; flow model biofilm induced; Spider biofilm induced	NCE102
C1_10660W_A	-1.42724	8.10053	1.73288e-09	2.45544e-08	TBP1	CAL0000189736	CaO19.1837|CaO19.9395	Transcription initiation factor; binds TATA box sequence, binding does not require TFIIA; caspofungin repressed; functional homolog of S. cerevisiae and human TATA-binding proteins; Spider biofilm induced	SPT15
C7_03580C_A	-1.30537	5.54381	1.84793e-09	2.61254e-08	---	CAL0000201958	CaJ7.0408|CaO19.6690|CaJ7_0408|CaO19_6690|CaO19.13982	Protein of unknown function; Hap43-repressed gene	---
C3_05500W_A	-2.18504	3.62661	1.91239e-09	2.6976e-08	SNR6	CAL0000197287	---	Highly conserved U6 small nuclear RNA involved in splicing; ortholog of S. cerevisiae SNR6; gene transcribed by RNA Pol III	---
C1_07950C_A	1.86821	3.16448	1.93552e-09	2.72408e-08	---	CAL0000175073	CaO19.12532|CaO19.5066	Putative pre-60S pre-ribosomal particle subunit; essential gene; S. cerevisiae ortholog RRP17 is essential; Hap43p-induced; rat catheter biofilm induced	RRP17
C3_05940C_A	1.50515	3.6897	2.03992e-09	2.86055e-08	---	CAL0000179488	CaO19.7375	Putative U1A component of the U1 snRNP, involved in splicing; contains two RNA recognition motifs (RRMs); ortholog of S. cerevisiae MUD1	MUD1
CR_08100C_A	1.42647	4.73518	2.04162e-09	2.86055e-08	RIO2	CAL0000193362	CaO19.6369|CaO19.13726	Putative serine kinase with a predicted role in the processing of the 20S pre-rRNA into mature 18S rRNA; null mutants are hypersensitive to caspofungin	RIO2
C1_01390C_A	1.43808	4.73256	2.07059e-09	2.89467e-08	HOT1	CAL0000195853	CaO19.10838|CaO19.3328	Putative transcription factor; required for inhibition of filamentous growth by farnesoic acid and for expression of PHO81; filament induced	HOT1
C5_05450C_A	-1.5386	8.01718	2.08158e-09	2.90355e-08	MUM2	CAL0000175753	CaO19.4044|CaO19.11526	Protein similar to S. cerevisiae Mum2, a protein essential for meiotic DNA replication and sporulation; induced by alpha pheromone in SpiderM medium; transcript regulated by Tup1	MUM2
C4_04500C_A	1.4106	5.48707	2.16791e-09	3.00189e-08	---	CAL0000196328	CaO19.11317|CaO19.3836	Ortholog(s) have protein-lysine N-methyltransferase activity and role in peptidyl-lysine trimethylation	EFM5
C1_12650C_A	-1.28304	7.79736	2.17085e-09	3.00189e-08	---	CAL0000191589	CaO19.13715|CaO19.6358	Ortholog(s) have ubiquitin conjugating enzyme activity, ubiquitin-protein transferase activity and role in free ubiquitin chain polymerization, postreplication repair, protein K63-linked ubiquitination, protein polyubiquitination	MMS2
C3_03910W_A	-1.8316	9.20701	2.17126e-09	3.00189e-08	HTA1	CAL0000179664	CaO19.6924|CaO19.14186	Histone H2A; repressed in fkh2 mutant; amphotericin B repressed; farnesol regulated; RNA abundance regulated by tyrosol and cell density; Hap43-induced gene; Spider biofilm repressed	---
C6_01460C_A	1.29956	5.82933	2.28299e-09	3.14942e-08	---	CAL0000177221	CaO19.10942|CaO19.3438	Ortholog(s) have chaperone binding activity, role in protein folding in endoplasmic reticulum, response to unfolded protein, ubiquitin-dependent ERAD pathway and endoplasmic reticulum lumen localization	SCJ1
C3_06480C_A	-1.35416	7.3781	2.31049e-09	3.18035e-08	ECM15	CAL0000197438	---	Protein of unknown function; predicted role in cell wall organization; Hap43-repressed; caspofungin repressed; Spider biofilm induced; rat catheter biofilm repressed	ECM15
C1_08620W_A	-1.24308	7.06939	2.33497e-09	3.20699e-08	CTR2	CAL0000189658	CaO19.12183|CaO19.4720	Putative low-affinity copper transporter of the vacuolar membrane; induced by nitric oxide; clade-associated gene expression; rat catheter and flow model biofilm induced	CTR2
C1_10100C_A	-1.56088	9.28571	2.35579e-09	3.22852e-08	NTF2	CAL0000201779	---	Putative nuclear envelope protein; regulated by Ssn6; rat catheter biofilm repressed	NTF2
C7_01100C_A	1.36452	4.4984	2.39343e-09	3.27294e-08	---	CAL0000199206	CaO19.6896	Predicted ORF overlapping the Major Repeat Sequence on chromosome 7; member of a family encoded by FGR6-related genes in the RB2 repeat sequence	---
C1_06660W_A	-1.30551	7.99212	2.43088e-09	3.31691e-08	---	CAL0000196966	CaO19.6245	Protein of unknown function; regulated by osmotic stress via Hog1 and oxidative stress (Hog1- and Cap1-independent); induced by alpha pheromone in SpiderM medium; Spider biofilm induced	---
C2_09880C_A	1.51619	4.77476	2.48414e-09	3.38221e-08	---	CAL0000180057	CaO19.8943|CaO19.1363	Putative protein of unknown function; Plc1-regulated; transcript induced by Mnl1 under weak acid stress; flow model, rat catheter, Spider biofilm induced	YOR338W
C6_01940W_A	1.31939	3.97332	2.74296e-09	3.72651e-08	---	CAL0000197508	---	Ortholog of C. parapsilosis CDC317 : CPAR2_602135, Candida tenuis NRRL Y-1498 : cten_CGOB_00042, Debaryomyces hansenii CBS767 : DEHA2F11858g and Pichia stipitis Pignal : PICST_60705	---
C2_09380W_A	1.73764	3.75944	2.75633e-09	3.73656e-08	RRP15	CAL0000177236	CaO19.563	Putative nucleolar protein; constituent of pre-60S ribosomal particles; Hap43-induced; repressed by prostaglandins	RRP15
C2_07910C_A	-1.57685	5.62364	2.82898e-09	3.82676e-08	---	CAL0000186387	---	Ortholog of C. dubliniensis CD36 : Cd36_11730, C. parapsilosis CDC317 : CPAR2_104195, Candida tenuis NRRL Y-1498 : CANTEDRAFT_109454 and Debaryomyces hansenii CBS767 : DEHA2C10076g	---
C6_02540C_A	-1.58738	6.53293	2.83983e-09	3.83316e-08	---	CAL0000184524	CaO19.5523	Ortholog of C. dubliniensis CD36 : Cd36_62780, C. parapsilosis CDC317 : CPAR2_601690, C. auris B8441 : B9J08_001638 and Candida tenuis NRRL Y-1498 : CANTEDRAFT_113271	---
C4_04850C_A	-1.65341	6.30594	2.94457e-09	3.96128e-08	CSR1	CAL0000185267	CaO19.3794|CaO19.11274	Transcription factor; role in zinc homeostasis and regulation of Spider biofilm matrix; mutation affects filamentous growth; can suppress S. cerevisiae rok1 mutant inviability; Spider biofilm induced; mutants for abnormal Spider biofilms	ZAP1
C3_03490W_A	-1.66611	6.03089	2.9474e-09	3.96128e-08	RSN1	CAL0000182555	CaO19.7980|CaO19.347	Protein of unknown function; flow model biofilm induced; Spider biofilm induced; induced during the mating process; Hap43-repressed	---
CR_06800C_A	-1.5432	10.8995	3.09936e-09	4.15659e-08	HHF22	CAL0000199430	CaO19.1854|CaO19.9412	Putative histone H4; regulated by Efg1; flucytosine, fluconazole-induced; amphotericin B, caspofungin repressed; colony morphology-related gene regulation by Ssn6; Hap43-induced; rat catheter and Spider biofilm repressed	HHF2
C2_06100W_A	1.10837	7.343	3.21347e-09	4.30042e-08	PMT4	CAL0000192933	CaO19.4109|CaO19.11590	Protein mannosyltransferase; required for WT cell wall composition and virulence in mice; roles in hyphal growth and drug sensitivity; one of 5 family members; Axl2 a substrate; Spider biofilm repressed; Bcr1-repressed in RPMI a/a biofilm	PMT4
C1_13810W_A	-1.1982	5.31143	3.28611e-09	4.38826e-08	---	CAL0000174249	CaO19.5019|CaO19.12486	Ortholog of C. dubliniensis CD36 : Cd36_12800, C. parapsilosis CDC317 : CPAR2_203460, C. auris B8441 : B9J08_004645 and Candida tenuis NRRL Y-1498 : CANTEDRAFT_94106	---
C5_05200C_A	-1.26986	8.45688	3.48085e-09	4.63607e-08	---	CAL0000179668	CaO19.11496|CaO19.4013	Putative protein of unknown function; Hap43p-repressed gene; S. cerevisiae ortholog YHR045W localizes to the endoplasmic reticulum	YHR045W
CR_06440C_A	1.41478	4.66091	3.48649e-09	4.63607e-08	BCR1	CAL0000177853	CaO19.723	Transcription factor; regulates a/alpha biofilm formation, matrix, cell-surface-associated genes; confers adherence, impermeability, impenetrability, fluconazole resistance; Tup1/Tec1/Mnl1-regulated; mRNA binds She3; Spider biofilm induced	USV1
C2_10650W_A	-2.20214	6.42935	3.51137e-09	4.65926e-08	---	CAL0000185031	---	Protein of unknown function; protein newly produced during adaptation to the serum	---
C1_04600C_A	1.18068	6.94395	3.53314e-09	4.67824e-08	---	CAL0000195654	CaO19.14143|CaO19.6853	Protein of unknown function; Spider biofilm repressed	---
CR_02130W_A	-1.47605	8.68034	3.68006e-09	4.86249e-08	ECM4	CAL0000196854	---	Cytoplasmic glutathione S-transferase; regulated by Nrg1, Tup1; induced in core stress response, in cyr1 or ras1 mutant (yeast or hyphal cells); Tn mutation affects filamentous growth; stationary phase enriched; Spider biofilm induced	ECM4
C2_00160C_A	-1.28684	6.71408	3.92811e-09	5.17932e-08	NAT2	CAL0000194961	CaO19.2116	Putative N-terminal acetyltransferase; Hap43p-repressed gene; mutation confers hypersensitivity to toxic ergosterol analog	NAT2
C2_10180W_A	-1.22688	4.87922	3.96388e-09	5.21551e-08	IFR1	CAL0000200922	CaO19.1763	Predicted oxidoreductase/dehydrogenase; induced by nitric oxide; rat catheter and Spider biofilm induced	---
C5_01700W_A	1.57594	5.56586	4.14687e-09	5.4221e-08	---	CAL0000174888	CaO19.3205|CaO19.10717	Mitochondrial ribosomal protein of the large subunit; rat catheter biofilm induced	MRPL36
CR_00670C_A	1.40598	3.34843	4.26163e-09	5.56053e-08	---	CAL0000175614	CaO19.7460	Putative 2'-O-methyltransferase with a predicted role in tRNA modification; transcription is activated in the presence of elevated CO2	TRM13
C3_02360C_A	-1.51355	3.51651	4.3307e-09	5.63891e-08	---	CAL0000199840	CaO19.1608|CaO19.9176	Has domain(s) with predicted catalytic activity, sulfuric ester hydrolase activity and role in metabolic process	---
C1_09480W_A	-1.36546	5.46065	4.35092e-09	5.65349e-08	PPT2	CAL0000183849	CaO19.4812|CaO19.12275	Phosphopantetheinyl transferase (PPTase); Spider biofilm induced	PPT2
C2_05090W_A	1.42932	4.7073	4.36094e-09	5.65478e-08	MAK5	CAL0000200900	CaO19.3540|CaO19.11024	Putative nucleolar DEAD-box RNA helicase; oxidative stress-repressed via Cap1; repressed by prostaglandins	MAK5
C1_10030W_A	1.62106	6.01865	4.39056e-09	5.6617e-08	DBP3	CAL0000185988	CaO19.4870	Putative ATP-dependent DEAD-box RNA helicase; Hap43-induced; repressed by prostaglandins; Spider biofilm induced	DBP3
C6_03590C_A	-1.22235	5.43043	4.39166e-09	5.6617e-08	---	CAL0000178786	CaO19.5727	Ortholog of C. dubliniensis CD36 : Cd36_64130, C. parapsilosis CDC317 : CPAR2_601230, C. auris B8441 : B9J08_003898 and Candida tenuis NRRL Y-1498 : CANTEDRAFT_115908	---
C3_05160C_A	1.48751	4.76528	4.3934e-09	5.6617e-08	---	CAL0000186628	CaO19.5991|CaO19.13412	Ortholog(s) have role in assembly of large subunit precursor of preribosome, maturation of 5.8S rRNA from tricistronic rRNA transcript (SSU-rRNA, 5.8S rRNA and LSU-rRNA), more	DBP10
C1_05870W_A	-2.41795	5.69157	4.58136e-09	5.8918e-08	PRN3	CAL0000180196	CaO19.2462	Protein similar to pirin; induced by Mnl1 under weak acid stress; Hap43-repressed; Spider biofilm induced	---
CR_03090C_A	-1.4177	8.10719	4.62934e-09	5.9413e-08	MLC1	CAL0000194357	---	Microtubule-dependent localized protein; at Spitzenkorper and cytokinetic ring in hyphae; cell-cycle dependent localization to tip polarisome, bud neck in yeast and pseudohyphae; sumoylation target; rat catheter, Spider biofilm repressed	MLC1
C1_10550C_A	-1.88499	5.59138	4.69899e-09	6.01836e-08	GCA2	CAL0000178794	---	Predicted extracellular glucoamylase; induced by ketoconazole; possibly essential, disruptants not obtained by UAU1 method; promotes biofilm matrix formation; Spider biofilm induced; Bcr1-induced in RPMI a/a biofilms	---
C1_14180W_A	-1.37419	4.46993	4.8339e-09	6.17852e-08	---	CAL0000184602	CaO19.7225	Ortholog of C. dubliniensis CD36 : Cd36_13150, C. parapsilosis CDC317 : CPAR2_700610, C. auris B8441 : B9J08_003318 and Candida tenuis NRRL Y-1498 : CANTEDRAFT_135418	---
C5_03900W_A	-1.39359	12.4085	4.8675e-09	6.19616e-08	PGA56	CAL0000180220	---	Regulator of sorbose utilization; putative GPI-anchor; hypha and cell wall regeneration induced; colony morphology-related gene regulation by Ssn6; induced by Tbf1, Hap43; Spider biofilm induced	---
C3_06470W_A	1.33322	5.97043	4.90277e-09	6.22841e-08	AAF1	CAL0000196141	CaO19.7436	Possible regulatory protein; possible adhesin-like; Glu-rich domain; production in S. cerevisiae increases endothelial cell adherence and flocculence; flow model biofilm, alkaline or caspofungin induced	---
C7_03790W_A	1.43158	5.80117	5.29611e-09	6.71448e-08	MRP7	CAL0000182661	CaJ7.0434|CaO19_7203|CaJ7_0434|CaO19.7203	Mitochondrial ribosomal protein of the large subunit; rat catheter biofilm induced	MRP7
C3_07390C_A	1.33266	5.3969	5.30719e-09	6.71494e-08	---	CAL0000175471	CaO19.14044|CaO19.6752	Ortholog(s) have structural constituent of ribosome activity and mitochondrial small ribosomal subunit localization	RSM10
C1_06770W_A	1.12664	5.26164	5.80619e-09	7.33148e-08	---	CAL0000177463	CaO19.6233	Has domain(s) with predicted oxidoreductase activity and role in metabolic process	PBR1
C1_01950C_A	-1.29653	7.655	6.32962e-09	7.96032e-08	---	CAL0000175736	CaO19.12003|CaO19.4528	Ortholog(s) have role in vacuolar protein processing	ENV10
C7_03800W_A	1.43419	3.60887	6.34955e-09	7.96938e-08	---	CAL0000192651	CaJ7.0435|CaO19_7202|CaJ7_0435|CaO19.7202	Ortholog(s) have role in protein retention in ER lumen, retrograde vesicle-mediated transport, Golgi to endoplasmic reticulum	RER1
C3_06280W_A	-1.18768	7.48784	6.37649e-09	7.98719e-08	---	CAL0000177340	CaO19.7404	Catabolic L-serine (L-threonine) deaminase;, catalyzes degradation of L-serine and L-threonine; required to use serine or threonine as a sole nitrogen source; Spider biofilm repressed	CHA1
C2_07510W_A	-1.27069	5.50144	6.50154e-09	8.11138e-08	---	CAL0000182129	CaO19.1877|CaO19.9433	Has domain(s) with predicted nucleic acid binding activity	CMG1
C4_02630C_A	1.23742	4.96093	6.7454e-09	8.39889e-08	HFL2	CAL0000181542	CaO19.2736|CaO19.10250	HAP5-like; ortholog of S. cerevisiae Bur6, a heterodimeric NC2 transcription regulator complex subunit; flucytosine induced	BUR6
C2_10580W_A	-1.42234	5.95272	7.4375e-09	9.23985e-08	UBC15	CAL0000192881	CaO19.12797|CaO19.5337	Putative E2 ubiquitin-conjugating enzyme	---
C1_02170C_A	-1.27684	5.45954	7.4503e-09	9.23985e-08	GAL102	CAL0000194591	CaO19.3674|CaO19.11158	UDP-glucose 4,6-dehydratase; role in mannosylation of cell wall proteins; mutation confers hypersensitivity to toxic ergosterol analog; overlaps orf19.3673; Spider biofilm induced	---
C4_00680W_A	-1.31506	6.3894	7.77076e-09	9.61824e-08	---	CAL0000185629	CaO19.4174|CaO19.11650	Ortholog(s) have nicotinamide riboside transmembrane transporter activity, nucleobase transmembrane transporter activity, nucleoside transmembrane transporter activity	FUN26
C1_11610C_A	-1.14274	5.89591	8.4622e-09	1.04534e-07	---	CAL0000193625	CaO19.8751|CaO19.1159	Protein similar to A. nidulans CysA serine O-trans-acetylase; suggests that C. albicans uses an O-acetyl-serine (OAS) pathway of sulfur assimilation; F-12/CO2 early biofilm induced; Spider biofilm induced	---
C1_08520C_A	1.23206	4.40071	8.61047e-09	1.06156e-07	---	CAL0000197867	CaO19.397|CaO19.8027	Ortholog(s) have structural constituent of ribosome activity and mitochondrial large ribosomal subunit localization	MRPL28
C3_01670W_A	-1.17201	6.99245	8.72376e-09	1.07342e-07	---	CAL0000180987	CaO19.9246|CaO19.1677	Protein of unknown function; transcript detected on high-resolution tiling arrays	---
CR_04080C_A	1.08361	6.84402	8.85983e-09	1.08802e-07	SEC63	CAL0000181639	CaO19.8121|CaO19.491	Endoplasmic reticulum (ER) protein-translocation complex subunit	SEC63
C4_02850W_A	1.21371	5.40798	9.67186e-09	1.18542e-07	---	CAL0000181143	CaO19.10226|CaO19.2711	Similar to S. cerevisiae Elp2, an Elongator complex subunit required for modification of wobble nucleosides in tRNA; repressed in core stress response	ELP2
CR_09770C_A	1.26452	5.09709	9.8478e-09	1.20462e-07	PMT5	CAL0000185574	CaO19.7549	Protein mannosyltransferase (PMT), expressed at extremely low levels; not required for wild-type hyphal growth, drug resistance, or virulence in mouse systemic infection; one of five PMT family members	PMT7
C1_04710C_A	1.56679	3.17714	9.89075e-09	1.20752e-07	---	CAL0000175312	CaO19.773	Protein similar to S. cerevisiae Rsa3 predicted nucleolar protein involved in maturation of pre-60S ribosomal particles; rat catheter and Spider biofilm induced	RSA3
C3_03190C_A	1.10143	5.50502	9.98603e-09	1.21678e-07	---	CAL0000190751	CaO19.318	Ortholog(s) have role in protein maturation by [2Fe-2S] cluster transfer, protein maturation by [4Fe-4S] cluster transfer and mitochondrial matrix localization	IBA57
CR_05790C_A	1.46494	6.89452	1.00086e-08	1.21716e-07	ACO2	CAL0000193227	CaO19.13953|CaO19.6632	Putative aconitate hydratase 2; induced in high iron; regulated by Gcn4; repressed by amino acid starvation (3-AT); protein levels decrease in stationary phase yeast; flow model and Spider biofilm repressed	ACO2
C3_00850C_A	-1.3465	7.94513	1.03862e-08	1.25819e-07	---	CAL0000192815	CaO19.6160	Ortholog(s) have role in eisosome assembly and eisosome, membrane raft localization	EIS1
C1_09770W_A	-1.39859	7.02533	1.07538e-08	1.30021e-07	---	CAL0000179602	CaO19.12305|CaO19.4842	Protein of unknown function; Spider biofilm induced	---
C3_04300C_A	-1.4487	4.74734	1.08039e-08	1.30375e-07	POL1	CAL0000174261	CaO19.13294|CaO19.5873	Putative DNA directed DNA polymerase alpha; RNA abundance regulated by cell cycle, tyrosol and cell density; rat catheter biofilm induced	POL1
C5_05050W_A	-1.4051	14.2965	1.13021e-08	1.36125e-07	ADH1	CAL0000187038	CaO19.3997	Alcohol dehydrogenase; oxidizes ethanol to acetaldehyde; at yeast cell surface; immunogenic in humans/mice; complements S. cerevisiae adh1 adh2 adh3 mutant; fluconazole, farnesol-induced; flow model biofilm induced; Spider biofilm repressed	---
C1_02250W_A	-1.22929	6.06551	1.15425e-08	1.38753e-07	CWH8	CAL0000176202	CaO19.11166|CaO19.3682	Putative dolichyl pyrophosphate (Dol-P-P) phosphatase; ketoconazole-induced; expression is increased in a fluconazole-resistant isolate; clade-associated gene expression; Hap43p-induced gene	CAX4
C5_00110C_A	1.13886	7.63915	1.15841e-08	1.38987e-07	THS1	CAL0000177380	CaO19.5685	Putative threonyl-tRNA synthetase; transcript regulated by Mig1 and Tup1; repressed upon phagocytosis by murine macrophages; stationary phase enriched protein; Spider biofilm repressed	THS1
C3_00860W_A	-1.26765	4.88914	1.1848e-08	1.41881e-07	CSE4	CAL0000183421	CaO19.6163	Centromeric histone H3 variant; role in structural changes of centromeric nucleosomes during cell cycle; 4 nucleosomes bind 1 centromere, each has 1 Cse4 molecule during most of cell cycle, 2 molecules in anaphase; Spider biofilm repressed	CSE4
C1_09390W_A	1.32619	3.93383	1.20581e-08	1.44122e-07	---	CAL0000175281	CaO19.12264|CaO19.4801	Ortholog(s) have tRNA binding, tRNA dimethylallyltransferase activity, role in tRNA modification, transfer RNA gene-mediated silencing and cytosol, mitochondrion, nucleolus, nucleus localization	MOD5
C3_00620C_A	-1.26146	7.23147	1.26855e-08	1.51332e-07	---	CAL0000175914	---	Ortholog(s) have role in mitochondrial cytochrome c oxidase assembly and integral component of mitochondrial inner membrane, mitochondrial intermembrane space localization	PET191
C2_05170W_A	-1.30761	7.57346	1.29596e-08	1.54308e-07	---	CAL0000189248	CaO19.3548|CaO19.11032	Ortholog(s) have mitochondrial inner membrane localization	MRX3
C3_02670W_A	1.56314	3.53766	1.31376e-08	1.5613e-07	---	CAL0000191960	CaO19.7891|CaO19.259	Protein with a predicted role in 60S ribosomal subunit assembly; flow model biofilm induced	RSA1
C4_07140W_A	1.31405	3.56703	1.36249e-08	1.61615e-07	---	CAL0000184136	CaO19.10601|CaO19.3089	Predicted mitochondrial intermembrane space protein; predicted role in phospholipid metabolism; rat catheter and Spider biofilm induced	UPS2
C2_01510C_A	1.58931	3.4	1.41404e-08	1.67412e-07	---	CAL0000197395	CaO19.1458|CaO19.9033	Ortholog(s) have tRNA-specific adenosine deaminase activity and role in tRNA modification	TAD2
C1_05500W_A	1.68231	3.15688	1.44255e-08	1.70466e-07	RSM22	CAL0000174389	CaO19.8044|CaO19.414	Predicted mitochondrial small ribosomal subunit; rat catheter and Spider biofilm induced	RSM22
C5_01770C_A	-1.27681	8.43752	1.56907e-08	1.85067e-07	OBPA	CAL0000179350	CaO19.3198	Similar to oxysterol binding protein; non-sex gene located within the MTLa mating-type-like locus; Plc1p-regulated	OSH7
CR_04200W_A	1.36371	7.48	1.57908e-08	1.85898e-07	YDJ1	CAL0000196010	CaO19.506	Putative type I HSP40 co-chaperone; heavy metal (cadmium) stress-induced	YDJ1
CR_05460W_A	-1.21519	6.10175	1.59243e-08	1.87118e-07	---	CAL0000183045	CaO19.3517	Ortholog(s) have role in positive regulation of cellular response to hypoxia, regulation of protein glycosylation, sterol regulatory element binding protein cleavage	DSC3
C6_03270C_A	-1.18766	8.18469	1.65127e-08	1.93668e-07	AYR2	CAL0000201074	CaO19.5615	Putative NADPH-dependent 1-acyl dihydroxyacetone phosphate reductase; shows colony morphology-related gene regulation by Ssn6p	---
CR_09210W_A	-1.23611	4.76763	1.66232e-08	1.94368e-07	SUC1	CAL0000197139	CaO19.7319	Zinc-finger transcription factor; regulates alpha-glucosidase exression; complements S. cerevisiae suc2 for sucrose utilization and mal13 maltase defect; required for yeast cell adherence to silicone substrate; rat catheter biofilm induced	MAL13
C1_00840C_A	2.06559	3.60609	1.66344e-08	1.94368e-07	NRM1	CAL0000177736	CaO19.13443|CaO19.6022	Transcriptional regulator of cell cycle gene expression; regulates expression of genes involved in DNA replication stress; interacts with Swi4 and Swi6; repressed during core stress response; Spider biofilm repressed	---
C5_03390C_A	-1.14513	6.67186	1.67758e-08	1.95655e-07	FUR1	CAL0000201707	CaO19.2640|CaO19.10163	Uracil phosphoribosyltransferase; predicted tetrameric enzyme of pyrimidine salvage; mutations associated with flucytosine resistance in clade I clinical isolates; flucytosine, macrophage-induced protein; levels decrease in stationary phase	FUR1
C5_03650C_A	-1.73969	3.02709	1.70458e-08	1.98434e-07	---	CAL0000185669	CaO19.6678	Protein of unknown function; Hap43-repressed gene	---
CR_00470W_A	-1.33198	9.53256	1.75309e-08	2.03703e-07	---	CAL0000188500	CaO19.7487	Has domain(s) with predicted RNA binding, RNA-directed DNA polymerase activity and role in RNA-dependent DNA biosynthetic process	---
C1_12540W_A	-1.21605	7.15907	1.78944e-08	2.07542e-07	---	CAL0000190411	CaO19.11246|CaO19.3762	Ortholog of C. dubliniensis CD36 : Cd36_11720, C. parapsilosis CDC317 : CPAR2_201890, C. auris B8441 : B9J08_003468 and Candida tenuis NRRL Y-1498 : CANTEDRAFT_91948	---
C5_00700C_A	1.1713	5.26563	1.92466e-08	2.22812e-07	SPE2	CAL0000185891	CaO19.568	Putative S-adenosylmethionine decarboxylase; Hap43-induced gene; possibly adherence-induced; Spider biofilm induced	SPE2
C1_14290C_A	-1.66901	7.77969	1.97625e-08	2.28362e-07	MDG1	CAL0000181056	---	Ortholog(s) have role in pheromone-dependent signal transduction involved in conjugation with cellular fusion and membrane raft, plasma membrane localization	MDG1
C2_09510C_A	1.48572	4.02298	2.01494e-08	2.32405e-07	---	CAL0000200520	CaO19.8981|CaO19.1403	Ortholog(s) have ATP:ADP antiporter activity, calcium ion binding activity and role in ADP transport, ATP transport, mitochondrial transport	SAL1
C5_00860W_A	-1.15725	5.75719	2.02662e-08	2.33323e-07	IMP2	CAL0000193849	CaO19.1981|CaO19.9537	Predicted subunit of the mitochondrial inner membrane peptidase complex involved in protein targeting to mitochondria	IMP2
CR_02100C_A	-1.20679	6.25694	2.04193e-08	2.34653e-07	---	CAL0000183543	CaO19.2610|CaO19.10141	Putative tRNA binding protein; intron-containing gene; Spider biofilm induced	---
C2_01130W_A	1.13513	5.16119	2.11521e-08	2.42629e-07	NOT3	CAL0000179957	CaO19.2012	Transcriptional regulator; not required for buccal epithelial cell adherence or virulence in mouse systemic infection; null mutant colonies exhibit slightly decreased filamentation ratio; required for yeast adherence to silicone substrate	NOT3
C1_07350C_A	-1.18178	7.49845	2.25508e-08	2.582e-07	GPX3	CAL0000190813	CaO19.11915|CaO19.4436	Putative glutathione peroxidase involved in Cap1p-dependent oxidative stress response, required for Cap1p oxidation in response to H2O2; planktonic growth-induced	---
C1_14260C_A	1.26061	6.65373	2.35223e-08	2.68832e-07	TIF35	CAL0000193017	CaO19.7236	Putative translation initiation factor; repressed upon phagocytosis by murine macrophage; Spider biofilm repressed	TIF35
C1_13410W_A	-1.33282	8.36697	2.46649e-08	2.81378e-07	COX19	CAL0000176572	CaO19.4967	Putative cytochrome c oxidase assembly protein; Plc1-regulated; rat catheter biofilm induced	COX19
CR_00750C_A	-1.10791	5.01274	2.48599e-08	2.83087e-07	---	CAL0000196618	CaO19.10791|CaO19.3281	Ortholog(s) have histone demethylase activity (H3-K36 specific), methylated histone binding activity and role in histone demethylation, positive regulation of transcription elongation from RNA polymerase II promoter	JHD1
CR_09750C_A	-1.12472	6.67823	2.50763e-08	2.85033e-07	---	CAL0000176251	CaO19.7547	Ortholog(s) have phosphatidylinositol-3-phosphate binding, ubiquitin protein ligase activity, ubiquitin-protein transferase activity	PIB1
C4_06850C_A	1.0818	5.72722	2.52788e-08	2.86814e-07	---	CAL0000175273	CaO19.10636|CaO19.3124	Ortholog(s) have mRNA binding, metalloaminopeptidase activity and role in negative regulation of gene expression, protein initiator methionine removal involved in protein maturation	MAP1
CR_06640C_A	-1.27597	6.89789	2.5349e-08	2.8709e-07	---	CAL0000191691	CaO19.698|CaO19.8317	Integral ER membrane protein; predicted role in maintenance of ER zinc homeostasis; Spider biofilm induced	ICE2
C1_05540C_A	-1.31925	8.06872	2.69073e-08	3.03094e-07	---	CAL0000201639	CaO19.8041|CaO19.411	Protein similar to GTPase regulators; induced in low iron; transcript activated by Mnl1 under weak acid stress; Hap43-, Sfu1- and Sef1-regulated; flow model biofilm induced, Spider biofilm induced	---
CR_05910W_A	-1.13949	6.83631	2.71494e-08	3.05272e-07	---	CAL0000182458	CaO19.6623|CaO19.13944	Ortholog(s) have RNA polymerase II complex binding activity and role in chromatin-mediated maintenance of transcription, transcription elongation from RNA polymerase II promoter	ELF1
C5_00070W_A	1.05709	5.66403	2.82934e-08	3.17566e-07	CDC11	CAL0000177264	CaO19.5691	Septin; cell and hyphal morphology, agar-invasive growth, full virulence and kidney tissue invasion in mouse, but not kidney colonization, immunogenicity; hyphal and cell-cycle-regulated phosphorylation; rat catheter biofilm repressed	CDC11
C2_05570C_A	-1.18661	5.82365	2.89367e-08	3.24205e-07	---	CAL0000175407	CaO19.6869|CaO19.14158	Putative lipid raft associated protein; Spider biofilm induced	AST2
C4_02100C_A	-1.2028	8.12997	3.11783e-08	3.48075e-07	GPI14	CAL0000197470	CaO19.4581|CaO19.12050	Catalytic subunit of glycosylphosphatidylinositol-alpha 1,4 mannosyltransferase I, involved in GPI anchor biosynthesis; regulated by Tsa1p, Tsa1Bp under H2O2 stress conditions	GPI14
CR_01560W_A	1.22723	4.17873	3.13689e-08	3.49579e-07	---	CAL0000188136	CaO19.10076|CaO19.2542	Ortholog of C. dubliniensis CD36 : Cd36_26520, C. parapsilosis CDC317 : CPAR2_802860, C. auris B8441 : B9J08_003507 and Candida tenuis NRRL Y-1498 : CANTEDRAFT_94578	---
C5_03130W_A	-1.11925	4.95981	3.18635e-08	3.5446e-07	SUT1	CAL0000177599	CaO19.4342	Zn2Cys6 transcription factor involved in sterol uptake; flow model biofilm induced; Spider biofilm repressed	SUT1
C5_00820W_A	1.17455	6.13155	3.26418e-08	3.62475e-07	---	CAL0000181825	CaO19.585|CaO19.8217	Ortholog(s) have structural constituent of ribosome activity and mitochondrial large ribosomal subunit localization	MRPL17
C6_01890C_A	1.52152	3.94865	3.27954e-08	3.63535e-07	---	CAL0000180288	CaO19.10896|CaO19.3393	Putative DEAD-box helicase; Hap43-induced; Spider biofilm induced	DBP9
CR_07490C_A	-1.3701	8.12649	3.46988e-08	3.83278e-07	GLK4	CAL0000194883	CaO19.13535|CaO19.6116	Putative glucokinase; decreased expression in hyphae compared to yeast-form cells	---
C1_06650W_A	-1.18188	7.23768	3.68306e-08	4.05401e-07	NAA20	CAL0000187951	CaO19.6246|CaO19.13624	Ortholog(s) have peptide alpha-N-acetyltransferase activity and role in N-terminal peptidyl-methionine acetylation, mitochondrion inheritance, regulation of actin cytoskeleton organization, ubiquitin-dependent ERAD pathway	NAT3
C7_01210C_A	1.27505	3.58898	3.68311e-08	4.05401e-07	---	CAL0000182770	CaJ7.0137|CaO19_6903|CaJ7_0137|CaO19.6903	Predicted RNA polymerase III subunit C37; Spider biofilm induced	RPC37
C3_05710W_A	1.27926	9.77602	3.71811e-08	4.08535e-07	RCT1	CAL0000178441	CaO19.7350	Fluconazole-induced protein; Ras1, Cyr1 repressed and Efg1 induced; regulated by Nrg1, Tup1, Tbf1, Ssn6; induced in oralpharyngeal candidasis; rat catheter biofilm repressed	YNL208W
C1_11340W_A	-1.36728	3.93323	3.77202e-08	4.13733e-07	PRM1	CAL0000179626	CaO19.8286|CaO19.669	Putative membrane protein with a predicted role in membrane fusion during mating; Hap43p-repressed gene; protein induced during the mating process	PRM1
C2_03790C_A	-1.50602	7.65328	3.89355e-08	4.26316e-07	ASR3	CAL0000191751	CaO19.842	Adenylyl cyclase and stress responsive protein; induced in cyr1 or ras1 mutant; Spider biofilm induced	---
C4_04470W_A	1.38101	4.14676	3.94672e-08	4.31384e-07	SAP10	CAL0000201140	CaO19.11320|CaO19.3839	Secreted aspartyl protease; roles in adhesion, virulence (RHE model), cell surface integrity; distinct specificity from Sap9; at cell membrane and wall; GPI-anchored; induced in low iron; Tbf1-activated; Spider biofilm induced	---
C2_05660W_A	1.32786	9.05727	3.96329e-08	4.31685e-07	PNG2	CAL0000173925	CaO19.14166|CaO19.6877	Putative peptide:N-glycanase; gene has variable numbers of 12-bp repeats; induced by caspofungin, ciclopirox olamine, ketoconazole or hypoxia; gene of core caspofungin response; Hap43-induced; Spider biofilm induced	---
CR_02050C_A	1.02159	5.78668	3.96718e-08	4.31685e-07	HDA1	CAL0000201463	CaO19.2606|CaO19.10137	Histone deacetylase; inducer of filamentation; conserved deacetylation motif; regulates white-to-opaque switch frequency but not opaque-to-white switch; greater expression in white cells than opaque cells; inhibited by trichostatin-A;	HDA1
C2_01380W_A	-1.57866	5.48623	3.97015e-08	4.31685e-07	PLB4.5	CAL0000174502	---	Phospholipase B; Hog1-induced; regulated by Ssn6; putative GPI-anchor; repressed during cell wall regeneration; clade-associated gene expression; Hap43-induced; rat catheter and Spider biofilm repressed	---
C1_01330C_A	-1.6242	4.96426	4.1043e-08	4.45498e-07	DUT1	CAL0000195525	CaO19.3322	dUTP pyrophosphatase; cell-cycle regulated if expressed in S. cerevisiae; upstream MluI and SCB elements; 17-beta-estradiol, ethynyl estradiol, macrophage induced; decreased in stationary phase yeast; rat catheter, Spider biofilm repressed	DUT1
C1_12340C_A	1.12027	6.93572	4.15987e-08	4.50749e-07	MRPS9	CAL0000191081	CaO19.12695|CaO19.5230	Mitochondrial ribosomal protein S9; has N-terminal mitochondrial targeting signal and an S9 consensus motif; overexpression in S. cerevisiae causes respiratory defect that is reversible upon cessation of C. albicans gene expression	MRPS9
CR_09270C_A	-1.12548	7.73792	4.324e-08	4.67724e-07	CBP1	CAL0000184027	CaO19.7323	Corticosteroid binding protein; transcription induced at late log-phase or upon adherence to polystyrene; not induced by corticosterone; contains a possible NAD/FAD binding region; regulated by Nrg1, Tup1; Spider biofilm induced	---
C7_03420C_A	-1.31858	6.1847	4.44752e-08	4.80133e-07	SNG3	CAL0000183065	CaJ7.0394|CaO19_1333|CaJ7_0394|CaO19.1333|CaO19.8913	Putative membrane transporter; Hap43p-induced gene; mutation confers hypersensitivity to toxic ergosterol analog; shows colony morphology-related gene regulation by Ssn6p	---
C2_01010W_A	-1.25686	8.88439	4.45405e-08	4.80133e-07	HGT8	CAL0000198394	---	High-affinity glucose transporter of the major facilitator superfamily; 20 members in the C. albicans glucose transporter family; 12 probable membrane-spanning segments; gene has intron; expressed in rich medium; flow model biofilm induced	---
C7_00100W_A	-1.63205	6.18818	4.47255e-08	4.81298e-07	FRP2	CAL0000197893	CaJ7.0017|CaO19.7112|CaO19_7112|CaJ7_0017	Putative ferric reductase; alkaline induced by Rim101; fluconazole-downregulated; upregulated in the presence of human neutrophils; possibly adherence-induced; regulated by Sef1, Sfu1, and Hap43	---
C1_03270W_A	-1.20291	5.20926	4.73101e-08	5.07369e-07	---	CAL0000198551	---	Putative protein of unknown function; Hap43-repressed gene; Spider biofilm induced	YMR114C
C1_10860C_A	1.07009	4.68608	4.77782e-08	5.11512e-07	ADA2	CAL0000192402	CaO19.9867|CaO19.2331	Zinc finger and homeodomain transcriptional coactivator; role in cell wall integrity and in sensitivity to caspofungin; required for the normal transcriptional response to caspofungin; required for yeast cell adherence to silicone substrate	ADA2
C1_08330C_A	-1.46578	8.90938	4.96083e-08	5.30199e-07	ADH2	CAL0000200753	CaO19.5113	Alcohol dehydrogenase; soluble in hyphae; expression regulated by white-opaque switching; regulated by Ssn6; indued by Mnl1 in weak acid stress; protein enriched in stationary phase yeast cultures; Spider biofilm induced	ADH1
C2_05060C_A	-1.12506	4.98927	5.17055e-08	5.51672e-07	---	CAL0000196707	CaO19.3537|CaO19.11021	Putative sulfiredoxin; regulated by Tsa1, Tsa1B in minimal media at 37 degrees C; flow model biofilm induced; Spider biofilm induced	SRX1
C1_07130C_A	1.27451	3.90813	5.18223e-08	5.51978e-07	---	CAL0000193155	CaO19.4455|CaO19.11935	Protein of unknown function; Spider biofilm induced	---
C6_01750C_A	-1.11295	6.52681	5.38377e-08	5.70647e-07	---	CAL0000178296	CaO19.3411	Ortholog of S. cerevisiae : BUD17, C. glabrata CBS138 : CAGL0M10725g, C. dubliniensis CD36 : Cd36_61840, C. parapsilosis CDC317 : CPAR2_602630 and C. auris B8441 : B9J08_005378	BUD17
C4_04570W_A	-1.12704	7.17769	5.47149e-08	5.7885e-07	RCE1	CAL0000185732	CaO19.11306|CaO19.3825	Putative Type II CAAX prenyl protease; induced during the mating process	RCE1
C3_07470W_A	-1.4723	3.10939	5.48125e-08	5.78905e-07	EVP1	CAL0000181062	CaO19.6741|CaO19.14033	Putative plasma membrane protein; predicted role in cell wall integrity; regulated by Nrg1, Tup1; induced during chlamydospore formation in both C. albicans and C. dubliniensis	PUN1
C1_01680C_A	1.45191	6.61142	5.65639e-08	5.96397e-07	---	CAL0000197617	CaO19.10865|CaO19.3357	Ortholog(s) have structural constituent of ribosome activity and mitochondrial small ribosomal subunit, mitochondrion localization	FYV4
C2_01660C_A	-1.34729	7.91113	5.70607e-08	6.00624e-07	---	CAL0000177781	CaO19.9052|CaO19.1477	Protein of unknown function; possible ER protein; Hap43p-repressed; Spider biofilm induced	MPO1
C3_04260W_A	1.09522	5.18857	5.72171e-08	6.0126e-07	---	CAL0000194432	---	Ortholog(s) have role in metal ion transport, protein targeting to vacuole, ubiquitin-dependent protein catabolic process and endoplasmic reticulum, fungal-type vacuole, fungal-type vacuole membrane localization	BSD2
C2_03990W_A	1.09074	5.72098	5.82251e-08	6.09806e-07	GCD7	CAL0000187213	CaO19.8445|CaO19.825	Putative translation initiator; downregulated in the presence of human whole blood or polymorphonuclear (PMN) cells	GCD7
C2_01040W_A	-1.39756	4.88908	6.2564e-08	6.54154e-07	---	CAL0000177827	---	PProtein of unknown function; gene has intron; similar to human BLOC1S2	---
CR_02250C_A	1.05641	4.98025	6.33395e-08	6.61159e-07	CEX1	CAL0000185170	CaO19.3744	Ortholog(s) have tRNA binding activity, role in tRNA export from nucleus and cytoplasm, nuclear pore localization	CEX1
CR_09730C_A	1.82445	3.94786	6.35491e-08	6.62243e-07	SSF1	CAL0000187750	CaO19.6589	Protein involved in ribosome biogenesis; ortholog of S. cerevisiae Ssf1; Hap43-induced; rat catheter and Spider biofilm induced	SSF1
C1_01100W_A	1.09396	7.08197	6.3694e-08	6.6265e-07	CCH1	CAL0000177769	CaO19.3298|CaO19.10808	Voltage-gated Ca2+ channel of the high affinity calcium uptake system; roles in thigmotropism, establishment of galvanotropism; transcript regulated by Nrg1 and Mig1; flow model biofilm repressed	CCH1
C6_01510W_A	-1.17466	4.88624	6.47985e-08	6.73023e-07	OYE23	CAL0000179903	CaO19.3433	Putative NAPDH dehydrogenase; induced by nitric oxide, benomyl; oxidative stress-induced via Cap1; Hap43p-repressed; rat catheter biofilm induced	---
CR_10750C_A	1.48193	4.55488	6.5063e-08	6.74652e-07	---	CAL0000178206	CaO19.7664	Ortholog of S. cerevisiae : YCR087C-A, C. glabrata CBS138 : CAGL0E00517g, C. dubliniensis CD36 : Cd36_35524, C. parapsilosis CDC317 : CPAR2_200040 and C. auris B8441 : B9J08_001263	YCR087C-A
C2_07400C_A	-1.38059	9.67275	6.60006e-08	6.83243e-07	APR1	CAL0000197684	CaO19.9447|CaO19.1891	Vacuolar aspartic proteinase; transcript equivalent in yeast-form and mycelial cells but is elevated at lower growth temperatures; upregulated iby human neutrophils; protein enriched in stationary phase; Spider biofilm induced	PEP4
C1_00120C_A	-1.16403	7.13503	6.69434e-08	6.90147e-07	TRP1	CAL0000186853	CaO19.6096|CaO19.13515	Phosphoribosylanthranilate isomerase; tryptophan biosynthesis; expected unifunctional, unlike trifunctional enzyme of some other fungi; complements E. coli trpC, S. cerevisiae trp1 mutant; CCT1 and TRP1 overlap; Spider biofilm repressed	TRP1
C3_02460C_A	1.98542	3.57223	6.77794e-08	6.97048e-07	PHA2	CAL0000185001	---	Putative prephenate dehydratase; Hap43p-repressed gene; expression downregulated in an ssr1 null mutant	PHA2
C5_01230C_A	-1.33405	9.05333	6.8504e-08	7.02194e-07	---	CAL0000177045	CaO19.1946	Similar to an aldose 1-epimerase-related protein; antigenic during murine systemic infection; protein present in exponential and stationary phase yeast cultures; Hap43-induced; Spider biofilm repressed	YMR099C
C5_00310C_A	1.31781	5.03365	7.05026e-08	7.20765e-07	---	CAL0000176010	CaO19.962|CaO19.8577	Protein with a fungal RNA polymerase I subunit RPA14 domain; proposed to play a role in the recruitment of pol I to the promoter; Hap43-induced gene	---
C2_07540W_A	1.03356	6.38601	7.05459e-08	7.20765e-07	---	CAL0000197413	CaO19.1873	Protein of unknown function; Hap43-repressed gene; repressed by nitric oxide	---
CR_05740C_A	-1.06329	7.04429	7.09612e-08	7.23827e-07	PTC4	CAL0000194436	CaO19.13959|CaO19.6638	Type PP2C serine/threonine phosphatase; localized to mitochondria; mutation causes sensitivity to sodium, potassium and azole drugs; decreased expression in hyphae compared to yeast-form cells	PTC4
C3_01080W_A	1.0854	6.58226	7.10844e-08	7.23905e-07	MRPL33	CAL0000179666	---	Putative mitochondrial ribosomal protein of the large subunit; Ssr1-repressed; rat catheter biofilm induced	MRPL33
C1_10160W_A	1.07398	8.00785	7.1941e-08	7.31439e-07	MIR1	CAL0000184756	CaO19.4885|CaO19.12349	Putative mitochondrial phosphate transporter; caspofungin repressed; expression is increased in a fluconazole-resistant isolate; induced upon adherence to polystyrene	MIR1
C1_00580W_A	-1.14767	5.89732	7.39267e-08	7.5041e-07	---	CAL0000186327	CaO19.6048|CaO19.13469	Protein of unknown function; Spider biofilm induced	---
CR_02800C_A	-1.17725	6.2199	7.44416e-08	7.54414e-07	---	CAL0000189333	CaO19.2838|CaO19.10356	Protein of unknown function; mutation confers hypersensitivity to amphotericin B; flow model biofilm induced	---
C4_00200C_A	-1.10946	7.59597	7.55144e-08	7.62817e-07	MET15	CAL0000188058	CaO19.13090|CaO19.5645	O-acetylhomoserine O-acetylserine sulfhydrylase; sulfur amino acid synthesis; immunogenic; Hog1, adherence-induced; brown color of mutant in Pb(2+) medium a visual selection; chlamydospore formation induced, F-12/CO2 biofilm induced	MET17
C3_06870W_A	-1.34419	15.5038	7.65305e-08	7.71837e-07	TDH3	CAL0000197744	CaO19.14106|CaO19.6814	NAD-linked glyceraldehyde-3-phosphate dehydrogenase; binds fibronectin, laminin; at cell surface; antigenic in infection; farnesol-repressed; stationary phase-enriched; GlcNAc-induced; flow model biofilm induced; Spider biofilm repressed	TDH3
C1_04700C_A	-1.15036	6.58851	7.67415e-08	7.72721e-07	---	CAL0000189794	CaO19.775|CaO19.8397	Ortholog of C. dubliniensis CD36 : Cd36_04450, C. parapsilosis CDC317 : CPAR2_105460, C. auris B8441 : B9J08_002463, Debaryomyces hansenii CBS767 : DEHA2D07128g and Pichia stipitis Pignal : PICST_80203	---
CR_05180C_A	1.34223	8.06258	8.22792e-08	8.2715e-07	SDH2	CAL0000198657	CaO19.8251|CaO19.637	Succinate dehydrogenase, Fe-S subunit; localizes to surface of yeast cells, but not hyphae; induced in high iron and during log phase aerobic growth; repressed by nitric oxide, Hap43	SDH2
CR_10370W_A	1.0212	7.30709	8.25603e-08	8.28646e-07	HCR1	CAL0000183414	CaO19.7613	Putative translation initiation factor; repressed upon phagocytosis by murine macrophage; Spider biofilm repressed	HCR1
C2_05510C_A	1.3227	3.42897	8.27746e-08	8.29468e-07	---	CAL0000187423	CaO19.3581|CaO19.11065	Ortholog(s) have histone binding activity, role in DNA replication-dependent nucleosome assembly and CAF-1 complex, cytoplasm, nucleus localization	MSI1
C2_02390W_A	-1.3947	4.57569	8.50744e-08	8.51151e-07	---	CAL0000187458	CaO19.9135|CaO19.1562	Protein of unknown function; flow model biofilm induced; Spider biofilm induced; repressed by alpha pheromone in SpiderM medium	---
C5_00270W_A	-1.26314	7.42105	8.73939e-08	8.71573e-07	PGA14	CAL0000177457	CaO19.968|CaO19.8583	Putative GPI-anchored protein; induced during cell wall regeneration; regulated by Ssn6p	YNL190W
C6_03700W_A	3.30237	8.77669	8.81904e-08	8.78119e-07	ALS1	CAL0000199010	CaO19.5741	Cell-surface adhesin; adhesion, virulence, immunoprotective roles; band at hyphal base; Rfg1, Ssk1, Spider biofilm induced; flow model biofilm repressed; CAI-4 strain background effects; promoter bound Bcr1, Tec1, Efg1, Ndt80, and Brg1	---
C7_00720W_A	1.09271	6.37017	9.04847e-08	8.99532e-07	RTF1	CAL0000177561	CaJ7.0085	Putative RNA polymerase II-associated Paf1 complex subunit; induced during the mating process	RTF1
C6_01360W_A	-1.48642	6.92806	9.46572e-08	9.39521e-07	---	CAL0000188234	CaO19.3448	Protein of unknown function; ketoconazole-repressed	---
C6_04280W_A	-1.08361	7.52781	9.51821e-08	9.43237e-07	---	CAL0000174534	CaO19.1085	Ortholog(s) have proteasome binding, ubiquitin-protein transferase activity and role in ubiquitin-dependent ERAD pathway, ubiquitin-dependent protein catabolic process, vesicle organization	UBC1
C5_05250C_A	1.11163	5.6135	9.61793e-08	9.51612e-07	---	CAL0000188123	CaO19.4018|CaO19.11501	Ortholog(s) have structural constituent of ribosome activity and mitochondrial small ribosomal subunit localization	RSM7
CR_03110W_A	1.09971	5.30255	9.73272e-08	9.61451e-07	---	CAL0000186309	CaO19.2415	Ortholog(s) have role in mitochondrial translation and mitochondrion localization	MSE1
C2_09070C_A	-1.16814	6.42159	9.86246e-08	9.72733e-07	---	CAL0000201573	CaO19.11549|CaO19.4066	Putative glycerol-3-phosphate acyltransferase; Hog1-repressed	---
C3_06090C_A	1.06178	6.04183	1.00754e-07	9.92169e-07	OCH1	CAL0000174808	CaO19.7391	Alpha-1,6-mannosyltransferase; initiates N-glycan outer chain branch addition; similar to S. cerevisiae Och1p; required for wild-type virulence in mouse intravenous infection; fungal-specific (no human or murine homolog)	OCH1
C2_09150W_A	1.15099	6.88926	1.0176e-07	1.00051e-06	MIT1	CAL0000176496	CaO19.11558|CaO19.4077	Mannosylinositol phosphorylceramide (MIPC) synthase catalytic subunit; sphingolipid biosynthesis; fluconazole, caspofungin induced; macrophage-repressed; Spider biofilm induced	SUR1
C3_02920W_A	-1.19785	8.02136	1.02098e-07	1.00225e-06	---	CAL0000186920	CaO19.285|CaO19.7917	Ortholog of S. cerevisiae Igo2; role in mRNA stabilization of mRNA; Spider biofilm induced	IGO2
C1_10000C_A	1.04144	4.75335	1.04372e-07	1.02138e-06	CPP1	CAL0000191382	CaO19.4866	VH1 family MAPK phosphatase; regulates Cst20-Hst7-Cek1-Cph1 filamentation pathway; negatively regulates mating, represses yeast-hyphal switch; required for virulence in mice; yeast-enriched; induced by alpha pheromone in SpiderM medium;	MSG5
CR_06520C_A	1.33035	5.28942	1.05719e-07	1.03295e-06	---	CAL0000189481	CaO19.714	Ortholog(s) have GTPase activity	YPT6
C2_07440C_A	-1.44327	5.39797	1.08062e-07	1.05419e-06	---	CAL0000190001	CaO19.9443|CaO19.1887	Ortholog(s) have sterol esterase activity, role in sterol metabolic process and integral component of membrane, lipid droplet localization	YEH1
C1_01840C_A	-1.34332	6.14764	1.09331e-07	1.06492e-06	---	CAL0000186101	CaO19.4539|CaO19.12014	Protein with a Rho GDP-dissociation inhibitor domain; Hap43-repressed gene; Spider biofilm induced	---
C2_03800C_A	1.10491	5.80034	1.09876e-07	1.06856e-06	---	CAL0000186827	CaO19.841	Ortholog(s) have SNARE binding activity, role in Golgi vesicle docking, Golgi vesicle transport and Golgi membrane localization	COY1
C5_03860W_A	-1.06317	7.0362	1.13842e-07	1.10371e-06	HAM1	CAL0000174774	CaO19.1108|CaO19.8705	Putative deoxyribonucleoside triphosphate pyrophosphohydrolase; caspofungin repressed; regulated by Gcn2p and Gcn4p	HAM1
CR_08780W_A	1.52867	4.43618	1.16686e-07	1.12813e-06	ITS1	CAL0000186611	---	Non-coding region in the 55 copies of rDNA repeat, between RDN18 and RDN58; in S. cerevisiae it is transcribed as part of the 35S precursor that is processed during rRNA maturation to yield 18S, 5.8S, and 25S rRNA species	---
C7_02240W_A	-1.98678	3.30835	1.16722e-07	1.12813e-06	FMP45	CAL0000192127	CaJ7.0261|CaO19_6489|CaJ7_0261|CaO19.6489|CaO19.13842	Predicted membrane protein induced during mating; mutation confers hypersensitivity to toxic ergosterol analog, to amphotericin B; alkaline repressed; repressed by alpha pheromone in SpiderM medium; rat catheter, Spider biofilm induced	FMP45
C1_09250W_A	-1.93178	9.335	1.17491e-07	1.13382e-06	CRP1	CAL0000174668	CaO19.4784	Copper transporter; CPx P1-type ATPase; mediates Cu resistance; similar to Menkes and Wilson disease proteins; copper-induced; Tbf1-activated; suppresses Cu sensitivity of S. cerevisiae cup1 mutant; flow model biofilm induced	---
C3_06830C_A	1.13513	4.71044	1.17904e-07	1.13605e-06	---	CAL0000175865	CaO19.14110|CaO19.6818	Has domain(s) with predicted ATP binding, helicase activity, nucleic acid binding activity	YLR419W
C1_04870W_A	1.82186	3.28005	1.27565e-07	1.22537e-06	SAP7	CAL0000192370	CaO19.8376|CaO19.756	Pepstatin A-insensitive secreted aspartyl protease; self-processing; expressed in human oral infection; Ssn6p-regulated; role in murine intravenous infection; induced during, but not required for, murine vaginal infection; N-glycosylated	---
C1_11680C_A	-1.74136	5.51031	1.31532e-07	1.26153e-06	---	CAL0000175803	---	Ortholog of C. dubliniensis CD36 : Cd36_10990, C. parapsilosis CDC317 : CPAR2_804585, C. auris B8441 : B9J08_000968 and Candida tenuis NRRL Y-1498 : cten_CGOB_00256	---
C2_03770C_A	-1.39282	8.18788	1.3704e-07	1.31236e-06	STE11	CAL0000193264	CaO19.844|CaO19.8464	Protein similar to S. cerevisiae Ste11p; mutants are sensitive to growth on H2O2 medium	STE11
CR_06480C_A	1.30065	4.02954	1.37485e-07	1.31385e-06	RRN11	CAL0000185586	CaO19.718	Putative RNA polymerase I subunit; rat catheter biofilm induced; Spider biofilm induced	RRN11
CR_01440C_A	-1.18144	9.81486	1.37615e-07	1.31385e-06	---	CAL0000177049	---	Protein of unknown function; Spider biofilm repressed	---
C1_00830W_A	-1.09816	5.26806	1.38921e-07	1.3243e-06	---	CAL0000200953	CaO19.6023|CaO19.13444	Protein with a predicted multidrug transporter domain; Hap43-repressed gene	---
C1_09730W_A	-1.08141	5.1542	1.42961e-07	1.35867e-06	DAM1	CAL0000195338	CaO19.4837|CaO19.12300	Essential subunit of the Dam1 (DASH) complex, which acts in chromosome segregation by coupling kinetochores to spindle microtubules	DAM1
C2_02180W_A	-1.67547	6.0917	1.44559e-07	1.37178e-06	---	CAL0000179002	CaO19.1534	Ortholog of S. cerevisiae Zrt3, vacuolar membrane zinc transporter; predicted Kex2 substrate; induced in oralpharyngeal candidasis; flow model biofilm induced; Spider biofilm induced	ZRT3
C3_03280C_A	-1.17429	7.82185	1.45506e-07	1.37867e-06	HTA3	CAL0000185932	CaO19.7959|CaO19.327	Putative histone H2A; amphotericin B repressed; flucytosine induced; RNA abundance regulated by tyrosol and cell density; Spider biofilm repressed	HTZ1
C1_10820C_A	-1.23147	8.2201	1.50374e-07	1.41836e-06	---	CAL0000182254	CaO19.2335|CaO19.9871	Putative aspartyl aminopeptidase; stationary phase enriched protein; mutation confers hypersensitivity to 5-fluorouracil (5-FU); Hog1-induced; planktonic growth-induced; rat catheter and Spider biofilm repressed	APE4
C2_07200W_A	-1.03256	6.13976	1.53327e-07	1.44404e-06	---	CAL0000191376	CaO19.2276|CaO19.9816	Ortholog(s) have RNA-directed 5'-3' RNA polymerase activity	RPB9
C7_00330C_A	1.26939	3.19975	1.54152e-07	1.44963e-06	---	CAL0000197105	CaJ7.0044|CaO19.7088|CaJ7_0044|CaO19_7088	Ortholog(s) have N(6)-L-threonylcarbamoyladenine synthase activity, single-stranded telomeric DNA binding activity	SUA5
C2_05100C_A	1.1863	7.45496	1.71667e-07	1.6071e-06	ERF1	CAL0000184893	CaO19.11025|CaO19.3541	Putative translation release factor 1, which interacts with stop codons and promotes release of nascent peptides from ribosomes; Hap43p-induced gene	SUP45
CR_07170W_A	-1.34512	5.94591	1.81522e-07	1.69429e-06	---	CAL0000195024	CaO19.732|CaO19.8351	Possible dehydrogenase; flow model biofilm induced; rat catheter biofilm induced; Spider biofilm induced	---
CR_01430W_A	-1.17328	5.88389	1.8228e-07	1.69884e-06	GPI15	CAL0000181082	CaO19.2529|CaO19.10064	Ortholog of S. cerevisiae Gpa15; involved in the synthesis of glycosylphosphatidylinositol (GPI) anchors; shuman Pig-H, which is also involved in GPI assembly; Spider biofilm induced	GPI15
C5_04340W_A	1.05906	5.69875	1.83188e-07	1.70476e-06	---	CAL0000188924	CaO19.3920	Ortholog(s) have protein disulfide isomerase activity, protein disulfide oxidoreductase activity, protein-disulfide reductase (glutathione) activity and role in protein folding	MPD1
C7_00690W_A	1.40298	4.72015	1.84599e-07	1.71534e-06	NOP15	CAL0000196813	CaJ7.0083|CaO19.7050|CaJ7_0083|CaO19_7050	Nucleolar ribosome biogenesis factor; hyphal-induced expression; Hap43-induced; rat catheter biofilm induced	NOP15
C3_00340W_A	1.34729	5.59839	1.85862e-07	1.72453e-06	---	CAL0000189259	CaO19.5433|CaO19.12888	Ortholog(s) have protein folding chaperone activity, role in mitochondrial respiratory chain complex III assembly and mitochondrial matrix, mitochondrion localization	MZM1
C2_09610W_A	1.13359	4.66811	1.86789e-07	1.73056e-06	---	CAL0000178668	CaO19.1393	Ortholog(s) have NAD transmembrane transporter activity, pyruvate secondary active transmembrane transporter activity, role in NAD transmembrane transport, mitochondrial pyruvate transmembrane transport and mitochondrion localization	YIA6
C7_00580C_A	-1.08353	6.05306	1.89851e-07	1.75633e-06	---	CAL0000181218	CaJ7.0072|CaO19_7061|CaJ7_0072|CaO19.7061	Ortholog(s) have ATPase activity	YFH7
C4_02480C_A	1.2589	4.59449	1.93145e-07	1.78417e-06	TIM13	CAL0000199188	CaO19.10268|CaO19.2754	Predicted mitochondrial intermembrane space protein with a role in protein import into mitochondria	TIM13
CR_01470W_A	-1.21199	10.4478	2.0004e-07	1.84514e-06	CSP37	CAL0000182669	CaO19.10066|CaO19.2531	Hyphal cell wall protein; role in progression of mouse systemic infection; predicted P-loop, divalent cation binding, N-glycosylation sites; expressed in yeast and hyphae; hyphal downregulated; stationary-phase enriched; GlcNAc-induced	OM45
C1_02110C_A	-2.39341	8.46115	2.04885e-07	1.88705e-06	HGT2	CAL0000184480	CaO19.3668|CaO19.11152	Putative MFS glucose transporter; 20 member C. albicans glucose transporter family; 12 probable membrane-spanning segments; expressed in rich medium with 2% glucose; rat catheter and Spider biofilm induced	---
C3_04780C_A	-1.13605	8.21439	2.08302e-07	1.91571e-06	---	CAL0000178050	CaO19.5941|CaO19.13362	Ortholog(s) have role in endoplasmic reticulum to Golgi vesicle-mediated transport and COPII-coated ER to Golgi transport vesicle, integral component of Golgi membrane, integral component of endoplasmic reticulum membrane localization	ERV41
C3_00370C_A	1.26049	3.50375	2.09729e-07	1.926e-06	BUD21	CAL0000175497	CaO19.5430|CaO19.12885	Small-subunit processome component; repressed by prostaglandins	BUD21
C2_00840W_A	1.35451	4.55445	2.16036e-07	1.98101e-06	---	CAL0000175936	CaO19.9588|CaO19.2040	Ortholog(s) have oxidoreductase activity, acting on NAD(P)H activity	TAH18
C4_04410C_A	1.37125	5.5365	2.18347e-07	1.99928e-06	LYS4	CAL0000195924	CaO19.11327|CaO19.3846	Homoaconitase; regulated by Gcn4, Gcn2; induced in response to amino acid starvation (3-AT); induced by human whole blood or PMNs; Hap43-repressed; flow model and Spider biofilm repressed	LYS4
C6_02880W_A	1.35629	5.47026	2.21533e-07	2.02549e-06	---	CAL0000184579	---	Ortholog(s) have RNA-DNA hybrid ribonuclease activity and role in RNA catabolic process	---
C2_04480W_A	-1.71134	6.58924	2.27619e-07	2.07206e-06	---	CAL0000182046	CaO19.4504	Has domain(s) with predicted oxidoreductase activity, zinc ion binding activity	---
C2_07960C_A	1.39459	4.31582	2.28372e-07	2.0759e-06	NSA1	CAL0000184567	CaO19.2185|CaO19.9731	Putative 66S pre-ribosomal particles conmponent; Hap43-induced; repressed by prostaglandins	NSA1
C2_06690C_A	-1.08538	5.9287	2.2899e-07	2.0785e-06	PEX22	CAL0000191468	CaO19.1225	Putative peroxin	---
C1_01360C_A	-1.19612	7.7006	2.30084e-07	2.0854e-06	---	CAL0000195378	CaO19.3325|CaO19.10835	Putative glycogen synthesis initiator; regulated by Efg1 and Efh1; Hog1-repressed; colony morphology-related gene regulation by Ssn6; induced by prostaglandins; flow model biofilm induced	GLG2
C6_02180W_A	-1.08817	7.4158	2.35781e-07	2.13395e-06	---	CAL0000186105	CaO19.3458	Ortholog(s) have role in late endosome to vacuole transport via multivesicular body sorting pathway and Vps55/Vps68 complex, fungal-type vacuole membrane localization	VPS68
C3_05290C_A	-1.77603	4.65185	2.38415e-07	2.15468e-06	---	CAL0000195825	CaO19.6008|CaO19.13429	S. cerevisiae ortholog YLL032C interacts with ribosomes; repressed by alpha pheromone in SpiderM medium	YLL032C
C6_02420W_A	1.25504	4.17899	2.40982e-07	2.17474e-06	---	CAL0000198449	CaO19.3483|CaO19.10987	Putative phosphatidyl glycerol phospholipase C; Plc1-regulated; flow model biofilm induced; Spider biofilm induced	PGC1
C3_00250C_A	1.14315	7.92892	2.4218e-07	2.18241e-06	TIM44	CAL0000195007	CaO19.12899|CaO19.5444	Protein involved in transport across membranes; Spider biofilm repressed	TIM44
CR_10830C_A	1.11103	4.07586	2.53075e-07	2.27731e-06	---	CAL0000196882	CaO19.7675	Mitochondrial ribosomal protein of the large subunit; Spider biofilm repressed	MRPL25
C7_02600C_A	-1.19207	8.1955	2.54093e-07	2.28319e-06	---	CAL0000201372	CaO19.2372|CaO19.9908	Pol protein of retrotransposon Tca2; separated by a stop codon from Gag protein orf19.2371; likely translated as single polyprotein with Gag, reverse transcriptase, protease, and integrase; rat catheter biofilm repressed	---
C7_00380W_A	-1.0615	5.44501	2.56451e-07	2.30108e-06	---	CAL0000184302	CaJ7.0050|CaO19_7082|CaJ7_0050|CaO19.7082	S-adenosylmethionine transporter of the mitochondrial inner membrane; mitochondrial carrier family; predicted role in biotin biosynthesis and respiratory growth; Spider biofilm repressed	PET8
C2_08310W_A	-1.14359	5.3848	2.70159e-07	2.40973e-06	TIM22	CAL0000200177	CaO19.8932|CaO19.1352	Mitochondrial inner membrane protein; predicted role in protein import; Hap43-repressed gene; flow model biofilm induced; Spider biofilm repressed	TIM22
C5_05300W_A	-1.23656	7.78429	2.70483e-07	2.40973e-06	RIB5	CAL0000190137	CaO19.4024|CaO19.11507	Putative riboflavin synthase; fungal-specific (no human or murine homolog); farnesol-downregulated; protein present in exponential and stationary growth phase yeast cultures	RIB5
C2_02360C_A	-1.06275	6.83722	2.72489e-07	2.42405e-06	---	CAL0000196714	CaO19.1557	Ortholog(s) have S-adenosylmethionine-dependent methyltransferase activity and role in protein methylation	RKM5
C7_00250C_A	1.01133	6.41503	2.72865e-07	2.42405e-06	---	CAL0000193127	CaJ7.0033|CaO19_7097|CaJ7_0033|CaO19.7097	Putative cytoplasmic RNA-binding protein; heterozygous null mutant exhibits hypersensitivity to parnafungin and cordycepin in C. albicans fitness test; Spider biofilm repressed	---
C6_03730C_A	1.26732	6.28754	2.83604e-07	2.51588e-06	---	CAL0000181894	CaO19.5747|CaO19.13170	Ortholog(s) have structural constituent of ribosome activity and mitochondrial small ribosomal subunit localization	MRP4
CR_02530W_A	1.32716	5.60052	2.95602e-07	2.61861e-06	DBP2	CAL0000194603	---	Putative DEAD-box family ATP-dependent RNA helicase; flucytosine induced; repressed in core stress response	DBP2
C7_02220C_A	-1.06272	5.98536	3.055e-07	2.70246e-06	---	CAL0000176476	CaJ7.0258|CaJ7_0258|CaO19_6492|CaO19.13845|CaO19.6492	Predicted protein serine/threonine kinase and/or protein tyrosine kinase; Spider biofilm induced	---
C1_06510C_A	-1.11076	6.36068	3.1471e-07	2.78001e-06	---	CAL0000177667	CaO19.13642|CaO19.6263	Predicted MFS membrane transporter; member of the monocarboxylate porter (MCP) family; Spider biofilm induced	MCH4
C5_03290C_A	1.32777	3.52961	3.16483e-07	2.78826e-06	---	CAL0000177633	---	Mitochondrial ribosomal protein of the small subunit; Spider biofilm repressed	MRP10
C2_08960C_A	-1.00454	5.78526	3.16534e-07	2.78826e-06	---	CAL0000201922	CaO19.210|CaO19.7842	Ortholog(s) have role in mitotic division septum assembly, protein localization to bud neck and cell division site, cytoplasm, division septum localization	RGL1
C4_01490W_A	1.27617	7.47357	3.21617e-07	2.82906e-06	NIP1	CAL0000176830	CaO19.4635	Putative translation initiation factor; mutation confers hypersensitivity to roridin A and verrucarin A; genes encoding ribosomal subunits, translation factors, and tRNA synthetases are downregulated upon phagocytosis by murine macrophage	NIP1
C4_02760C_A	-1.00794	6.43332	3.22521e-07	2.83303e-06	CGR1	CAL0000196952	CaO19.2722	Negative regulator of yeast-form growth; HSP70 family member; induced by growth cessation at yeast-hyphal transition or in planktonic growth; physically interacts with Msi3p; similar to rat anti-aging gene, SMP30, stationary phase enriched	YBR053C
C4_04310W_A	-1.23197	8.88325	3.2673e-07	2.86598e-06	COX11	CAL0000182913	CaO19.1416|CaO19.8992	Cytochrome oxidase assembly protein; transcript regulated by Nrg1; protein repressed during the mating process; Hap43-repressed gene; rat catheter biofilm induced	COX11
C1_14570C_A	-1.078	5.10294	3.31455e-07	2.89526e-06	FGR24	CAL0000184849	---	Protein encoded in retrotransposon Zorro2 with similarity to retroviral endonuclease-reverse transcriptase proteins; lacks an ortholog in S. cerevisiae; transposon mutation affects filamentous growth	---
C1_06570W_A	1.36759	3.9344	3.35903e-07	2.93003e-06	ANT1	CAL0000199020	CaO19.6254|CaO19.13633	Peroxisomal adenine nucleotide transporter; role in beta-oxidation of medium-chain fatty acid and peroxisome proliferation; rat catheter biofilm induced	ANT1
C5_02690W_A	-1.14106	6.69885	3.44538e-07	3.00019e-06	---	CAL0000176391	CaO19.4287	Putative oxidoreductase; Hap43-repressed gene; clade-associated gene expression	---
C5_05480W_A	-1.16748	8.91578	3.44904e-07	3.00019e-06	DES1	CAL0000198792	CaO19.11530|CaO19.4048	Putative delta-4 sphingolipid desaturase; planktonic growth-induced gene	---
C6_00930C_A	-1.26864	6.56853	3.57994e-07	3.10973e-06	---	CAL0000191559	CaO19.94|CaO19.7740	Protein of unknown function; Spider biofilm induced	---
C7_02810W_A	-1.25433	9.46329	3.6106e-07	3.13202e-06	PRX1	CAL0000196398	CaJ7.0321|CaO19.5180|CaO19.12647|CaJ7_0321|CaO19_5180	Thioredoxin peroxidase; transcriptionally induced by interaction with macrophage; fluconazole induced; Fkh2p-downregulated; caspofungin repressed; protein present in exponential and stationary growth phase yeast cultures	PRX1
C1_11900C_A	1.44276	3.12733	3.66136e-07	3.17166e-06	---	CAL0000176622	CaO19.12742|CaO19.5277	Ortholog(s) have role in DNA recombination, nuclear-transcribed mRNA catabolic process, 3'-5' exonucleolytic nonsense-mediated decay, protein ubiquitination and cytoplasm, nucleolus, nucleus, polysome localization	UPF3
C4_03270W_A	1.02325	5.24031	3.67246e-07	3.1734e-06	RPF1	CAL0000187860	CaO19.2667	Putative nucleolar protein with a predicted role in the assembly and export of the large ribosomal subunit; essential for growth; rat catheter and Spider biofilm induced	RPF1
C1_08090C_A	1.11861	7.36392	3.67351e-07	3.1734e-06	FUN12	CAL0000190309	CaO19.12547|CaO19.5081	Functional homolog of S. cerevisiae Fun12 translation initiation factor eIF5B; genes encoding ribosomal subunits, translation factors, and tRNA synthetases are downregulated upon phagocytosis by murine macrophage	FUN12
C1_13650C_A	-1.07862	7.25789	3.70561e-07	3.19673e-06	---	CAL0000195642	CaO19.5003|CaO19.12470	Ortholog(s) have GTPase regulator activity and cytoplasm, nucleus localization	YRB30
C2_00070C_A	1.50729	4.43783	3.72981e-07	3.21318e-06	MPP10	CAL0000175136	CaO19.1915	Putative SSU processome and 90S preribosome component; repressed in core stress response; repressed by prostaglandins	MPP10
C4_06790W_A	1.15535	4.54298	3.85011e-07	3.30772e-06	---	CAL0000198582	CaO19.3130|CaO19.10642	Ortholog of S. cerevisiae Gpn3 a GTPase with a role in biogenesis of RNA pol II and polIII; possibly an essential gene, disruptants not obtained by UAU1 method	GPN3
C3_03360W_A	-1.09871	5.75035	3.96641e-07	3.40297e-06	FCY2	CAL0000197551	CaO19.333	Purine-cytosine permease of pyrimidine salvage; mutation associated with resistance to flucytosine in clinical isolates; transposon mutation affects filamentation; farnesol-upregulated in biofilm	---
C3_01350C_A	1.13383	5.93134	4.01281e-07	3.43576e-06	URA3	CAL0000191638	CaO19.9284|CaO19.1716	Orotidine-5'-phosphate decarboxylase; pyrimidine biosynthesis; gene used as genetic marker; decreased expression when integrated at ectopic chromosomal locations can cause defects in hyphal growth and virulence; Spider biofilm repressed	URA3
C7_03020C_A	-1.07635	7.0799	4.01827e-07	3.43576e-06	DUG3	CAL0000185194	CaJ7.0343|CaO19.5159|CaO19.12626	Putative glutamine amidotransferase (GATase II); role in glutathione catabolism;	DUG3
C2_04820W_A	1.06115	4.58607	4.02109e-07	3.43576e-06	---	CAL0000190347	---	Ortholog(s) have rRNA (guanine-N1-)-methyltransferase activity, role in rRNA modification and mitochondrion localization	MRM1
C4_06480C_A	1.22478	6.24643	4.11653e-07	3.50773e-06	CEK1	CAL0000176774	CaO19.2886	ERK-family protein kinase; required for wild-type yeast-hypha switch, mating efficiency, virulence in mice; Cst20-Hst7-Cek1-Cph1 MAPK pathway regulates mating, and invasive hyphal growth under some conditions; Spider biofilm induced	FUS3
C1_06540C_A	1.23893	3.81635	4.23292e-07	3.60201e-06	---	CAL0000184319	CaO19.6259	Exosome non-catalytic core component; involved in 3'-5' RNA processing and degradation in the nucleus and cytoplasm; Spider biofilm induced	RRP43
C3_06680C_A	1.20371	3.95726	4.29396e-07	3.64696e-06	---	CAL0000196757	CaO19.7457	Protein with Mob2p-dependent hyphal regulation	---
CR_00510C_A	-1.30324	8.68655	4.2974e-07	3.64696e-06	ADE1	CAL0000196632	CaO19.7484	Phosphoribosylaminoimadazole succinocarboxamide synthetase, enzyme of adenine biosynthesis; not induced in GCN response, unlike the S. cerevisiae ortholog; fungal-specific (no human or murine homolog); levels decrease in stationary phase	ADE1
C7_02610C_A	-1.11829	9.61593	4.3565e-07	3.69212e-06	---	CAL0000174650	CaO19.9907|CaO19.2371	Putative Gag protein of retrotransposon Tca2; separated by a stop codon from Pol protein orf19.2372; likely translated as single polyprotein that includes Gag, reverse transcriptase, protease, and integrase; rat catheter biofilm repressed	---
C1_06630W_A	-1.19309	4.35424	4.3934e-07	3.71606e-06	---	CAL0000200747	CaO19.6247	Ortholog(s) have chromatin binding activity	CTF4
C6_00270W_A	-1.07877	5.6692	4.39661e-07	3.71606e-06	---	CAL0000201657	CaO19.1186	Has domain(s) with predicted role in attachment of GPI anchor to protein and GPI-anchor transamidase complex localization	---
C4_01880W_A	1.01458	5.42974	4.44397e-07	3.74597e-06	TYR1	CAL0000201106	CaO19.12075|CaO19.4605	Putative prepephenate dehydrogenase; enzyme of tyrosine biosynthesis; fungal-specific (no human or murine homolog)	TYR1
C7_00930W_A	-1.20277	10.1012	4.59354e-07	3.86165e-06	GPH1	CAL0000189831	CaJ7.0111|CaO19.7021	Putative glycogen phosphorylase; role in glycogen metabolism; regulated by Ssk1, Mig1, Tup1, Hap43; fluconazole-induced; localizes to cell surface of hyphae, not yeast; stationary phase enriched protein; Spider biofilm induced	GPH1
C2_05970C_A	1.45249	3.03826	4.65064e-07	3.90442e-06	TES1	CAL0000182171	CaO19.5217|CaO19.12684	Putative acyl-CoA thioesterase	---
CR_09370W_A	1.27356	5.79233	4.69875e-07	3.93953e-06	ELF1	CAL0000177541	CaO19.7332	Putative mRNA export protein; Walker A and B (ATP/GTP binding) motifs; required for wild-type morphology, growth; expressed in hyphal, pseudohyphal, and yeast form; Hap43-induced; Spider and flow model biofilm induced	NEW1
CR_05770W_A	-1.04912	5.43353	4.72472e-07	3.95601e-06	---	CAL0000188344	CaO19.13956|CaO19.6635	Ortholog of C. dubliniensis CD36 : Cd36_31170, C. parapsilosis CDC317 : CPAR2_205340, C. auris B8441 : B9J08_001700 and Candida tenuis NRRL Y-1498 : CANTEDRAFT_133521	---
C2_05870W_A	-1.00337	5.00561	4.84508e-07	4.04596e-06	---	CAL0000196574	---	Protein conserved in C. dublinensis	---
CR_04440C_A	5.23018	5.42347	4.90105e-07	4.08726e-06	RBR1	CAL0000198834	CaO19.535	Glycosylphosphatidylinositol (GPI)-anchored cell wall protein; required for filamentous growth at acidic pH; expression repressed by Rim101 and activated by Nrg1; Hap43-induced	---
CR_03690W_A	-1.13774	5.76897	5.02408e-07	4.18428e-06	---	CAL0000194129	CaO19.4368	Has domain(s) with predicted hydrolase activity and role in cellular process	---
CR_04070W_A	-1.00552	6.86741	5.04789e-07	4.19853e-06	NAT5	CAL0000188442	CaO19.8120|CaO19.490	Subunit of the N-terminal acetyltransferase NatA; Spider biofilm repressed	NAT5
C4_06680C_A	1.08178	5.54718	5.05602e-07	4.19972e-06	---	CAL0000188568	CaO19.3141	Ortholog(s) have role in endoplasmic reticulum to Golgi vesicle-mediated transport and endoplasmic reticulum membrane, extrinsic component of membrane localization	SMY2
C4_00510C_A	1.46585	4.39156	5.07397e-07	4.20905e-06	RLP24	CAL0000179590	CaO19.4191|CaO19.11668	Putative ribosomal protein; Hap43-induced; essential gene; heterozygous mutation confers hypersensitivity to 5-fluorocytosine (5-FC), 5-fluorouracil (5-FU), and tubercidin (7-deazaadenosine); Spider biofilm induced	RLP24
C2_03440W_A	1.12824	5.43209	5.11781e-07	4.23979e-06	PGA33	CAL0000199795	CaO19.876	Putative GPI-anchored protein of unknown function; Spider biofilm repressed	---
C1_04070C_A	1.25853	3.32647	5.14421e-07	4.25604e-06	BET4	CAL0000186490	---	Ortholog(s) have Rab geranylgeranyltransferase activity and role in endoplasmic reticulum to Golgi vesicle-mediated transport, protein geranylgeranylation, protein targeting to membrane	BET4
C1_11520C_A	1.21658	5.09568	5.16237e-07	4.26542e-06	ZCF3	CAL0000196450	CaO19.1168|CaO19.8761	Zn(II)2Cys6 domain transcription factor; required for filamentous growth, resistance to rapamycin and flucytosine; possibly an essential gene, disruptants not obtained by UAU1 method; Hap43-repressed; Spider and flow model biofilm induced	---
CR_05990C_A	1.15049	4.13448	5.31974e-07	4.38967e-06	SFL1	CAL0000178027	CaO19.454	Transcription factor involved in negative regulation of morphogenesis, flocculation and virulence; induced in core caspofungin response; Spider biofilm induced	SFL1
CR_01370C_A	1.15846	6.76742	5.33473e-07	4.39624e-06	---	CAL0000201890	CaO19.2520	Ortholog(s) have structural constituent of ribosome activity and mitochondrial small ribosomal subunit localization	MRPS28
C5_02400W_A	-1.19813	8.55335	5.66519e-07	4.65631e-06	---	CAL0000185458	CaO19.4248	Ortholog of S. cerevisiae YLR118C (alias Apt1); acyl-protein thioesterase responsible for depalmitoylation of Gpa1 in S. cerevisiae; regulated by Gcn4; repressed in response to amino acid starvation (3AT); rat catheter biofilm repressed	YLR118C
C2_01210C_A	1.09145	6.58504	5.79325e-07	4.75532e-06	HNM1	CAL0000200800	CaO19.2003	Putative choline/ethanolamine transporter; mutation confers hypersensitivity to toxic ergosterol analog; colony morphology-related gene regulation by Ssn6; clade-associated gene expression	---
C1_04580C_A	-1.0001	6.02638	5.88043e-07	4.82057e-06	---	CAL0000189650	CaO19.14142|CaO19.6852	Ortholog of Rmd6 involved in S. cerevisiae sporulation; flow model biofilm induced	RMD6
C2_10070W_A	1.94154	3.30005	5.91119e-07	4.83945e-06	---	CAL0000195177	---	Predicted dehydrogenase; transcript upregulated in an RHE model of oral candidiasis; virulence-group-correlated expression; Spider biofilm repressed	---
C6_03440W_A	1.38093	3.43389	5.96083e-07	4.87372e-06	---	CAL0000174731	CaO19.5704	Ortholog(s) have rRNA binding activity, role in RNA splicing, mitochondrial RNA processing, mitochondrial genome maintenance, positive regulation of rRNA processing, rRNA metabolic process and mitochondrion localization	CCM1
CR_03500W_A	1.38347	7.51351	6.0484e-07	4.93887e-06	CIT1	CAL0000197786	---	Citrate synthase; induced by phagocytosis; induced in high iron; Hog1-repressed; Efg1-regulated under yeast, not hyphal growth conditions; present in exponential and stationary phase; Spider biofilm repressed; rat catheter biofilm induced	CIT1
C2_00410C_A	1.42195	4.18674	6.12057e-07	4.9913e-06	---	CAL0000195316	CaO19.9637|CaO19.2090	Ortholog of S. cerevisiae Ecm16, an essential DEAH-box ATP-dependent RNA helicase specific to the U3 snoRNP required for 18S rRNA synthesis; Hap43-induced; Spider biofilm induced	ECM16
C4_05620C_A	-1.0618	4.43227	6.12871e-07	4.99144e-06	---	CAL0000174315	CaO19.1247	Ortholog of C. dubliniensis CD36 : Cd36_45230, C. parapsilosis CDC317 : CPAR2_500450, C. auris B8441 : B9J08_005037 and Candida tenuis NRRL Y-1498 : CANTEDRAFT_103249	---
CR_06450W_A	1.12811	3.77986	6.14569e-07	4.99876e-06	---	CAL0000182248	CaO19.8340|CaO19.721	Ortholog(s) have polynucleotide 5'-hydroxyl-kinase activity	GRC3
CR_08610W_A	-1.13071	7.6136	6.24633e-07	5.06746e-06	---	CAL0000193650	CaO19.6435|CaO19.13793	Highly conserved subunit of mitochondrial pyruvate carrier; Hap43-repressed; Spider biofilm repressed	MPC3
C4_03930C_A	1.26591	3.50871	6.39127e-07	5.16688e-06	---	CAL0000198588	---	Ortholog(s) have 7S RNA binding activity, role in SRP-dependent cotranslational protein targeting to membrane, translocation and signal recognition particle, endoplasmic reticulum targeting localization	SRP14
C1_08210C_A	1.04895	6.60897	6.39364e-07	5.16688e-06	MLT1	CAL0000178329	CaO19.12566|CaO19.5100	Vacuolar membrane transporter; MRP subfamily of ABC family; may transport organic anions conjugated to glutathione, glucuronate, or sulfate; needed for virulence in mouse peritonitis; Spider biofilm induced; flow model biofilm repressed	---
C3_06560W_A	-1.0579	6.79436	6.55974e-07	5.29429e-06	---	CAL0000173988	CaO19.7445	Ortholog of S.c. Vid24; a peripheral membrane protein located at Vid (vacuole import and degradation) vesicles; regulated by Sef1, Sfu1, and Hap43; Spider biofilm induced	VID24
C1_08690W_A	-1.05598	7.08615	6.59965e-07	5.31964e-06	---	CAL0000186694	CaO19.4727	Ortholog(s) have role in mitochondrial respiratory chain complex II assembly, tricarboxylic acid cycle and mitochondrial matrix localization	SDH5
C4_03070W_A	1.12251	7.47824	6.61121e-07	5.32211e-06	PGA54	CAL0000192137	CaO19.2685|CaO19.10200	GPI-anchored protein; Hog1-repressed; induced in cyr1 or efg1 mutant or in hyphae; colony morphology-related gene regulation by Ssn6; induced in RHE model; mRNA binds She3; regulated in Spider biofilms by Tec1, Egf1, Ntd80, Rob1, Brg1	---
CR_07440W_A	-1.18421	4.79274	6.69761e-07	5.38474e-06	ACE2	CAL0000191878	CaO19.6124|CaO19.13543	Transcription factor; similar to S. cerevisiae Ace2 and Swi5; regulates morphogenesis, cell separation, adherence, virulence in a mice; mutant is hyperfilamentous; rat catheter and Spider biofilm induced	ACE2
C1_09060C_A	-1.00769	5.7044	6.74893e-07	5.41905e-06	---	CAL0000186257	CaO19.12227|CaO19.4763	Protein of unknown function; possibly membrane bound; mutants are viable; rat catheter biofilm repressed	FUN14
C2_04770W_A	1.2866	3.64359	6.88983e-07	5.5251e-06	---	CAL0000188814	CaO19.190|CaO19.7820	Ortholog(s) have role in chromatin remodeling, endoplasmic reticulum organization, histone exchange and Swr1 complex localization	SWC3
C3_03380W_A	-1.01101	5.72338	6.96135e-07	5.57531e-06	---	CAL0000178348	CaO19.7967|CaO19.335	Sef1p-, Sfu1p-, and Hap43p-regulated gene	---
C1_03060C_A	1.3811	3.11353	6.99164e-07	5.59242e-06	TSR2	CAL0000185349	CaO19.2998|CaO19.10515	Protein with a predicted role in pre-rRNA processing; repressed by prostaglandins	TSR2
CR_07150W_A	-1.22628	9.36258	7.37127e-07	5.88105e-06	GLK1	CAL0000189805	CaO19.734|CaO19.8353	Putative glucokinase; transcript regulated upon yeast-hyphal switch; Efg1 regulated; fluconazole-induced; induced in core stress response; colony morphology-related gene regulation by Ssn6; GlcNAc-induced protein	GLK1
C7_03180C_A	-1.25011	6.29707	7.44151e-07	5.92954e-06	HHO1	CAL0000178866	CaJ7.0366	Putative histone H1; farnesol regulated; Hap43-induced; contains 5' UTR intron; Spider biofilm repressed	HHO1
C2_03570C_A	1.22079	3.86923	7.66471e-07	6.08417e-06	---	CAL0000199729	CaO19.862|CaO19.8481	Protein of unknown function; Spider biofilm induced	---
C1_00020C_A	1.06881	3.99854	8.25373e-07	6.52691e-06	---	CAL0000184345	CaO19.13533|CaO19.6114	Protein of unknown function; transcript detected on high-resolution tiling arrays	---
C5_01420W_A	-1.03231	6.45694	8.35105e-07	6.57895e-06	---	CAL0000181755	CaO19.11609|CaO19.4132	Protein of unknown function; UPF0057 protein family member; localizes to the plasma membrane; Spider biofilm induced	SNA2
CR_10840C_A	-1.42222	8.24938	8.59167e-07	6.76e-06	XYL2	CAL0000192665	CaO19.7676	D-xylulose reductase; immunogenic in mice; soluble protein in hyphae; induced by caspofungin, fluconazole, Hog1 and during cell wall regeneration; Mnl1-induced in weak acid stress; stationary phase enriched; flow model biofilm induced	SOR2
CR_05920C_A	-1.22688	7.49356	8.85903e-07	6.9529e-06	MHP1	CAL0000183059	CaO19.13942|CaO19.6621	Protein similar to S. cerevisiae Mhp1p, which is involved in microtubule stabilization; transposon mutation affects filamentous growth; possibly transcriptionally regulated upon hyphal formation; possibly an essential gene (by UAU1 method)	MHP1
C3_01940C_A	-1.18741	8.478	8.96893e-07	7.03034e-06	---	CAL0000190135	CaO19.1654|CaO19.9223	Predicted membrane protein; induced by prostaglandins	---
C2_02050C_A	-1.26795	4.978	9.28983e-07	7.27278e-06	---	CAL0000191145	CaO19.1522	Ortholog of C. dubliniensis CD36 : Cd36_16850, C. parapsilosis CDC317 : CPAR2_211990, C. auris B8441 : B9J08_001195 and Candida tenuis NRRL Y-1498 : cten_CGOB_00169	---
CR_05140W_A	1.46331	4.00817	9.42554e-07	7.36712e-06	---	CAL0000193968	CaO19.640|CaO19.8254	Integral membrane protein of the ER; role in the synthesis of beta-1,6-glucan in the cell wall; S. cerevisiae ortholog required for cell viability; Spider biofilm induced	KEG1
C5_02660C_A	1.31433	6.40295	9.43386e-07	7.36712e-06	---	CAL0000198925	CaO19.11759|CaO19.4283	Ortholog(s) have role in cytoplasmic translational initiation	---
C3_01000W_A	1.22507	5.76636	9.48407e-07	7.38992e-06	BMS1	CAL0000199005	CaO19.10040|CaO19.2504	Putative GTPase; Hap43-induced gene; mutation confers resistance to 5-fluorocytosine (5-FC); flucytosine induced; repressed by prostaglandins; Spider biofilm induced	BMS1
C2_10320C_A	-1.78153	3.05167	9.64509e-07	7.49469e-06	---	CAL0000183948	CaO19.1746	Protein similar to S. cerevisiae meiosis-specific, spore-wall-localized protein Ssp2p, which is required for wild-type outer spore wall formation in S. cerevisiae; possibly an essential gene (UAU1 method); Hap43p-repressed	SSP2
C3_01560W_A	1.11401	4.833	9.96703e-07	7.70338e-06	---	CAL0000191988	CaO19.9255|CaO19.1687	Ortholog of S. cerevisiae Prp43, an RNA helicase in the DEAH-box family that functions in both RNA polymerase I and polymerase II transcript metabolism; Hap43-induced gene	PRP43
CR_02420W_A	1.44511	3.36679	9.97516e-07	7.70338e-06	---	CAL0000197728	CaO19.3724	Ortholog(s) have small ribosomal subunit rRNA binding activity	UTP23
CR_05680C_A	-1.33815	3.49122	1.01376e-06	7.8192e-06	---	CAL0000190441	CaO19.13965|CaO19.6644	Protein of unknown function; 2 predicted transmembrane domains; transcript detected on high-resolution tiling arrays; flow model biofilm induced; Spider biofilm repressed	---
C4_04810C_A	1.30831	3.28413	1.04816e-06	8.05306e-06	---	CAL0000183898	CaO19.3798|CaO19.11279	Ortholog(s) have tRNA (guanine-N7-)-methyltransferase activity, role in tRNA (guanine-N7)-methylation and tRNA (m7G46) methyltransferase complex localization	TRM8
C1_12730W_A	-1.14317	6.27178	1.05114e-06	8.05789e-06	RVS162	CAL0000191779	CaO19.6349	Protein containing a BAR domain, which is found in proteins involved in membrane curvature; null mutant does not display the endocytic, hyphal growth, virulence, or cell wall defects exhibited by mutants in related genes RVS161 and RVS167	---
C1_06350W_A	-1.22252	5.64519	1.05245e-06	8.05804e-06	---	CAL0000191771	CaO19.6276|CaO19.13655	Protein of unknown function; rat catheter biofilm repressed	---
C1_10270C_A	-1.08722	7.28416	1.07161e-06	8.19472e-06	SFH5	CAL0000192835	CaO19.4897|CaO19.12362	Putative phosphatidylinositol transporter; rat catheter and Spider biofilm repressed	SFH5
C7_00950W_A	1.12919	6.55623	1.08058e-06	8.25322e-06	YML6	CAL0000188564	CaJ7.0113|CaO19.7019|CaO19_7019|CaJ7_0113	Putative mitochondrial ribosomal protein; induced upon adherence to polystyrene	YML6
C4_03030C_A	1.18421	4.60216	1.12226e-06	8.56115e-06	NAN1	CAL0000198224	CaO19.10203|CaO19.2688	Putative U3 snoRNP protein; Hap43p-induced gene; physically interacts with TAP-tagged Nop1p	NAN1
C1_13490C_A	1.00296	4.27021	1.14084e-06	8.69234e-06	---	CAL0000200303	CaO19.4981|CaO19.12448	Ortholog(s) have role in cellular calcium ion homeostasis, regulation of G0 to G1 transition	ECM27
C4_04220W_A	-1.16649	3.60739	1.14451e-06	8.70969e-06	DUO1	CAL0000184353	CaO19.1428|CaO19.9004	Subunit of the Dam1 (DASH) complex, which acts in chromosome segregation by coupling kinetochores to spindle microtubules	---
CR_08940W_A	1.22431	4.67244	1.16996e-06	8.89252e-06	---	CAL0000194641	CaO19.7291	Ortholog(s) have tRNA (adenine-N1-)-methyltransferase activity, role in tRNA methylation and nucleus, tRNA (m1A) methyltransferase complex localization	GCD14
CR_10000C_A	-1.02794	5.26701	1.17952e-06	8.95436e-06	---	CAL0000200979	CaO19.7576	Ortholog of S. pombe atl1 alkyltransferase-like protein; mutants are viable; Spider biofilm induced	---
C4_05750C_A	1.14462	3.63863	1.19202e-06	9.03827e-06	LEA1	CAL0000184113	CaO19.8845|CaO19.1260	Predicted component of U2 snRNP; induced by alpha pheromone in SpiderM medium	LEA1
C2_00760C_A	-1.35316	8.83746	1.19608e-06	9.05809e-06	---	CAL0000198189	CaO19.2048|CaO19.9596	Proten of unknown function; transcript positively regulated by Sfu1; Hap43 repressed; Spider biofilm induced	---
C1_04770C_A	-1.10686	7.95696	1.2126e-06	9.17212e-06	ERG3	CAL0000190948	CaO19.8387|CaO19.767	C-5 sterol desaturase; introduces C-5(6) double bond into episterol; some clinical isolates show increased azole resistance and defects in hyphal growth and virulence; Efg1p-repressed; fluconazole-induced	ERG3
C6_02430W_A	1.26603	5.32517	1.21795e-06	9.19037e-06	---	CAL0000195592	CaO19.12956|CaO19.5510	Ortholog(s) have role in chromatin silencing at telomere, negative regulation of transcription from RNA polymerase II promoter by pheromones and CHRAC localization	ITC1
CR_05340C_A	-1.44704	11.8469	1.23468e-06	9.28304e-06	IFE2	CAL0000180542	CaO19.5288	Putative alcohol dehydrogenase; yeast-enriched transcript; Efg1-regulated; induced by prostaglandins, Hog1, fluconazole; rat catheter biofilm induced	---
CR_04530W_A	-1.02752	6.93241	1.28926e-06	9.68168e-06	FUM11	CAL0000183609	CaO19.543	Fumarate hydratase; induced in high iron; protein in exponential and stationary-phase yeast cells, but higher in stationary phase; rat catheter biofilm repressed	FUM1
C3_05390C_A	-1.10418	5.5142	1.3122e-06	9.83052e-06	GPI1	CAL0000200471	CaO19.6977	Putative protein of GPI synthesis; expression is reduced in a fluconazole-resistant isolate	GPI1
C2_01630W_A	1.96134	3.1285	1.31587e-06	9.84621e-06	---	CAL0000197905	CaO19.1473|CaO19.9048	2-hydroxyacid dehydrogenase domain-containing protein; Hap43-repressed gene; induced by alpha pheromone in SpiderM medium	---
C4_02410C_A	-1.47174	10.3675	1.32046e-06	9.86882e-06	AHP1	CAL0000178211	CaO19.2762|CaO19.10278	Alkyl hydroperoxide reductase; immunogenic; fluconazole-induced; amphotericin B, caspofungin, alkaline repressed; core stress response induced; Ssk1/Nrg1/Tup1/Ssn6/Hog1 regulated; flow model biofilm induced; rat catheter biofilm repressed	AHP1
C2_03690C_A	2.85159	5.33443	1.35363e-06	1.00806e-05	MNN42	CAL0000176896	CaO19.8471|CaO19.851	Protein of unknown function; repressed by Rim101; negatively modulates intracellular ATP levels during the development of azole resistance; induced by Ca(2+) in a calcineurin-dependent manner; Spider biofilm induced	---
C5_01300C_A	-1.42139	3.87627	1.39152e-06	1.03505e-05	---	CAL0000184738	CaO19.9494|CaO19.1939	Ortholog(s) have mRNA 3'-UTR binding activity, role in regulation of mRNA stability, regulation of phosphate metabolic process and cytoplasm localization	PHO92
CR_07140C_A	-1.62949	3.17347	1.45156e-06	1.07587e-05	---	CAL0000200769	CaO19.11|CaO19.7684	Protein of unknown function; transcript regulated by Mig1 and Tup1; rat catheter biofilm induced	---
C6_04220C_A	-1.15982	9.303	1.45896e-06	1.08008e-05	HBR2	CAL0000183364	---	Putative alanine glyoxylate aminotransferase; regulated by Gcn4p and hemoglobin; stationary phase enriched protein	AGX1
CR_04760C_A	-1.03833	4.4148	1.4804e-06	1.09466e-05	---	CAL0000183025	CaO19.13693|CaO19.6316	Predicted membrane transporter, member of the L-amino acid transporter-3 (LAT3) family, major facilitator superfamily (MFS)	FMP42
C6_01000C_A	1.08995	4.10308	1.54964e-06	1.14451e-05	AEP1	CAL0000197216	CaO19.102	Protein required for expression of mitochondrial ATP synthase and cytochrome c oxidase (respiratory chain complex IV)	AEP1
C3_04640W_A	1.0296	6.13294	1.56924e-06	1.15625e-05	ZCF31	CAL0000191055	CaO19.5924|CaO19.13345	Zn(II)2Cys6 transcription factor of unknown function; mutant is sensitive to copper and SDS, and resistant to Calcofluor White; required for yeast cell adherence to silicone substrate	---
C6_00690W_A	1.32232	3.37482	1.57355e-06	1.15789e-05	---	CAL0000182256	CaO19.3660|CaO19.11144	Ortholog of C. dubliniensis CD36 : Cd36_60600, C. parapsilosis CDC317 : CPAR2_602890, C. auris B8441 : B9J08_001866 and Candida tenuis NRRL Y-1498 : CANTEDRAFT_135512	---
CR_05370W_A	-1.08447	4.11698	1.57516e-06	1.15789e-05	---	CAL0000196210	---	Telomerase RNA; provides the template for the telomerase reverse transcriptase TERT/EST2	---
C5_02170C_A	1.0551	7.15628	1.57933e-06	1.15959e-05	GCD11	CAL0000197613	CaO19.11699|CaO19.4223	Gamma subunit of translation initiation factor eIF2; involved in identification of the start codon; likely essential for growth, based on an insertional mutagenesis strategy; Spider biofilm repressed	GCD11
C7_04200C_A	1.05257	5.98892	1.58347e-06	1.16127e-05	---	CAL0000200169	CaJ7.0486|CaO19_7153|CaJ7_0486|CaO19.7153	Putative exportin, member of the Exportin-T family; flow model biofilm repressed	LOS1
C1_09960W_A	-1.05039	6.83911	1.60355e-06	1.17237e-05	PET100	CAL0000185665	---	Chaperone that facilitates the assembly of cytochrome c oxidase; plasma membrane protein	PET100
C1_04590W_A	-1.10896	7.5194	1.66857e-06	1.21515e-05	---	CAL0000174930	---	Protein of unknown function; Spider biofilm induced	---
C6_02780C_A	-1.02559	6.16786	1.70026e-06	1.23532e-05	MIF2	CAL0000174202	CaO19.12997|CaO19.5551	Centromere-associated protein; similar to CENP-C proteins; Cse4p and Mif2p colocalize at C. albicans centromeres	MIF2
C3_04900W_A	1.74163	3.66146	1.70218e-06	1.23532e-05	NOP14	CAL0000199172	CaO19.13380|CaO19.5959	Putative nucleolar protein; Hap43-induced; mutation confers resistance to 5-fluorocytosine (5-FC), 5-fluorouracil (5-FU), and tubercidin (7-deazaadenosine); heterozygous mutant is resistant to parnafungin; Spider biofilm induced	NOP14
C3_03120C_A	-1.16062	4.311	1.71232e-06	1.24123e-05	DAL5	CAL0000186369	CaO19.309|CaO19.7941	Allantoate permease; nitrogen catabolite repressed, induced in absence of preferred N sources; nitrogen source regulation requires Gat1; possibly essential gene (by UAU1 method); Hap43-repressed	DAL5
C7_00770W_A	-1.62105	3.92903	1.75811e-06	1.27228e-05	---	CAL0000197123	CaJ7.0090|CaO19_7042|CaJ7_0090|CaO19.7042	Protein of unknown function; induced by benomyl or in an azole-resistant strain overexpressing MDR1; induced by nitric oxide; Spider biofilm induced	---
C2_04030C_A	-1.07362	8.54144	1.75921e-06	1.27228e-05	ACP12	CAL0000177869	CaO19.8439|CaO19.819	Putative mitochondrial acyl carrier protein	ACP1
CR_07510W_A	1.01416	4.96561	1.80406e-06	1.30321e-05	---	CAL0000198927	---	Ortholog(s) have U1 snRNP, U2 snRNP, U2-type prespliceosome, U4/U6 x U5 tri-snRNP complex, U5 snRNP, post-mRNA release spliceosomal complex, spliceosomal complex localization	SMB1
C4_03880W_A	1.3522	3.2666	1.8599e-06	1.33892e-05	---	CAL0000188638	CaO19.5043	Ortholog of C. dubliniensis CD36 : Cd36_43610, C. parapsilosis CDC317 : CPAR2_403770, C. auris B8441 : B9J08_000308, Debaryomyces hansenii CBS767 : DEHA2G16962g and Pichia stipitis Pignal : PICST_30926	---
C4_05630W_A	-1.09839	8.50927	1.87611e-06	1.34903e-05	---	CAL0000186561	CaO19.8832|CaO19.1248	Putative RNA polymerase II subunit B44; heterozygous null mutant exhibits resistance to parnafungin in the C. albicans fitness test; Spider biofilm repressed	RPB3
C1_08100W_A	1.06293	5.67007	1.88484e-06	1.35375e-05	DRG1	CAL0000193469	CaO19.12549|CaO19.5083	Member of the DRG family of GTP-binding proteins; involved in regulation of invasive filamentous growth	RBG1
C4_04980W_A	1.09017	4.13615	1.89286e-06	1.35796e-05	---	CAL0000190327	CaO19.11263|CaO19.3782	Predicted membrane transporter; member of the peptide-acetyl-coA transporter (PAT) family, major facilitator superfamily (MFS); induced by alpha pheromone in Spider medium	YBR220C
C2_04660C_A	-1.11985	7.14474	1.89745e-06	1.35969e-05	YAK1	CAL0000193813	---	Predicted serine-threonine protein kinase; involved in hyphal growth regulation and biofilm formation; flow model biofilm induced; induced in core caspofungin response	YAK1
C5_03870C_A	-1.27799	5.78677	1.91405e-06	1.37002e-05	---	CAL0000183467	CaO19.8704|CaO19.1107	Protein of unknown function; Spider biofilm induced	PAR32
C1_11380W_A	1.2344	4.35965	1.9479e-06	1.39266e-05	NEP1	CAL0000197320	CaO19.665|CaO19.8282	Ortholog(s) have rRNA (pseudouridine) methyltransferase activity	EMG1
C1_09640W_A	-1.12125	10.0175	1.95438e-06	1.3957e-05	ADE12	CAL0000175348	CaO19.12290|CaO19.4827	Adenylosuccinate synthase; upregulated in biofilm; decreased expression in hyphae vs yeast-form cells; not induced during GCN response, in contrast to S. cerevisiae ADE12, which is induced by Gcn4p; stationary phase-enriched protein	ADE12
C2_03700W_A	1.02876	4.91823	1.96726e-06	1.4033e-05	---	CAL0000195573	CaO19.850	Ortholog(s) have protein-N-terminal asparagine amidohydrolase activity, protein-N-terminal glutamine amidohydrolase activity and role in N-terminal protein amino acid modification, protein catabolic process	NTA1
C4_07120C_A	-1.10722	4.18322	2.009e-06	1.42982e-05	MSH2	CAL0000196306	CaO19.10605|CaO19.3093	Putative DNA mismatch repair factor; transcript regulated by Nrg1; flucytosine repressed; transcript regulated by tyrosol and cell density	MSH2
C7_02290W_A	-1.30622	4.38344	2.0166e-06	1.43359e-05	---	CAL0000196408	CaJ7.0268|CaO19_6482|CaJ7_0268|CaO19.13836|CaO19.6482	Protein of unknown function; induced by nitric oxide independent of Yhb1p; regulated by Sef1, Sfu1, and Hap43; rat catheter biofilm induced	---
C4_06430C_A	1.07233	4.25348	2.02456e-06	1.43762e-05	---	CAL0000198513	CaO19.2891|CaO19.10409	Ortholog(s) have role in cellular response to oxidative stress, protein quality control for misfolded or incompletely synthesized proteins and mitochondrial inner membrane localization	AFG1
CR_04550W_A	-1.19536	9.37635	2.10199e-06	1.48923e-05	PRE6	CAL0000200321	---	Putative alpha-4 subunit of the proteasome; reported as macrophage-induced protein and macrophage/pseudohyphal-repressed gene; regulated by Gcn2p and Gcn4p; removed from/reinstated in Assembly 20 (see Locus History)	PRE6
C6_00370C_A	1.32493	7.22672	2.15176e-06	1.52277e-05	NOP5	CAL0000190357	CaO19.1199	Ortholog of S. cerevisiae Nop58; involved in pre-rRNA process; Tn mutation affects filamentous growth; macrophage/pseudohyphal-induced; physically interacts with TAP-tagged Nop1; Spider biofilm repressed	NOP58
CR_02710W_A	1.29048	4.27126	2.18356e-06	1.54352e-05	RRP9	CAL0000183718	CaO19.10348|CaO19.2830	Ribosomal protein; mutation confers resistance to 5-fluorocytosine (5-FC), 5-fluorouracil (5-FU), and tubercidin (7-deazaadenosine); physically interacts with TAP-tagged Nop1; Hap43-induced; Spider biofilm induced	RRP9
C4_05300W_A	-1.07836	7.68648	2.19515e-06	1.54822e-05	XKS1	CAL0000191735	---	Putative xylulokinase; Hap43-repressed; induced by prostaglandins; rat catheter biofilm repressed	XKS1
C4_03390W_A	-1.08018	8.98853	2.23241e-06	1.57096e-05	CSH3	CAL0000198586	CaO19.3366	Functional homolog of S. cerevisiae Shr3p, which is a chaperone specific for amino acid permeases; localized to ER; required for wild-type amino-acid responsive hyphal growth and for mouse systemic virulence; regulated by Gcn2p and Gcn4p	SHR3
C3_05140C_A	1.08815	4.58226	2.23748e-06	1.57276e-05	---	CAL0000185296	CaO19.13408|CaO19.5987	Ortholog(s) have tRNA (guanine-N2-)-methyltransferase activity, role in tRNA methylation and cytoplasm, tRNA (m2G10) methyltransferase complex localization	TRM11
C3_07220C_A	1.05366	5.76229	2.27101e-06	1.59455e-05	PRO2	CAL0000189309	CaO19.14071|CaO19.6779	Putative gamma-glutamyl phosphate reductase with a predicted role in proline biosynthesis; regulated by Gcn2p and Gcn4p	PRO2
C2_09570C_A	1.25138	3.07464	2.27464e-06	1.5953e-05	---	CAL0000190719	CaO19.1397|CaO19.8975	Has domain(s) with predicted heme binding activity	---
C6_00950C_A	1.16414	5.61729	2.29804e-06	1.60991e-05	TOP1	CAL0000177495	CaO19.96	DNA topoisomerase I; required for wild-type growth and for wild-type mouse virulence; sensitive to camptothecin; induced upon adherence to polystyrene; rat catheter biofilm induced	TOP1
C1_12680W_A	1.15735	6.02527	2.32724e-06	1.62855e-05	---	CAL0000198380	CaO19.6355|CaO19.13712	Ortholog(s) have unfolded protein binding activity, role in ribosome biogenesis and nucleolus localization	RRB1
C4_03140C_A	1.04832	4.13181	2.35013e-06	1.64273e-05	---	CAL0000180661	CaO19.2676|CaO19.10191	Predicted hexameric RecA-like ATPase Elp456 Elongator subcomplex subunit; required for modification of wobble nucleosides in tRNA; Spider biofilm induced	IKI1
C1_12270W_A	-1.03499	4.792	2.39511e-06	1.6723e-05	SRT1	CAL0000195761	CaO19.5236|CaO19.12700	Ortholog(s) have dehydrodolichyl diphosphate synthase activity, prenyltransferase activity, role in dolichol biosynthetic process, protein glycosylation and dehydrodolichyl diphosphate synthase complex, lipid droplet localization	SRT1
C6_00760W_A	-1.14806	8.12254	2.58803e-06	1.79301e-05	---	CAL0000195916	CaO19.3649	Ortholog(s) have adenyl-nucleotide exchange factor activity, role in cytoplasm protein quality control by the ubiquitin-proteasome system and cytosol localization	FES1
C2_00430C_A	1.13049	4.83265	2.6377e-06	1.82541e-05	DPB4	CAL0000184121	CaO19.2088|CaO19.9635	Putative DNA polymerase epsilon subunit D; null mutant is viable but slow-growing and displays abnormal invasive growth on SD and YPD media; Spider biofilm repressed	DPB4
C6_02090C_A	1.26051	3.89505	2.67438e-06	1.84671e-05	---	CAL0000175171	CaO19.3501|CaO19.10995	S. cerevisiae ortholog Pxl1 localizes to sites of polarized growth and is required for selection and/or maintenance of polarized growth sites; Hog1p-repressed	PXL1
CR_04680C_A	1.3022	3.16495	2.70299e-06	1.86031e-05	---	CAL0000178105	CaO19.1736	Protein of unknown function; transcript detected on high-resolution tiling arrays	---
C6_00140C_A	-1.0092	6.54026	2.80852e-06	1.92659e-05	HPA2	CAL0000189823	CaO19.6323	Ortholog(s) have D-amino-acid N-acetyltransferase activity, N-acetyltransferase activity and role in D-amino acid metabolic process, cellular detoxification of nitrogen compound, protein acetylation	HPA3
CR_09800C_A	1.38821	4.62314	2.83448e-06	1.94015e-05	---	CAL0000180872	CaO19.7552	Putative U3-containing small subunit processome complex protein; Hap43-induced gene; repressed in core stress response; Spider biofilm induced	UTP14
C5_02810W_A	-1.33821	3.52096	2.85419e-06	1.95151e-05	---	CAL0000197391	---	Ortholog(s) have RNA binding activity, role in mRNA splicing, via spliceosome and U4/U6 x U5 tri-snRNP complex, U6 snRNP, nucleolus, nucleus localization	LSM8
CR_05260C_A	-1.01747	5.1313	2.88701e-06	1.9718e-05	KCS1	CAL0000185409	CaO19.1007|CaO19.8622	Predicted inositol polyphosphate kinase; Spider biofilm induced	KCS1
CR_07750C_A	1.14023	4.60005	2.93241e-06	1.99627e-05	---	CAL0000190599	CaO19.3704|CaO19.11188	Ortholog(s) have role in maturation of 5.8S rRNA from tricistronic rRNA transcript (SSU-rRNA, 5.8S rRNA, LSU-rRNA), maturation of LSU-rRNA from tricistronic rRNA transcript (SSU-rRNA, 5.8S rRNA, LSU-rRNA)	DBP6
C1_07410C_A	-1.132	10.3236	3.01887e-06	2.04845e-05	SKP1	CAL0000178736	CaO19.4427	Putative subunit D of kinetochore protein complex CBF3; regulated by Gcn4p; repressed in response to amino acid starvation (3-aminotriazole treatment)	SKP1
C6_02230W_A	1.48639	4.49899	3.04653e-06	2.06498e-05	---	CAL0000183488	CaO19.10967|CaO19.3463	Putative GTPase; role in 60S ribosomal subunit biogenesis; Spider biofilm induced	LSG1
CR_10640W_A	1.16617	4.14503	3.11255e-06	2.10745e-05	---	CAL0000201150	CaO19.7648	Has domain(s) with predicted antiporter activity, xenobiotic transmembrane transporter activity, role in drug transmembrane transport and membrane localization	---
C2_03760C_A	-1.04667	7.75523	3.17005e-06	2.14175e-05	---	CAL0000196062	CaO19.8466|CaO19.846	Predicted protein kinase similar to S. cerevisiae Nnk1; implicated in proteasome function in S. cerevisiae; induced by Mnl1 under weak acid stress	NNK1
C4_00170W_A	-1.17776	8.83074	3.17873e-06	2.1453e-05	---	CAL0000201863	CaO19.13087|CaO19.5642	Ortholog of S. cerevisiae Dif1; which regulates nuclear localization of Rnr2 and Rnr4; colony morphology-related gene regulation by Ssn6; induced in cyr1 mutant; Spider biofilm induced	DIF1
C5_01610W_A	1.14362	3.99464	3.1892e-06	2.14909e-05	---	CAL0000197135	CaO19.6297|CaO19.13676	Ortholog(s) have pseudouridine synthase activity, role in mRNA pseudouridine synthesis, tRNA pseudouridine synthesis and cytoplasm, nucleus localization	DEG1
C2_04010C_A	-1.48558	7.18177	3.19121e-06	2.14909e-05	HSP21	CAL0000174399	CaO19.822|CaO19.8442	Small heat shock protein; role in stress response and virulence; fluconazole-downregulated; induced in cyr1 or ras1 mutant; stationary phase enriched protein; detected in some, not all, biofilm extracts; Spider biofilm induced	---
C1_14630C_A	-1.64244	3.99362	3.23208e-06	2.17428e-05	---	CAL0000189570	---	Similar to a region of the Tca2 (pCal) retrotransposon, which is present in strain hOG1042 as 50 to 100 copies of a linear dsDNA; rat catheter biofilm repressed	---
C1_08950W_A	-1.00264	7.15851	3.41389e-06	2.28921e-05	PFK26	CAL0000176014	CaO19.4753	Putative 6-phosphofructo-2-kinase; protein repressed during the mating process	PFK26
C1_04660W_A	1.48435	5.16386	3.51527e-06	2.35466e-05	DUR1,2	CAL0000184290	CaO19.780|CaO19.8402	Urea amidolyase; hydrolyzes urea to CO2; use of urea as N source and for hyphal switch in macrophage; regulated by Nrg1/Hap43; required for virulence; promotes mouse kidney and brain colonization; rat catheter and flow model biofilm induced	DUR1,2
C3_07130W_A	-1.25586	8.87555	3.52118e-06	2.35611e-05	---	CAL0000176659	CaO19.14079|CaO19.6787	Ortholog(s) have cargo receptor activity and role in ascospore formation, axial cellular bud site selection, endoplasmic reticulum to Golgi vesicle-mediated transport	ERV14
C2_09370C_A	1.30298	3.31532	3.54632e-06	2.3704e-05	KAR3	CAL0000174788	---	Kinesin-like microtubule motor protein; required for nuclear fusion during mating; C-terminal motor domain; mutants are viable; null has high-frequency white-opaque switching phenotype	KAR3
C3_01130C_A	-1.54094	5.7808	3.58439e-06	2.39329e-05	---	CAL0000180532	CaO19.10051|CaO19.2515	ZZ-type zinc finger protein; rat catheter and Spider biofilm induced	---
C1_03030W_A	1.11036	10.4114	3.61235e-06	2.40683e-05	RPS16A	CAL0000175363	---	Putative 40S ribosomal subunit; macrophage/pseudohyphal-induced after 16 h; Spider biofilm repressed	RPS16A
CR_07200W_A	1.42524	3.86622	3.64895e-06	2.42863e-05	---	CAL0000189024	CaO19.6152	Ortholog of C. dubliniensis CD36 : Cd36_32830, C. parapsilosis CDC317 : CPAR2_205930, C. auris B8441 : B9J08_003982 and Candida tenuis NRRL Y-1498 : CANTEDRAFT_115846	---
C2_07640W_A	-1.1778	6.84279	3.73826e-06	2.48279e-05	---	CAL0000196693	CaO19.1861|CaO19.9417	BAR domain-containing protein, forms heterodimer with Rvs162p that binds liposomes in vitro; flow model biofilm induced	---
C3_01820W_A	-1.07674	7.27306	3.75651e-06	2.49227e-05	---	CAL0000185978	CaO19.9233|CaO19.1664	Protein of unknown function; expression downregulated in an ssr1 null mutant	---
C2_01730W_A	-1.11297	4.5231	3.78699e-06	2.50983e-05	---	CAL0000192334	CaO19.9059|CaO19.1484	Ortholog of S, cerevisiae Spc24; a component of the conserved kinetochore-associated Ndc80 complex involved in chromosome segregation, spindle checkpoint activity and kinetochore clustering; Hap43-induced gene	SPC24
C2_07340W_A	1.20726	3.64071	3.8203e-06	2.52656e-05	NOC4	CAL0000199787	CaO19.1902|CaO19.9458	Putative nucleolar protein; Hap43-induced; mutation confers resistance to 5-fluorocytosine (5-FC), 5-fluorouracil (5-FU), and tubercidin (7-deazaadenosine); Spider biofilm induced	NOC4
C2_05250C_A	-1.05142	9.27278	3.89302e-06	2.56923e-05	AAT1	CAL0000198574	CaO19.3554	Aspartate aminotransferase; soluble protein in hyphae; macrophage-induced protein; alkaline upregulated; amphotericin B repressed; gene used for strain identification by multilocus sequence typing; farnesol-, Hap43p-induced; GlcNAc-induced	AAT1
C5_03800W_A	-1.04574	5.86189	3.94747e-06	2.60242e-05	---	CAL0000199655	---	Cytochrome c oxidase subunit; membrane-localized protein; rat catheter biofilm induced	RCF1
CR_00210W_A	1.16	4.23325	4.25496e-06	2.79631e-05	ALK2	CAL0000182983	CaO19.7513	N-Alkane inducible cytochrome P450	---
C4_06210C_A	1.22137	5.10198	4.43186e-06	2.90951e-05	---	CAL0000184634	CaO19.10434|CaO19.2917	Putative GTPase; heterozygous null mutant exhibits resistance to parnafungin in the C. albicans fitness test; Hap43p-induced gene	NUG1
C5_01010W_A	1.1846	3.17405	4.44342e-06	2.91405e-05	CCW14	CAL0000185411	CaO19.9525|CaO19.1969	Putative mannoprotein of cell wall with role in response to stress; increased mRNA abundance observed in cyr1 homozygous mutant (hyphal or yeast-form cells) and in ras1 homozygous mutant (yeast-form cells)	---
C4_05260W_A	1.43357	4.85915	4.57023e-06	2.98783e-05	---	CAL0000201272	CaO19.2631	Subunit of Elongator complex; required for modification of wobble nucleosides in tRNA in S. cerevisiae; Hap43-induced gene	IKI3
C2_05980C_A	1.01981	3.72393	4.73782e-06	3.09093e-05	---	CAL0000176423	CaO19.4122	Ortholog(s) have acyl-CoA hydrolase activity, role in fatty acid beta-oxidation, fatty acid oxidation and peroxisome localization	TES1
C2_09490W_A	1.53113	4.04885	4.901e-06	3.19075e-05	PHO13	CAL0000188358	CaO19.8983|CaO19.1405	Putative 4-nitrophenylphosphatase; Hap43p-repressed gene; transcription is regulated upon yeast-hyphal switch	---
C2_07300C_A	1.30057	3.85656	4.99245e-06	3.24018e-05	RPA12	CAL0000195650	CaO19.9827|CaO19.2287	Putative DNA-directed RNA polymerase I; induced upon adherence to polystyrene	RPA12
CR_01020C_A	1.1923	3.71655	5.05165e-06	3.27521e-05	---	CAL0000181576	CaO19.10764|CaO19.3254	Ortholog of C. dubliniensis CD36 : Cd36_26020, Candida tropicalis NEW ASSEMBLY : CTRG1_00984, Candida tropicalis MYA-3404 : CTRG_00984 and Candida albicans WO-1 : CAWG_01455	---
CR_01570W_A	1.37083	3.64684	5.15419e-06	3.33823e-05	---	CAL0000194649	CaO19.10078|CaO19.2544	Ortholog(s) have aminoacyl-tRNA hydrolase activity and role in negative regulation of proteasomal ubiquitin-dependent protein catabolic process	PTH2
C3_03640W_A	-1.12906	5.20304	5.28146e-06	3.4136e-05	DAL9	CAL0000198232	CaO19.6956|CaO19.14218	Putative allantoate permease; fungal-specific (no human or murine homolog)	---
C2_03970W_A	1.00314	4.38858	5.30711e-06	3.42664e-05	---	CAL0000184220	CaO19.827|CaO19.8447	Ortholog of C. dubliniensis CD36 : Cd36_18620, C. parapsilosis CDC317 : CPAR2_212480, C. auris B8441 : B9J08_004484 and Candida tenuis NRRL Y-1498 : CANTEDRAFT_115371	---
CR_08560C_A	-1.00443	8.05553	5.57051e-06	3.58562e-05	UBC9	CAL0000200419	CaO19.13782|CaO19.6424	Ortholog(s) have SUMO conjugating enzyme activity, SUMO transferase activity and role in DNA repair, mitotic spindle elongation, protein sumoylation, regulation of mitotic chromosome condensation	UBC9
C3_05950W_A	1.12481	3.42372	5.60645e-06	3.60505e-05	---	CAL0000190447	CaO19.7376	Ortholog of C. dubliniensis CD36 : Cd36_85880, C. parapsilosis CDC317 : CPAR2_806870, C. auris B8441 : B9J08_002007 and Candida tenuis NRRL Y-1498 : CANTEDRAFT_96983	---
C1_03380W_A	-1.13629	9.45688	5.65642e-06	3.62973e-05	TPS2	CAL0000193855	CaO19.3038|CaO19.10556	Trehalose-6-phosphate (Tre6P) phosphatase; mutant heat sensitive, accumulates Tre6P, decreased mouse virulence; possible drug target; 2 conserved phospohydrolase motifs; no mammalian homolog; Hap43-repressed; flow model biofilm induced	TPS2
C6_00530C_A	-1.03428	4.36067	5.88951e-06	3.76772e-05	---	CAL0000200122	---	Ortholog(s) have splicing factor binding activity, role in mRNA splicing, via spliceosome and U1 snRNP, U2 snRNP, U2-type prespliceosome, U4/U6 x U5 tri-snRNP complex, U5 snRNP, post-mRNA release spliceosomal complex localization	SME1
C2_02600C_A	1.02887	5.43314	5.97405e-06	3.81401e-05	FGR22	CAL0000195513	CaO19.9159|CaO19.1586	Putative phosphatidylinositol-specific phospholipase C (PI-PLC); predicted type 2 membrane protein; no S. cerevisiae ortholog; role in, and regulated by, filamentation, Hap43p; almost identical to orf19.5797	---
C4_01260W_A	1.32581	3.65885	6.03413e-06	3.84063e-05	RLM1	CAL0000179414	CaO19.12132|CaO19.4662	Transcription factor required for wild-type resistance to cell wall perturbation caused by caspofungin treatment; regulates caspofungin-induced transcription of SKO1	RLM1
C3_03920W_A	-1.06458	5.9136	6.07167e-06	3.86059e-05	---	CAL0000186829	---	Ortholog of C. parapsilosis CDC317 : CPAR2_502850, Candida tenuis NRRL Y-1498 : CANTEDRAFT_135869, Debaryomyces hansenii CBS767 : DEHA2F18260g and Pichia stipitis Pignal : psti_CGOB_00119	---
C3_03500W_A	-1.10198	4.10339	6.22468e-06	3.94924e-05	SKN2	CAL0000187054	CaO19.348|CaO19.7981	Protein with a potential role in beta-1,6 glucan biosynthesis; similarity to Kre6 and Skn1; possibly essential, disruptants not obtained by UAU1 method; Hap43-induced; flow model biofilm induced; rat catheter biofilm repressed	---
CR_10860C_A	1.04188	5.67924	6.23489e-06	3.94924e-05	CTA26	CAL0000194699	CaO19.7680	Putative transcription factor/activator; Med2 mediator complex ddomain; transcript is upregulated in an RHE model of oral candidiasis; member of a family of telomere-proximal genes; Efg1, Hap43-repressed	---
C1_05960W_A	-1.13191	5.42211	6.23631e-06	3.94924e-05	PGA45	CAL0000189107	CaO19.2451	Putative GPI-anchored cell wall protein; repressed in core caspofungin response; Hog1-induced; regulated by Ssn6; Mob2-dependent hyphal regulation; flow model biofilm induced	---
C1_01940C_A	1.12982	4.72623	6.46033e-06	4.05421e-05	---	CAL0000197941	CaO19.12004|CaO19.4529	Ortholog of Srp21, signal recognition particle subunit, functions in protein targeting to the endoplasmic reticulum membrane; predicted adhesin-like protein; mutants are viable	SRP21
C4_05390W_A	-1.17093	8.74918	6.46933e-06	4.0558e-05	---	CAL0000175261	CaO19.9362|CaO19.1796	Putative glyoxylate reductase; acts on glyoxylate and hydroxypyruvate substrates; Spider biofilm repressed	YPL113C
C1_07900W_A	-2.7334	10.7537	6.71174e-06	4.19936e-05	COI1	CAL0000196800	CaO19.5063	Secreted protein; ciclopirox olamine induced; regulated by Ssn6; induced by nitric oxide independent of Yhb1; Hap43-induced; Spider biofilm repressed	---
C1_12380C_A	1.05728	6.43693	6.73397e-06	4.20907e-05	WRS1	CAL0000182691	CaO19.5226|CaO19.12691	Putative tRNA-Trp synthetase; genes encoding ribosomal subunits, translation factors, tRNA synthetases are downregulated upon phagocytosis by murine macrophages	WRS1
C7_03310W_A	2.08047	3.44686	6.75311e-06	4.21682e-05	---	CAL0000199598	CaJ7.0383|CaO19.1344|CaO19.8924|CaJ7_0383|CaO19_1344	Protein of unknown function; fluconazole-induced; Spider biofilm induced	---
C3_02350W_A	1.36578	5.45532	7.04972e-06	4.39328e-05	---	CAL0000194501	CaO19.1609	Ortholog(s) have role in endonucleolytic cleavage in ITS1 to separate SSU-rRNA from 5.8S rRNA and LSU-rRNA from tricistronic rRNA transcript (SSU-rRNA, 5.8S rRNA, LSU-rRNA) and 90S preribosome, nucleolus localization	KRI1
C3_02400C_A	-1.10214	6.55554	7.38221e-06	4.58224e-05	COX7	CAL0000194782	CaO19.227|CaO19.7857	Putative cytochrome c oxidase; flucytosine induced; repressed by nitric oxide	COX7
C3_03900C_A	-1.26313	8.41882	7.52124e-06	4.66392e-05	HTB1	CAL0000196000	CaO19.14187|CaO19.6925	Histone H2B; induced by adherence to polystyrene; amphotericin B, caspofungin repressed; flucytosine, fluconazole induced; Efg1 regulated; slow growth, increased white-to opaque switch in ectopic expression strains; Spider biofilm repressed	HTB1
C3_02020W_A	1.15771	4.44838	7.67419e-06	4.74935e-05	---	CAL0000192627	CaO19.1646	Ortholog(s) have rRNA primary transcript binding activity	MRD1
C2_01000W_A	-1.01939	12.987	7.83361e-06	4.82418e-05	HGT7	CAL0000198671	CaO19.2023	Putative MFS glucose transporter; glucose, fluconazole, Snf3 induced, expressed at high glucose; 20 member C. albicans glucose transporter family; 12 TM regions predicted; flow model biofilm induced; Spider biofilm repressed	---
C2_01650W_A	-1.06469	4.45742	7.9853e-06	4.90169e-05	---	CAL0000194048	CaO19.9051|CaO19.1476	Ortholog(s) have mRNA (N6-adenosine)-methyltransferase activity and role in mRNA methylation, meiotic DNA replication initiation, meiotic cell cycle, negative regulation of pseudohyphal growth	IME4
C7_00680W_A	1.21644	3.53784	8.16218e-06	4.98729e-05	---	CAL0000192590	CaJ7.0082|CaO19_7051|CaJ7_0082|CaO19.7051	Maf-like protein; rat catheter biofilm induced	YOR111W
C2_00230W_A	-1.14605	5.82371	8.33688e-06	5.05459e-05	---	CAL0000192276	CaO19.9658|CaO19.2110	Ortholog(s) have arginyltransferase activity and role in protein arginylation	ATE1
C5_02550C_A	1.23004	5.2905	8.364e-06	5.06613e-05	UTP13	CAL0000184822	CaO19.4268|CaO19.11744	Putative U3 snoRNA-associated protein; Hap43-induced; repressed in core stress response; physically interacts with TAP-tagged Nop1	UTP13
C1_09780C_A	-1.34113	6.11606	8.7178e-06	5.24996e-05	---	CAL0000198623	CaO19.4843|CaO19.12306	Putative iron/copper reductas; involved in iron homeostasis; rat catheter and Spider biofilm induced	FRE8
C1_11400C_A	1.02536	5.45701	8.77586e-06	5.27985e-05	GIN4	CAL0000191817	CaO19.8280|CaO19.663	Autophosphorylated kinase; role in pseudohyphal-hyphal switch and cytokinesis; phosphorylates Cdc11p on S395; necessary for septin ring within germ tube but not for septin band at mother cell junction; physically associates with septins	GIN4
C7_03220C_A	-1.02279	6.54458	8.80021e-06	5.28941e-05	ZCF29	CAL0000180667	CaJ7.0371|CaO19_5133|CaJ7_0371|CaO19.5133|CaO19.12598	Zn(II)2Cys6 transcription factor; mutants sensitive to caffeine, menadione, beauvericin;resistant to fenpropimorph; Hap43-repressed; mutants have decreased CFU in mouse kidneys and defects in filamentous growth; Spider biofilm induced	---
C5_02890W_A	1.06012	9.63108	9.10132e-06	5.43908e-05	YNK1	CAL0000191707	CaO19.4311	Nucleoside diphosphate kinase (NDP kinase); homo-hexameric; soluble protein in hyphae; flucytosine induced; biofilm induced; macrophage-induced protein; stationary phase enriched protein; Spider biofilm repressed	YNK1
C1_08170C_A	1.05115	5.13775	9.33405e-06	5.56224e-05	BUL1	CAL0000184571	CaO19.12560|CaO19.5094	Protein similar but not orthologous to S. cerevisiae Bul1; a protein involved in selection of substrates for ubiquitination; mutants are viable; macrophage/pseudohyphal-induced; rat catheter biofilm induced	---
CR_07790C_A	1.06394	9.70564	9.39701e-06	5.58912e-05	YHB1	CAL0000179202	CaO19.3707	Nitric oxide dioxygenase; acts in nitric oxide scavenging/detoxification; role in virulence in mouse; transcript activated by NO, macrophage interaction; Hap43, hypha repressed; mRNA binds She3	YHB1
CR_00340C_A	-1.01448	4.39257	9.42469e-06	5.59647e-05	---	CAL0000174735	---	Ortholog of C. parapsilosis CDC317 : CPAR2_800380, Candida tenuis NRRL Y-1498 : CANTEDRAFT_114079, Pichia stipitis Pignal : psti_CGOB_00127 and Candida tropicalis MYA-3404 : CTRG_05490	---
C2_08050C_A	-3.56595	5.40866	9.42723e-06	5.59647e-05	SIT1	CAL0000196424	CaO19.2179|CaO19.9725	Transporter of ferrichrome siderophores, not ferrioxamine B; required for human epithelial cell invasion in vitro, not for mouse systemic infection; regulated by iron, Sfu1, Rfg1, Tup1, Hap43; rat catheter and Spider biofilm induced	ARN1
C4_02510W_A	-1.17494	5.8399	9.51793e-06	5.64496e-05	---	CAL0000180528	CaO19.2751	Predicted membrane transporter; member of the monocarboxylate porter (MCP) family, major facilitator superfamily; Hap43-induced gene; alkaline upregulated by Rim101; possibly an essential gene, disruptants not obtained by UAU1 method	---
C1_00640C_A	1.28233	5.15009	9.62097e-06	5.70067e-05	RPO41	CAL0000185076	CaO19.6041|CaO19.13462	Putative mitochondrial RNA polymerase; repressed in core stress response; Spider biofilm induced	RPO41
C3_07440W_A	-1.10488	11.8309	1.00739e-05	5.94652e-05	TPI1	CAL0000173961	CaO19.14037|CaO19.6745	Triose-phosphate isomerase; antigenic in mouse/human; mutation affects filamentation; macrophage-repressed; protein in exponential and stationary growth phase yeast; possibly essential; flow model biofilm induced; Spider biofilm repressed	TPI1
C3_05440C_A	1.06236	3.59576	1.0279e-05	6.06191e-05	---	CAL0000184331	CaO19.6982	Ortholog(s) have mitochondrial ribosome binding activity and role in mitochondrial translational initiation	AIM23
C1_03830C_A	1.05179	4.1866	1.05299e-05	6.19239e-05	---	CAL0000197512	CaO19.1026	Ortholog(s) have role in exonucleolytic trimming to generate mature 3'-end of 5.8S rRNA from tricistronic rRNA transcript (SSU-rRNA, 5.8S rRNA, LSU-rRNA) and mRNA processing, more	CSL4
C1_12760W_A	1.35338	6.02535	1.06587e-05	6.25636e-05	---	CAL0000174555	CaO19.6346	Putative nuclear export protein; Hap43p-induced gene; decreased transcription is observed in an azole-resistant strain that overexpresses MDR1	BCP1
CR_02890C_A	1.02239	5.86581	1.08502e-05	6.34751e-05	---	CAL0000174854	CaO19.2847	Ortholog(s) have RNA polymerase III activity, role in tRNA transcription by RNA polymerase III and RNA polymerase III complex localization	RPC82
C1_11950W_A	-1.08614	3.96733	1.09036e-05	6.36506e-05	---	CAL0000190381	CaO19.12735|CaO19.5270	Protein of unknown function; rat catheter biofilm induced	---
C2_04120C_A	1.17282	4.35815	1.09157e-05	6.36548e-05	---	CAL0000199505	CaO19.809|CaO19.8429	Ortholog(s) have rRNA binding activity, role in maturation of LSU-rRNA from tricistronic rRNA transcript (SSU-rRNA, 5.8S rRNA, LSU-rRNA) and nucleolus, preribosome localization	NOP12
CR_08510W_A	1.84108	6.1365	1.10483e-05	6.43083e-05	PGA13	CAL0000178196	CaO19.6420|CaO19.13778	GPI-anchored cell wall protein involved in cell wall synthesis; required for normal cell surface properties; induced in oralpharyngeal candidasis; Spider biofilm induced; Bcr1-repressed in RPMI a/a biofilms	---
C4_02340W_A	-1.12005	8.58069	1.1245e-05	6.52709e-05	---	CAL0000188954	CaO19.10285|CaO19.2769	Putative protease B inhibitor; hyphal-induced expression; Cyr1p- and Ras1p-repressed	YHR138C
C2_05710C_A	-1.17861	11.3368	1.15316e-05	6.68107e-05	---	CAL0000183633	---	Ribosomal 60S subunit protein; Spider biofilm repressed	RPL33A
C3_06750W_A	-1.13685	8.60293	1.18331e-05	6.84307e-05	---	CAL0000182484	---	Ortholog(s) have P-P-bond-hydrolysis-driven protein transmembrane transporter activity, protein transmembrane transporter activity, structural molecule activity	SSS1
C3_02640C_A	-1.21156	5.14044	1.20252e-05	6.94776e-05	ZCF1	CAL0000188324	---	Zn(II)2Cys6 transcription factor; transcript regulated during hypha formation; 5'-UTR intron; mutants show decreased colonization of mouse kidneys; flow model biofilm induced; Spider biofilm induced	---
CR_07390C_A	1.13317	5.23715	1.22591e-05	7.06987e-05	MRPL8	CAL0000182649	CaO19.6129|CaO19.13548	Mitochondrial 60S ribosomal protein subunit; Hap43p-repressed gene	MRPL8
C3_06670C_A	1.07877	3.97642	1.29469e-05	7.42551e-05	---	CAL0000195707	CaO19.7456	Protein of unknown function; flow model biofilm repressed	---
C3_00170C_A	-1.17398	6.2424	1.29805e-05	7.43114e-05	---	CAL0000201471	CaO19.12910|CaO19.5455	Ortholog(s) have GTPase regulator activity, mRNA binding activity	VTC1
CR_05750W_A	-1.09834	7.99799	1.30112e-05	7.44191e-05	---	CAL0000200020	CaO19.13958|CaO19.6637	Predicted glycosyl hydrolase; hypoxia induced; flow model biofilm induced	---
C7_03970C_A	-1.09883	6.08462	1.31332e-05	7.48436e-05	---	CAL0000179115	CaJ7.0454|CaO19_7184|CaJ7_0454|CaO19.7184	Ortholog of C. dubliniensis CD36 : Cd36_73640, C. parapsilosis CDC317 : CPAR2_702340, C. auris B8441 : B9J08_000280 and Candida tenuis NRRL Y-1498 : CANTEDRAFT_112965	---
C4_06980W_A	-4.77326	8.97436	1.3181e-05	7.49795e-05	PRA1	CAL0000174610	CaO19.3111	Cell surface protein that sequesters zinc from host tissue; enriched at hyphal tips; released extracellularly; binds to host complement regulators; mediates leukocyte adhesion and migration; immunogenic in mouse; produced at ambient pH	ZPS1
C6_02950C_A	-1.21875	3.13693	1.36013e-05	7.70209e-05	---	CAL0000190125	CaO19.5573	Protein of unknown function; expression downregulated in an ssr1 null mutant	---
C1_11800C_A	-1.09442	5.96114	1.43513e-05	8.09021e-05	---	CAL0000186131	CaO19.1136	Ortholog(s) have AP-2 adaptor complex, clathrin-coated vesicle localization	APS2
C7_04190C_A	1.46235	3.94258	1.45275e-05	8.18217e-05	UTP18	CAL0000175893	CaJ7.0484|CaO19.7154|CaJ7_0484|CaO19_7154	Putative U3 snoRNA-associated protein; Hap43-induced; repressed in core stress response; physically interacts with TAP-tagged Nop1	UTP18
C4_02420C_A	-1.08559	5.19825	1.45427e-05	8.18339e-05	---	CAL0000185478	CaO19.2761	Putative glycosylphosphatidylinositol (GPI) anchor assembly protein; transposon insertion causes decreased colony wrinkling but does not block true hyphal growth; induced by nitric oxide independent of Yhb1p	GPI11
CR_07860C_A	-1.12771	4.79155	1.46028e-05	8.2098e-05	ASF1	CAL0000179732	CaO19.11200|CaO19.3715	Protein similar to S. cerevisiae Asf1p, a chromatin assembly complex component; likely to be essential for growth, based on an insertional mutagenesis strategy	ASF1
C3_02130W_A	1.33683	5.23474	1.49628e-05	8.39137e-05	UTP4	CAL0000184134	CaO19.9201|CaO19.1633	Putative U3 snoRNA-associated protein; Hap43-induced; physically interacts with TAP-tagged Nop1; Spider biofilm induced	UTP4
C1_08500C_A	-1.07219	13.4326	1.50092e-05	8.40808e-05	ENO1	CAL0000185645	CaO19.395|CaO19.8025	Enolase, involved in glycolysis and gluconeogenesis; also has transglutaminase activity involved in assembly of cell wall polysaccharides; major cell-surface antigen; binds host plasmin/plasminogen; immunoprotective; may be essential	ENO1
C5_05260W_A	-1.08576	3.94034	1.54519e-05	8.62523e-05	PSY4	CAL0000185442	CaO19.11502|CaO19.4019	Regulatory subunit of protein phosphatase PP4; required for recovery from filamentation induced by DNA damage; mutants show increased virulence	PSY4
C2_04210W_A	-1.17096	3.35221	1.55069e-05	8.64822e-05	STE4	CAL0000180995	CaO19.799	Beta subunit of heterotrimeric G protein of mating signal transduction pathway; required for mating; transcript is specific to cells homozygous at MTL; induced by alpha pheromone; ortholog of S. cerevisiae Ste4	STE4
CR_05490W_A	1.02916	3.58371	1.57072e-05	8.73661e-05	SUA72	CAL0000178962	CaO19.3519	Predicted transcription factor; induced during planktonic growth, whereas related SUA71 is downregulated	---
CR_03190C_A	-1.3866	4.17726	1.63625e-05	9.06084e-05	---	CAL0000194754	---	Highly conserved U1 small nuclear RNA involved in splicing; ortholog of S. cerevisiae SNR19	---
C4_06290W_A	-1.10702	3.46635	1.66537e-05	9.18154e-05	---	CAL0000189965	---	Ortholog(s) have chromatin DNA binding activity	PCC1
C1_02660C_A	-1.00941	6.44044	1.79499e-05	9.82694e-05	MGM101	CAL0000189590	CaO19.2956|CaO19.10473	Putative mitochondrial genome maintenance protein; fungal-specific (no human or murine homolog); mutation confers hypersensitivity to tubercidin (7-deazaadenosine)	MGM101
C5_00730W_A	-1.15229	6.63666	1.88075e-05	0.000102785	HYR3	CAL0000179043	CaO19.575|CaO19.8206	Putative GPI-anchored adhesin-like protein; similar to Hyr1p induced in high iron; clade-specific repeat variation	---
C1_04020C_A	-1.08752	10.8204	1.90322e-05	0.000103922	CSH1	CAL0000175449	CaO19.11957|CaO19.4477	Aldo-keto reductase; role in fibronectin adhesion, cell surface hydrophobicity; regulated by temperature, growth phase, benomyl, macrophage interaction; azole resistance associated; Spider biofilm induced; rat catheter biofilm repressed	---
C3_01410C_A	1.0044	6.91471	1.95492e-05	0.000106282	ALI1	CAL0000194133	CaO19.1710|CaO19.9277	Putative NADH-ubiquinone oxidoreductase; in detergent-resistant membrane fraction (possible lipid raft component); predicted N-terminal acetylation; nitric oxide-repressed; plasma membrane-localized; protein decreases in stationary phase	---
C5_03780C_A	-1.13675	5.52928	1.97787e-05	0.00010725	---	CAL0000186468	CaO19.1116|CaO19.8713	Protein of unknown function; planktonic growth-induced gene	---
C1_00500C_A	-1.08416	8.70958	2.00358e-05	0.000108456	GLO1	CAL0000175730	CaO19.13479|CaO19.6058	Putative monomeric glyoxalase I; oxidative stress-induced via Cap1; flow model and rat catheter biofilm repressed	GLO1
C6_00240C_A	-1.01531	4.58909	2.00976e-05	0.000108697	---	CAL0000193320	CaO19.1182	Ortholog(s) have SNAP receptor activity, phosphatidylinositol-3-phosphate binding activity	VAM7
C5_04800W_A	-1.06413	7.31074	2.0448e-05	0.000110277	CRH12	CAL0000195515	CaO19.11448|CaO19.3966	CRH family cell wall protein; transcript regulated by Nrg1 and Tup1; alkaline induced by Rim101; repressed during cell wall regeneration; flow model biofilm induced	---
C2_01230W_A	1.03715	3.68845	2.1463e-05	0.000115088	---	CAL0000190230	CaO19.9552|CaO19.2001	Has domain(s) with predicted 2-oxoglutarate-dependent dioxygenase activity, L-ascorbic acid binding, iron ion binding, oxidoreductase activity, acting on paired donors, with incorporation or reduction of molecular oxygen activity	---
CR_02720C_A	1.10742	5.09875	2.3153e-05	0.000123305	RPC31	CAL0000174952	CaO19.10349|CaO19.2831	Putative RNA polymerase III subunit C31; repressed by nitric oxide; induced during infection of murine kidney, compared to growth in vitro; has murine homolog	RPC31
C4_05330C_A	1.17879	3.80078	2.33184e-05	0.000124081	---	CAL0000187814	---	Putative protein with a predicted role in 60S ribosomal subunit biogenesis; Hap43p-induced gene; ortholog of S. cerevisiae MAK11	MAK11
C4_04140W_A	1.04505	4.31342	2.33494e-05	0.00012414	---	CAL0000193502	CaO19.12754|CaO19.5295	Protein with a predicted endonuclease/exonuclease/phosphatase family domain and a carbon catabolite repressor protein 4 domain; induced by alpha pheromone in SpiderM medium	---
C1_10640C_A	1.02834	3.2126	2.35817e-05	0.000125269	PEA2	CAL0000192711	CaO19.9393|CaO19.1835	Putative coiled-coil polarisome; predicted role in polarized morphogenesis, cell fusion, and low affinity Ca2+ influx; rat catheter biofilm induced	PEA2
CR_00780C_A	-1.1117	10.5339	2.36749e-05	0.000125628	GSY1	CAL0000199911	CaO19.3278|CaO19.10788	Glycogen synthase (UDP glucose/starch glucosyltransferase); transcript repressed by yeast-hyphal switch, Efg1-regulated; strong oxidative stress induced; colony morphology-related regulation by Ssn6; stationary phase enriched	GSY1
C7_01270C_A	1.20979	3.09756	2.42579e-05	0.000128317	---	CAL0000176214	CaJ7.0141|CaO19.6907|CaO19_6907|CaJ7_0141	Ortholog(s) have DNA binding activity, role in regulation of DNA damage checkpoint and cytoplasm, nuclear periphery localization	CMR1
C7_04160W_A	-1.29345	3.78184	2.43725e-05	0.000128814	---	CAL0000175213	CaJ7.0481|CaO19_7158|CaJ7_0481|CaO19.7158	Protein of allantoate permease family; fungal-specific (no human or murine homolog); Hap43p-repressed gene	---
C3_01730C_A	1.56211	9.38157	2.51136e-05	0.000132173	UTR2	CAL0000175165	CaO19.9240|CaO19.1671	Putative GPI anchored cell wall glycosidase; role in adhesion, hyphal growth on Spider (not serum) medium; chitin-binding, glycosyl hydrolase domains; induced during cell wall regeneration; mRNA in yeast-form cells; Spider biofilm induced	UTR2
C1_10810W_A	-1.07533	4.01119	2.52324e-05	0.000132687	---	CAL0000186053	CaO19.9872|CaO19.2336	Pry family pathogenesis-related protein; predicted to be extracellular	---
C3_04670C_A	1.12973	10.4512	2.56896e-05	0.000134865	RPS15	CAL0000179139	---	Putative ribosomal protein; macrophage/pseudohyphal-induced after 16 h; repressed upon phagocytosis by murine macrophage; Spider biofilm repressed	RPS15
C3_03370C_A	-1.08977	5.83579	2.61886e-05	0.000137025	---	CAL0000198909	CaO19.334	Protein of unknown function; flow model biofilm induced; Spider biofilm induced; regulated by Sef1, Sfu1, and Hap43	---
C1_06940C_A	-1.10538	6.62314	2.6461e-05	0.00013822	ATC1	CAL0000186706	CaO19.6214|CaO19.13595	Cell wall acid trehalase; catalyzes hydrolysis of the disaccharide trehalose; similar to S. cerevisiae vacuolar acid trehalase (Ath1p); Hap43p-repressed gene	ATH1
C7_01510W_A	-1.05545	6.20187	2.79895e-05	0.000145839	---	CAL0000184433	CaJ7.0166|CaO19.6578|CaO19.13931|CaO19_6578|CaJ7_0166	Predicted membrane transporter; vesicular neurotransmitter (VNT) family, major facilitator superfamily (MFS); repressed in core caspofungin response; induced in oralpharyngeal candidasis; Spider biofilm induced	---
C2_04520C_A	1.08356	3.42441	2.83135e-05	0.000147197	---	CAL0000175591	CaO19.11974|CaO19.4498	Ortholog of C. dubliniensis CD36 : Cd36_19120, C. parapsilosis CDC317 : CPAR2_103880, C. auris B8441 : B9J08_003718 and Candida tenuis NRRL Y-1498 : CANTEDRAFT_115581	---
C3_07670W_A	-1.17095	3.39397	3.06419e-05	0.000158342	---	CAL0000175539	CaO19.6720|CaO19.14012	P-Loop domain-containing protein of unknown function; transposon mutation affects filamentous growth; Spider biofilm induced	YDR090C
C2_03210W_A	-1.08865	6.05187	3.10673e-05	0.000160408	---	CAL0000177001	---	Ortholog of C. dubliniensis CD36 : Cd36_17965, C. parapsilosis CDC317 : CPAR2_211700, C. auris B8441 : B9J08_004599 and Candida tenuis NRRL Y-1498 : CANTEDRAFT_112898	---
C4_06970C_A	-3.32412	6.96193	3.16304e-05	0.000163181	ZRT101	CAL0000176520	CaO19.10624|CaO19.3112	Putative zinc transporter; acts with Pra1 in sequestration of zinc from host tissues during infection; hyphal, macrophage-induced; alkaline induced upon adherence to polystyrene; induced in oralpharyngeal candidasis; Spider biofilm induced	---
C1_04040C_A	1.26616	4.46425	3.29745e-05	0.000169278	---	CAL0000182236	---	Putative U3-containing 90S preribosome subunit; Hap43-induced; repressed in core stress response; Spider biofilm induced	NOP9
C2_05230C_A	1.32628	5.50719	3.30218e-05	0.000169382	RPF2	CAL0000180822	CaO19.3553|CaO19.11036	Putative pre-rRNA processing protein; Hap43p-induced gene; mutation confers hypersensitivity to 5-fluorocytosine (5-FC), 5-fluorouracil (5-FU), and tubercidin (7-deazaadenosine)	RPF2
C7_03280C_A	-1.07286	6.44605	3.3311e-05	0.000170447	---	CAL0000191424	CaJ7.0379|CaO19_5125|CaJ7_0379|CaO19.12590|CaO19.5125	Protein of unknown function; induced by ketoconazole; Spider, F-12/CO2 and flow model biofilm induced	YLR149C
C2_00340C_A	-1.0668	8.59572	3.39897e-05	0.000173636	ARO8	CAL0000187633	CaO19.2098	Aromatic transaminase of the Ehrlich fusel oil pathway of aromatic alcohol biosynthesis; Rim101 independent alkaline induction; protein abundance affected by URA3 expression in CAI-4 strain; Gcn4-regulated; stationary phase enriched	ARO8
C1_13430C_A	-1.17101	3.92075	3.43788e-05	0.00017548	---	CAL0000197000	CaO19.4970	Protein of unknown function; Spider biofilm induced	---
CR_08250C_A	-1.10087	9.24649	3.5034e-05	0.000178534	HSP104	CAL0000200274	---	Heat-shock protein; roles in biofilm and virulence; complements chaperone, prion activity in S. cerevisiae; guanidine-insensitive; heat shock/stress induced; repressed in farnesol-treated biofilm; sumoylation target; Spider biofilm induced	HSP104
CR_05130C_A	1.08136	5.14498	3.58681e-05	0.000182043	---	CAL0000188852	CaO19.8255|CaO19.641	Ortholog(s) have role in protein folding and endoplasmic reticulum localization	ERJ5
C2_09320C_A	1.07017	6.33992	3.62082e-05	0.000183442	PES1	CAL0000200824	CaO19.11574|CaO19.4093	Pescadillo homolog required for dispersal of biofilm cells into planktonic yeast cells; essential in yeast cells, not in hyphal cells; mutation confers hypersensitivity to 5-fluorocytosine, 5-fluorouracil, tubercidin	NOP7
C5_01900C_A	1.08989	3.13555	3.6725e-05	0.000185791	---	CAL0000179973	---	Protein of unknown function; involved in secretion of proteins that lack classical secretory signal sequences; Spider biofilm induced	NCE101
C1_09220W_A	1.06162	5.78338	3.67965e-05	0.000186002	---	CAL0000188365	CaO19.4780|CaO19.12244	Predicted MFS family membrane transporter, member of the drug:proton antiporter (12 spanner) (DHA1) family; Spider biofilm induced	---
C2_05210W_A	-1.07827	3.1866	3.7471e-05	0.000189106	DAD2	CAL0000174462	CaO19.3551	Essential subunit of the Dam1 (DASH) complex, which acts in chromosome segregation by coupling kinetochores to spindle microtubules	DAD2
C2_01820C_A	1.0193	4.13257	3.78266e-05	0.000190747	---	CAL0000187181	CaO19.1491	Ortholog(s) have RNA binding activity, role in mRNA splicing, via spliceosome and U1 snRNP, U2-type prespliceosome localization	SNU71
C5_00610C_A	1.04978	3.57313	3.86723e-05	0.000194855	---	CAL0000179109	CaO19.928|CaO19.8543	Ortholog of C. dubliniensis CD36 : Cd36_50610, C. parapsilosis CDC317 : CPAR2_303690, C. auris B8441 : B9J08_002049 and Candida tenuis NRRL Y-1498 : CANTEDRAFT_93989	---
C5_03030W_A	1.06583	3.25518	4.02472e-05	0.000202044	---	CAL0000195457	CaO19.4330	Ortholog of C. dubliniensis CD36 : Cd36_52790, Candida tropicalis NEW ASSEMBLY : CTRG1_05968, Candida tropicalis MYA-3404 : CTRG_05968 and Candida albicans WO-1 : CAWG_04684	---
C4_01170C_A	-1.02168	4.533	4.23726e-05	0.000211289	BMT9	CAL0000183827	---	Beta-mannosyltransferase, 9-gene family that includes characterized genes BMT1, BMT2, BMT3, and BMT4 with roles in beta-1,2-mannosylation of cell wall phosphopeptidomannan; regulated by Sef1, Sfu1, Hap43; rat catheter biofilm repressed	---
C1_06810W_A	1.13823	6.70448	4.52358e-05	0.000223785	CAT1	CAL0000188148	CaO19.13609|CaO19.6229	Catalase; resistance to oxidative stress, neutrophils, peroxide; role in virulence; regulated by iron, ciclopirox, fluconazole, carbon source, pH, Rim101, Ssn6, Hog1, Hap43, Sfu1, Sef1, farnesol, core stress response; Spider biofilm induced	CTA1
C1_11000C_A	1.07923	4.22372	4.63646e-05	0.000228108	---	CAL0000173953	CaO19.9850|CaO19.2314	Protein with a role in nucleolar integrity and processing of pre-rRNA; mutation confers hypersensitivity to 5-fluorocytosine (5-FC), 5-fluorouracil (5-FU), and tubercidin (7-deazaadenosine); Hap43-induced; Spider biofilm induced	CGR1
C3_06360C_A	-1.00503	9.12365	5.20772e-05	0.000253426	CYP5	CAL0000198409	CaO19.7421	Putative peptidyl-prolyl cis-trans isomerase; macrophage-downregulated protein level; protein level decrease in stationary phase cultures; predicted endoplasmic reticulum (ER) localization	CPR5
C3_05750C_A	-1.5785	3.71483	5.28073e-05	0.000255589	---	CAL0000175655	CaO19.7356	Ortholog of C. parapsilosis CDC317 : CPAR2_807080, C. dubliniensis CD36 : Cd36_85690, Candida metapsilosis : CMET_5772 and Candida tropicalis NEW ASSEMBLY : CTRG1_CGOB_00191	---
C3_00090W_A	1.02562	10.0457	5.42662e-05	0.000262043	RPS24	CAL0000180342	CaO19.5466|CaO19.12921	Predicted ribosomal protein; hyphal downregulated; repressed upon phagocytosis by murine macrophage; transcriptionally activated by Tbf1; Spider biofilm repressed	RPS24B
C4_06720W_A	1.01359	6.33655	5.52252e-05	0.000266263	NOP1	CAL0000195815	CaO19.3138|CaO19.10650	Nucleolar protein; flucytosine induced; Hap43-induced; Spider biofilm repressed	NOP1
C1_08840W_A	-1.08109	3.6876	5.65461e-05	0.000271378	---	CAL0000190331	CaO19.4742	Putative SH3-domain-containing protein	---
C1_10500W_A	1.09437	6.33044	5.99871e-05	0.00028592	---	CAL0000174029	CaO19.993|CaO19.8608	Protein of unknown function; rat catheter biofilm repressed	---
C1_14390W_A	-1.04124	4.967	6.4682e-05	0.000304818	RPC10	CAL0000192095	CaO19.7255	Putative RNA polymerase subunit ABC10-alpha of RNA polymerase complexes I, II, and III; flucytosine induced; Spider biofilm induced	RPC10
C3_07300W_A	1.04405	4.22522	6.70027e-05	0.000315043	NOP13	CAL0000196304	CaO19.6766|CaO19.14058	Ortholog of S. cerevisiae Nop13; a nucleolar protein found in preribosomal complexes; Hap43-induced gene; rat catheter biofilm induced	NOP13
C4_00960W_A	-1.06251	5.82731	7.38034e-05	0.000342393	PTC8	CAL0000177519	CaO19.12168|CaO19.4698	Predicted type 2C protein phosphatase, ser/thr-specific; required for hyphal growth; transcript induced by stress; flow model biofilm induced; Spider biofilm induced	---
C3_05810C_A	2.24445	3.38557	7.50437e-05	0.00034789	SKN1	CAL0000200054	---	Protein with a role in beta-1,6-glucan synthesis; probable N-glycosylated type II membrane protein; transcript and mRNA length change induced by yeast-hypha transition; induced by Rim101, caspofungin; rat catheter and Spider biofilm induced	---
C7_03540C_A	1.50412	3.64867	7.8511e-05	0.000362087	ENP2	CAL0000177364	CaJ7.0404|CaO19.6686|CaJ7_0404|CaO19_6686	Putative nucleolar protein; essential; heterozygous mutation confers resistance to 5-fluorocytosine (5-FC), 5-fluorouracil (5-FU), and tubercidin (7-deazaadenosine); Hap43-induced; Spider biofilm induced	ENP2
C4_01100C_A	1.35087	5.35534	8.19646e-05	0.000375801	AGP2	CAL0000191370	CaO19.12148|CaO19.4679	Amino acid permease; hyphal repressed; white-opaque switch regulated; induced in core caspofungin response, during cell wall regeneration, by flucytosine; regulated by Sef1, Sfu1, and Hap43; rat catheter and Spider biofilm induced	AGP2
CR_06120W_A	1.12055	6.16372	8.24306e-05	0.000377661	RPL7	CAL0000194902	CaO19.3867|CaO19.11348	Ribosomal protein L7; repressed upon phagocytosis by murine macrophages; Hap43-induced; rat catheter and Spider biofilm induced	RLP7
C6_02480W_A	2.19793	5.61647	8.28474e-05	0.000379016	---	CAL0000187810	CaO19.5517	Similar to alcohol dehydrogenases; induced by benomyl treatment, nitric oxide; induced in core stress response; oxidative stress-induced via Cap1; Spider biofilm repressed	ADH7
CR_07760W_A	-1.05686	5.52094	8.45857e-05	0.000385561	---	CAL0000198132	---	Ortholog(s) have structural constituent of ribosome activity and mitochondrial small ribosomal subunit localization	RSM19
C1_00900W_A	1.10605	4.22208	9.41491e-05	0.000425468	RRS1	CAL0000188560	CaO19.6014	Putative ribosome biogenesis and nuclear export protein; Hap43p-induced gene; mutation confers hypersensitivity to 5-fluorocytosine (5-FC), 5-fluorouracil (5-FU), and tubercidin (7-deazaadenosine)	RRS1
C1_04450C_A	1.15878	6.76655	9.4156e-05	0.000425468	FMA1	CAL0000190455	CaO19.6837|CaO19.14127	Putative oxidoreductase; induced by ciclopirox olamine; upregulation correlates with clinical development of fluconazole resistance; Spider biofilm repressed	---
CR_02520W_A	1.11258	3.75497	9.45217e-05	0.000426813	RPC19	CAL0000179133	CaO19.172|CaO19.7805	Putative RNA polymerases I and III subunit AC19; Hap43-induced; rat catheter biofilm induced	RPC19
C2_00680C_A	3.63235	6.21299	9.63377e-05	0.000434074	SOD5	CAL0000188676	CaO19.2060|CaO19.9607	Cu-containing superoxide dismutase; protects against oxidative stress; induced by neutrophils, hyphal growth, caspofungin, osmotic/oxidative stress; oralpharyngeal candidiasis induced; rat catheter and Spider biofilm induced	---
C1_09510W_A	1.43312	4.07032	9.69666e-05	0.000436029	YTM1	CAL0000176486	CaO19.12278|CaO19.4815	Protein similar to S. cerevisiae Ytm1p, which is involved in biogenesis of the large ribosomal subunit; transposon mutation affects filamentous growth; protein level decreases in stationary phase cultures; Hap43p-induced gene	YTM1
C7_01540W_A	-1.02773	3.20637	9.93935e-05	0.000445918	ALK6	CAL0000195753	CaJ7.0170|CaO19.13927|CaJ7_0170|CaO19_6574|CaO19.6574	Putative cytochrome P-450 of N-alkane-induced detoxification; macrophage-induced gene	---
C1_07470C_A	1.00332	3.57769	0.00010502	0.000468478	---	CAL0000186343	CaO19.10316|CaO19.2798	Putative helicase; fungal-specific (no human or murine homolog)	IRC3
C4_07050W_A	-1.12507	5.07707	0.000106358	0.000472715	YDC1	CAL0000177800	CaO19.3104|CaO19.10616	Alkaline dihydroceramidase; involved in sphingolipid metabolism; Mob2-dependent hyphal regulation; transcript is regulated by Nrg1 and Mig1; Hap43-repressed	YDC1
C4_06490C_A	-1.57414	3.21546	0.000106986	0.000474541	PRI2	CAL0000183113	CaO19.10403|CaO19.2885	Putative DNA primase; gene adjacent to and divergently transcribed with CDC68; Hap43-induced; Spider biofilm repressed	PRI2
C2_02610C_A	-1.23827	4.45584	0.00011144	0.000492205	HGT20	CAL0000200088	CaO19.9160|CaO19.1587	Putative glucose transporter of the major facilitator superfamily; the C. albicans glucose transporter family comprises 20 members; 12 probable membrane-spanning segments; regulated by Nrg1	---
C7_03290C_A	-1.01168	4.31509	0.000113257	0.000499528	RBR3	CAL0000184067	CaJ7.0381|CaO19.5124	Cell wall adhesin-like protein; repressed by Rim101; possibly an essential gene, disruptants not obtained by UAU1 method	---
C5_02780W_A	-1.05861	3.60073	0.000113813	0.000501624	---	CAL0000192713	CaO19.11777|CaO19.4301	Ortholog(s) have role in chromatin silencing at telomere, rDNA heterochromatin assembly, regulation of transcription by RNA polymerase II, silent mating-type cassette heterochromatin assembly	SPT21
C2_08055W_A	-1.2914	5.10265	0.000114353	0.00050365	RPR1	CAL0000183579	---	Putative ortholog of S. cerevisiae RNAse P RNA; gene transcribed by RNA Pol III	---
C7_01370W_A	1.06245	3.02424	0.000115616	0.000508501	QCE1	CAL0000199202	CaJ7.0152|CaO19.6918|CaJ7_0152|CaO19_6918	Mitochondrial protein required for expression of respiratory chain complex III (coenzyme Q:cytochrome c oxidoreductase); Hap43-induced gene; Spider biofilm induced	---
C3_00840C_A	1.03904	4.13609	0.000119315	0.000522567	---	CAL0000201599	CaO19.6156	Ortholog of S. cerevisiae : AIM11, C. glabrata CBS138 : CAGL0I04928g, C. dubliniensis CD36 : Cd36_80770, C. parapsilosis CDC317 : CPAR2_102260 and C. auris B8441 : B9J08_002841	AIM11
C1_04390C_A	1.04753	5.20793	0.000133232	0.000578665	NOP4	CAL0000184653	CaO19.12665|CaO19.5198	Putative nucleolar protein; Hap43-induced; mutation confers hypersensitivity to 5-fluorocytosine (5-FC), 5-fluorouracil (5-FU), and tubercidin (7-deazaadenosine); represses in core stress response	NOP4
C2_04970W_A	-1.01415	3.29333	0.000135447	0.000587063	ABP2	CAL0000188199	CaO19.3529|CaO19.11013	Putative alpha-actinin-like protein; induced by alpha pheromone in SpiderM medium	---
C2_07140W_A	-1.04566	8.6362	0.000137338	0.000594027	---	CAL0000187183	CaO19.2269|CaO19.9809	Putative 3-phosphoserine phosphatase; induced by benomyl or in azole-resistant strain that overexpresses MDR1; early-stage flow model biofilm induced; Spider biofilm repressed	YNL010W
C7_01910C_A	-1.09539	3.97598	0.00014225	0.000613575	---	CAL0000197002	CaJ7.0218|CaO19.13883|CaO19.6530|CaO19_6530|CaJ7_0218	Similar to bacterial DnaJ; transcript upregulated in low iron; flow model biofilm induced; Spider biofilm induced	---
C3_03450C_A	1.10693	3.38984	0.000154876	0.000664374	BMT7	CAL0000190174	CaO19.7975|CaO19.342	Beta-mannosyltransferase, member of a 9-gene family that includes characterized genes BMT1, BMT2, BMT3, and BMT4 with roles in beta-1,2-mannosylation of cell wall phosphopeptidomannan; downregulated in azole-resistant strain; Hap43p-induced	---
CR_09150W_A	-1.11688	4.02858	0.000168063	0.000713131	---	CAL0000192620	CaO19.7311	Protein of unknown function; Spider biofilm induced	---
C6_03360C_A	-1.0135	3.89981	0.000170229	0.000720856	---	CAL0000193285	CaO19.5625	Ortholog of C. dubliniensis CD36 : Cd36_63640, C. auris B8441 : B9J08_001441, Pichia stipitis Pignal : PICST_32878 and Candida guilliermondii ATCC 6260 : PGUG_03423	---
C6_01040C_A	1.04413	3.19181	0.000183567	0.000770046	---	CAL0000190791	CaO19.107	DEAH-box ATP-dependent RNA helicase, required for 18S rRNA synthesis; rat catheter biofilm induced	DHR2
C6_02050W_A	-1.03313	4.21996	0.00019269	0.000803472	DBR1	CAL0000191567	CaO19.11000|CaO19.3506	Debranchase; homozygous mutant accumulates lariat intermediates of mRNA splicing; rat catheter biofilm repressed	DBR1
C7_03850W_A	1.25581	4.05223	0.000195204	0.000812334	---	CAL0000177493	CaJ7.0440|CaO19_7197|CaJ7_0440|CaO19.7197	Putative intranuclear transport and DNA replication mediator; heterozygous null mutant exhibits resistance to parnafungin in the C. albicans fitness test; Spider biofilm induced	NOC3
C5_02490C_A	1.09793	6.28976	0.000196278	0.000816261	TIF5	CAL0000179125	CaO19.4261|CaO19.11737	Putative translation initiation factor; repressed upon phagocytosis by murine macrophage; Spider biofilm repressed	TIF5
C6_03850C_A	-2.88481	4.93597	0.000209673	0.000867931	IHD1	CAL0000194292	CaO19.13183|CaO19.5760	GPI-anchored protein; alkaline, hypha-induced; regulated by Nrg1, Rfg1, Tup1 and Tsa1, Tsa1B in minimal media at 37; oralpharyngeal candidasis induced ; Spider biofilm induced; regulated in Spider biofilms by Tec1, Efg1, Ndt80, Rob1, Brg1	YFL067W
C7_03830C_A	-1.04712	3.07735	0.000217134	0.000895266	---	CAL0000194343	CaJ7.0438|CaJ7_0438|CaO19_7199|CaO19.7199	Ortholog(s) have role in posttranslational protein targeting to endoplasmic reticulum membrane and TRC complex, cytoplasm localization	YBR137W
C1_11970C_A	1.01927	3.84472	0.000222382	0.0009127	---	CAL0000194989	CaO19.12734|CaO19.5269	Ortholog of C. dubliniensis CD36 : Cd36_11210, C. parapsilosis CDC317 : CPAR2_805180, C. auris B8441 : B9J08_002727 and Candida tenuis NRRL Y-1498 : CANTEDRAFT_116279	---
CR_08490W_A	1.14082	5.25733	0.000229168	0.00093809	TSR1	CAL0000183541	CaO19.13775|CaO19.6417	Component of 20S pre-rRNA processing unit; repressed by prostaglandins	TSR1
C1_12310C_A	1.29304	4.63238	0.000240916	0.000979142	CSI2	CAL0000186593	CaO19.5232	Putative 66S pre-ribosomal particle component; Hap43-induced; essential for growth; transposon mutation affects filamentous growth; Spider biofilm induced	BRX1
C4_02360W_A	-1.06728	8.01985	0.000258711	0.001042	AMS1	CAL0000179816	CaO19.2768|CaO19.10284	Putative alpha-mannosidase; transcript regulated by Nrg1; induced during cell wall regeneration; flow model biofilm induced; Spider biofilm induced	AMS1
C1_09040C_A	1.11836	4.26771	0.000270379	0.00108273	---	CAL0000175693	CaO19.4760	Putative protein-histidine N-methyltransferase; Spider biofilm induced	HPM1
C5_03270W_A	-1.00568	3.85695	0.000275669	0.0011018	TEF4	CAL0000180602	CaO19.2652|CaO19.10175	Putative translation elongation factor; genes encoding ribosomal subunits, translation factors, and tRNA synthetases are downregulated upon phagocytosis by murine macrophage	---
C1_07650W_A	-1.02875	5.37965	0.000285903	0.00113834	---	CAL0000183823	CaO19.2779|CaO19.10295	Protein of unknown function; Hap43-repressed gene	---
C1_03740W_A	-1.20223	4.48828	0.000286514	0.00113938	WAR1	CAL0000177698	CaO19.1035	Zn(II)2Cys6 transcription factor; plays a role in resistance to weak organic acids; required for yeast cell adherence to silicone substrate; Spider biofilm induced	WAR1
C1_10710C_A	-1.20362	3.06713	0.000289332	0.00114689	---	CAL0000192014	CaO19.9886|CaO19.2350	Protein similar to S. cerevisiae Yor378w; MFS family transporter; transposon mutation affects filamentous growth; null mutants are viable; fungal-specific (no human or murine homolog)	AMF1
C1_09150W_A	-1.04085	10.9625	0.000317127	0.00124369	AOX2	CAL0000177372	---	Alternative oxidase; cyanide-resistant respiration; induced by antimycin A, oxidants; growth; Hap43, chlamydospore formation repressed; rat catheter, Spider biofilm induced; regulated in Spider biofilms by Bcr1, Tec1, Ndt80, Brg1	---
C6_01070C_A	-1.39191	4.90982	0.000332749	0.00129602	CIP1	CAL0000174960	CaO19.113	Possible oxidoreductase; transcript induced by cadmium but not other heavy metals, heat shock, yeast-hypha switch, oxidative stress (via Cap1), or macrophage interaction; stationary phase enriched protein; Spider biofilm induced	---
C6_01400W_A	-1.14237	3.10304	0.000349879	0.00135583	---	CAL0000201908	CaO19.3444|CaO19.10948	Predicted membrane transporter, member of the drug:proton antiporter (14 spanner) (DHA2) family, major facilitator superfamily (MFS); Hap43p-repressed gene	---
C1_11700C_A	-1.18271	7.56151	0.000369406	0.00142375	MRF1	CAL0000182133	CaO19.1149	Putative mitochondrial respiratory protein; induced by farnesol, benomyl, nitric oxide, core stress response; oxidative stress-induced via Cap1; stationary-phase enriched protein; Spider biofilm induced	---
C1_14130W_A	-2.21421	7.53653	0.000381149	0.00146062	FTR1	CAL0000185056	CaO19.7219	High-affinity iron permease; required for mouse virulence, low-iron growth; iron, amphotericin B, caspofungin, ciclopirox, Hog1p, Sef1p, Sfu1p, and Hap43p regulated; complements S. cerevisiae ftr1 iron transport; Hap43p-repressed	FTR1
C1_10020W_A	1.05581	4.71037	0.000381684	0.00146118	SFU1	CAL0000194032	CaO19.12333|CaO19.4869	GATA-type transcription factor; regulator of iron-responsive genes; represses iron utilization genes if iron is present; Hap43-repressed; promotes gastrointestinal commensalism in mice; Spider biofilm induced	---
C3_05770C_A	1.01592	3.42093	0.000392996	0.00149898	SAM50	CAL0000187404	CaO19.7358	Predicted component of the SAM complex involved in mitochondrial protein import	SAM50
C2_06970W_A	1.46478	4.95477	0.000398475	0.00151619	AAH1	CAL0000194200	CaO19.2251	Adenine deaminase; purine salvage and nitrogen catabolism; colony morphology-related regulation by Ssn6; Hog1, CO2-induced; chlamydospore formation repressed in C. albicans and C. dubliniensis; rat catheter and F-12/CO2 biofilm induced	AAH1
C3_02790W_A	-1.02693	4.6452	0.000409943	0.0015551	---	CAL0000198258	CaO19.270|CaO19.7902	Ortholog of C. dubliniensis CD36 : Cd36_82780, C. parapsilosis CDC317 : CPAR2_102150, Pichia stipitis Pignal : psti_CGOB_00155 and Candida tropicalis MYA-3404 : CTRG_02557	---
C2_10770W_A	-1.05527	3.04648	0.000421044	0.00159233	RPC11	CAL0000198439	CaO19.5360|CaO19.12820	Putative RNA polymerase III subunit C11; repressed in core caspofungin response; Spider biofilm induced	RPC11
C7_02370W_A	-1.03545	7.23322	0.000429949	0.00162144	---	CAL0000189473	CaJ7.0277|CaO19_6474|CaJ7_0277|CaO19.13828|CaO19.6474	Protein with chitin synthesis regulation, resistance to Congo red domain; membrane-localized protein; Spider biofilm induced	---
C2_05070W_A	-2.19613	4.16544	0.000496178	0.00184097	FRE9	CAL0000198445	CaO19.3538|CaO19.11022	Ferric reductase; alkaline induced; ciclopirox olamine; Hap43-induced	---
C4_03720C_A	-1.17456	7.09777	0.000532946	0.00196228	---	CAL0000200656	CaO19.8886|CaO19.1306	Has domain(s) with predicted 2-oxoglutarate-dependent dioxygenase activity	---
C4_04890C_A	-1.02173	12.7024	0.00054372	0.00199491	RPL24A	CAL0000190222	CaO19.3789	Predicted ribosomal protein; downregulated upon phagocytosis by murine macrophage; intron in 5'-UTR; Hap43-induced; Spider biofilm repressed	RPL24A
CR_08830W_A	-1.01481	6.48602	0.000547885	0.00200667	---	CAL0000188922	---	Protein of unknown function; Spider biofilm induced	---
C4_00100C_A	-1.20768	4.75003	0.000567985	0.0020706	---	CAL0000183374	CaO19.5633|CaO19.13078	F-box domain-containing protein; flow model biofilm induced	---
CR_10240W_A	1.01487	4.1213	0.000603464	0.00217964	UTP5	CAL0000191285	CaO19.7599	Putative U3 snoRNA-associated protein; Hap43p-induced gene; mutation confers resistance to 5-fluorocytosine (5-FC), 5-fluorouracil (5-FU), and tubercidin (7-deazaadenosine); physically interacts with TAP-tagged Nop1p	UTP5
CR_00350W_A	-1.20041	7.39708	0.00060834	0.00219345	---	CAL0000199923	CaO19.7499	Putative nicotinic acid mononucleotide adenylyltransferase, involved in NAD salvage pathway; Spider biofilm repressed	NMA1
C1_14220C_A	1.26545	5.01453	0.00063612	0.00228441	FTR2	CAL0000186863	CaO19.7231	High-affinity iron permease; probably interacts with ferrous oxidase; regulated by iron level, ciclopirox olamine, amphotericin B, caspofungin; complements S. cerevisiae ftr1 iron transport defect; Hap43-repressed; Spider biofilm induced	---
C7_03340C_A	-1.41799	4.79552	0.000637859	0.00228935	PRR2	CAL0000181633	CaJ7.0386|CaO19.1341|CaJ7_0386|CaO19_1341	Putative serine/threonine protein kinase; mutation confers resistance to 5-fluorocytosine (5-FC)	---
C4_03830W_A	1.1769	4.12397	0.000721754	0.00255327	---	CAL0000195334	CaO19.12505|CaO19.5038	Predicted tRNA (guanine) methyltransferase activity; Spider biofilm induced	TRM3
C1_00150C_A	1.12622	6.27203	0.000878712	0.00304054	RIM8	CAL0000197201	CaO19.6091|CaO19.13510	Beta-arrestin-like protein; involved in pH response; required for pathogenesis, activation of Rim101 and alkaline pH-induced hyphal growth; colony morphology-related gene regulation by Ssn6p negative feedback regulation target	RIM8
CR_03370C_A	1.08266	3.85352	0.000926033	0.00318667	KTI12	CAL0000192073	CaO19.2385|CaO19.9921	Protein similar to S. cerevisiae Kti12p, which associates with Elongator complex; has a role in resistance to killer toxin; predicted Kex2p substrate; Hap43p-induced gene	KTI12
C3_06030W_A	1.03646	5.13746	0.000931418	0.00320169	NOG1	CAL0000194572	CaO19.7384	Putative GTPase; mutation confers hypersensitivity to 5-fluorocytosine (5-FC), 5-fluorouracil (5-FU), and tubercidin (7-deazaadenosine); repressed by prostaglandins; Hap43-induced	NOG1
C6_00480C_A	-2.82709	7.71254	0.00108628	0.00366165	FET31	CAL0000197324	CaO19.4211|CaO19.11687	Putative multicopper oxidase; ketoconazole/caspofungin/amphotericin B repressed; Sef1/Sfu1/Hap43 regulated; reports differ if functional homolog of ScFet3; rat catheter and Spider biofilm induced	---
C1_14160W_A	1.39698	3.92635	0.00112853	0.00378373	---	CAL0000185918	CaO19.7223	Ortholog(s) have protein-lysine N-methyltransferase activity, role in peptidyl-lysine monomethylation and cytosol, nucleus localization	RKM3
C1_09240C_A	-1.34231	3.72267	0.00118245	0.00395391	---	CAL0000201655	CaO19.4783	Protein of unknown function; induced during chlamydospore formation in both C. albicans and C. dubliniensis	---
C6_02690C_A	1.07024	4.32276	0.0012635	0.00419581	---	CAL0000201649	CaO19.5541	Protein with similarity to S. pombe Nrd1p; transcription induced upon induction of hyphal growth; regulated by Cph1p, Efg1p, Cph2p; low-level expression; alkaline upregulated; fungal-specific (no human or murine homolog)	MRN1
C6_03690W_A	1.06603	3.76064	0.00127324	0.00421921	ALS5	CAL0000191115	CaO19.5736	ALS family adhesin; highly variable; expression in S. cerevisiae causes adhesion to human epithelium, endothelium or ECM, endothelial invasiveness by endocytosis and, at high abundance, ECM-induced aggregation; can form amyloid fibrils	---
C3_02390W_A	1.04611	3.54238	0.00139029	0.00456121	---	CAL0000176415	CaO19.1606	Protein of unknown function; Plc1-regulated	---
C6_04380W_A	-1.95517	7.49918	0.00140114	0.00458481	ALS2	CAL0000194141	---	ALS family protein; role in adhesion, biofilm formation, germ tube induction; expressed at infection of human buccal epithelial cells; putative GPI-anchor; induced by ketoconazole, low iron and at cell wall regeneration; regulated by Sfu1p	---
CR_06500C_A	-1.05299	3.26728	0.00163374	0.00519397	---	CAL0000179277	CaO19.716|CaO19.8335	Protein of unknown function; Hap43-induced; regulated by Nrg1, Tup1; repressed by alpha pheromone in SpiderM medium; Spider biofilm induced; Bcr1-repressed in RPMI a/a biofilms	---
C5_03020W_A	-1.67516	5.37341	0.00204508	0.00635334	CCC2	CAL0000193278	CaO19.4328|CaO19.11803	Copper-transporting P-type ATPase of Golgi; required for wild-type iron assimilation (indirect effect via Fet3p); induced by iron starvation, ciclopirox olamine; caspofungin repressed; not required for virulence in mouse systemic infection	CCC2
C4_04530C_A	2.28965	6.43752	0.00205409	0.00636871	PHR1	CAL0000177455	CaO19.3829|CaO19.11310	Cell surface glycosidase; may act on cell-wall beta-1,3-glucan prior to beta-1,6-glucan linkage; role in systemic, not vaginal virulence (neutral, not low pH); high pH or filamentation induced; Bcr1-repressed in RPMI a/a biofilm	---
C2_00660C_A	-1.09016	4.60711	0.00221568	0.00679238	SOD4	CAL0000184565	CaO19.9609|CaO19.2062	Cu-containing superoxide dismutase; role in response to host innate immune ROS; regulated on white-opaque switch; induced under iron starvation; ciclopirox olamine induced; caspofungin repressed; SOD1,4,5,6 gene family	---
C4_01390W_A	-1.07953	3.69315	0.00227733	0.00695412	HAP3	CAL0000192077	CaO19.4647|CaO19.12116	Predicted CCAAT-binding transcription factor that regulates respiration; Cap2-dependent induction in low iron; opaque specific, alkaline, ciclopirox olamine induced; regulated by Sef1, Sfu1, Hap43; Bcr1-regulated in RPMI a/a biofilms	---
C6_00660C_A	-1.06422	5.63304	0.00290511	0.00857433	---	CAL0000192861	CaO19.11670|CaO19.4193	Ortholog(s) have Arp2/3 complex binding activity, role in actin filament debranching, negative regulation of Arp2/3 complex-mediated actin nucleation and actin cortical patch, cytoplasm localization	AIM7
C2_00690W_A	-1.30172	4.90438	0.00351775	0.010097	---	CAL0000190513	CaO19.2059|CaO19.9606	Protein with homology to magnesium-dependent endonucleases and phosphatases; regulated by Sef1, Sfu1, and Hap43; Spider biofilm induced	---
C4_05780C_A	-2.23939	5.91296	0.00360081	0.0102876	CFL2	CAL0000191531	CaO19.8849|CaO19.1264	Oxidoreductase; iron utilization; Sfu1/Sef1/Hap43/Nrg1/Tup1/Rim101 regulated; alkaline/low iron/fluphenazine/ciclopirox olamine, flucytosine, fluconazole, Spider/flow model/rat catheter biofilm induced; caspofungin/amphotericin B repressed	---
C4_03860C_A	1.05358	3.31015	0.00384875	0.010858	---	CAL0000201593	CaO19.5041|CaO19.12508	Ortholog of C. dubliniensis CD36 : Cd36_43600, C. parapsilosis CDC317 : CPAR2_403780, Candida tenuis NRRL Y-1498 : CANTEDRAFT_93767 and Debaryomyces hansenii CBS767 : DEHA2G16984g	---
CR_05170C_A	1.44038	5.98206	0.00621529	0.0163694	FDH1	CAL0000180074	CaO19.638|CaO19.8252	Formate dehydrogenase; oxidizes formate to CO2; Mig1 regulated; induced by macrophages; fluconazole-repressed; repressed by Efg1 in yeast, not hyphal conditions; stationary phase enriched; rat catheter and Spider biofilm induced	FDH1
C1_09400C_A	-1.66114	5.69749	0.00894498	0.0223732	FTH1	CAL0000186938	CaO19.4802	Protein similar to S. cerevisiae Fth1p, a high affinity iron transporter for intravacuolar stores of iron; repressed by Sfu1p, amphotericin B, caspofungin; induced by alkaline pH, ciclopirox olamine; regulated by Sef1p, Sfu1p, and Hap43p	FTH1
C6_00790C_A	-1.32744	5.76511	0.0118351	0.028259	CTR1	CAL0000196962	CaO19.11130|CaO19.3646	Copper transporter; transcribed in low copper; induced Mac1, Tye7, macrophage interaction, alkaline pH via Rim101; 17-beta-estradiol repressed; complements S. cerevisiae ctr1 ctr3 copper transport mutant; flow model/Spider biofilm induced	CTR1
C6_04130C_A	-1.54571	8.15473	0.0134637	0.0316053	ALS4	CAL0000174423	---	GPI-anchored adhesin; role in adhesion, germ tube induction; growth, temperature regulated; expressed during infection of human buccal epithelial cells; repressed by vaginal contact; biofilm induced; repressed during chlamydospore formation	---
C3_01540W_A	-1.27638	7.19584	0.0146625	0.0339864	---	CAL0000192266	CaO19.9259|CaO19.1691	Plasma-membrane-localized protein; filament induced; Hog1, ketoconazole, fluconazole and hypoxia-induced; regulated by Nrg1, Tup1, Upc2; induced by prostaglandins; flow model biofilm induced; rat catheter and Spider biofilm repressed	---
C1_01980W_A	-1.32521	5.4158	0.0155768	0.0357485	HGT1	CAL0000200616	CaO19.4527	High-affinity MFS glucose transporter; induced by progesterone, chloramphenicol, benomyl; likely essential for growth; protein newly produced during adaptation to the serum; rat catheter and Spider biofilm induced	---
C6_01180C_A	1.44195	5.7543	0.0163067	0.0371849	EBP1	CAL0000199513	CaO19.125	NADPH oxidoreductase; interacts with phenolic substrates (17beta-estradiol); possible role in estrogen response; induced by oxidative, weak acid stress, NO, benomyl, GlcNAc; Cap1, Mnl1 induced; Hap43-repressed; rat catheter biofilm induced	---
