# Supplementary material for: The siderophore transporter Sit1 is involved in the uptake of caspofungin by Candida albicans
Source: Antimicrob Agents Chemother. 2026 Jan 29;70(3):e01236-25. doi: 10.1128/aac.01236-25 (PMC12959105; doi:10.1128/aac.01236-25)
Supplement: Table S4 — Genes differentially expressed in C. albicans cells treated with iron and caspofungin. [file aac.01236-25-s0004.xlsx]

## Sheet: ctrl-fecas
Table S4. Genes differentially expressed in C. albicans cells treated with iron and caspofungin.
feature_name	logFC	logCPM	PValue	FDR	gene_name	CGD_id	aliases	description	S.cerevisiae_orthologs
C4_06980W_A	-8.41453	8.7962	2.41396e-194	1.51186e-190	PRA1	CAL0000174610	CaO19.3111	Cell surface protein that sequesters zinc from host tissue; enriched at hyphal tips; released extracellularly; binds to host complement regulators; mediates leukocyte adhesion and migration; immunogenic in mouse; produced at ambient pH	ZPS1
C4_00990W_A	6.01571	5.35525	2.16218e-154	6.77087e-151	---	CAL0000200710	CaO19.4690	NRAMP metal ion transporter domain-containing protein; induced by nitric oxide independent of Yhb1; flow model biofilm induced; rat catheter biofilm repressed	---
C7_02280W_A	8.73007	4.05866	6.65032e-150	1.38837e-146	---	CAL0000175992	CaJ7.0266|CaO19_6484|CaJ7_0266|CaO19.6484|CaO19.13838	Ortholog of C. parapsilosis CDC317 : CPAR2_808370, C. dubliniensis CD36 : Cd36_72070, Candida metapsilosis : CMET_5895 and Candida orthopsilosis Co 90-125 : CORT_0C00800	---
C2_02910W_A	6.03689	5.05716	2.23383e-148	3.49762e-145	---	CAL0000180820	---	Protein of unknown function	---
C4_06970C_A	-7.63363	6.72894	7.89716e-148	9.89198e-145	ZRT101	CAL0000176520	CaO19.10624|CaO19.3112	Putative zinc transporter; acts with Pra1 in sequestration of zinc from host tissues during infection; hyphal, macrophage-induced; alkaline induced upon adherence to polystyrene; induced in oralpharyngeal candidasis; Spider biofilm induced	---
C5_02630C_A	6.60805	6.7293	1.11743e-143	1.16641e-140	MNN1	CAL0000201916	CaO19.4279	Putative alpha-1,3-mannosyltransferase; of the mannosyltransferase complex; negatively regulated by Rim101; transcript elevated in chk1 and nik1 mutants, but not in sln1 mutant; Spider and flow model biofilm induced	---
C1_11260C_A	6.08322	4.96128	1.41008e-142	1.26162e-139	---	CAL0000180574	---	Putative adhesin-like protein	---
C5_02460C_A	4.92114	6.35768	3.92002e-112	3.06888e-109	ECM331	CAL0000191729	CaO19.11730|CaO19.4255	GPI-anchored protein; mainly at plasma membrane, also at cell wall; Hap43, caspofungin-induced; Plc1-regulated; Hog1, Rim101-repressed; colony morphology-related regulated by Ssn6; induced by ketoconazole and hypoxia	---
C1_08570C_A	4.73239	5.10026	8.06569e-103	5.61283e-100	PCL2	CAL0000186908	CaO19.403	Cyclin homolog; reduced expression observed upon depletion of Cln3; farnesol regulated; periodic mRNA expression, peak at cell-cycle G1/S phase; Hap43-induced; rat catheter biofilm repressed	PCL2
C7_02260W_A	12.3537	3.26384	1.72049e-101	1.07754e-98	---	CAL0000195406	CaJ7.0263|CaO19_6487|CaJ7_0263|CaO19.6487	Ortholog of C. parapsilosis CDC317 : CPAR2_808350, C. dubliniensis CD36 : Cd36_72060, Candida metapsilosis : CMET_5893 and Candida orthopsilosis Co 90-125 : CORT_0C00820	---
CR_03790C_A	5.0169	5.61977	2.7395e-98	1.55977e-95	KRE1	CAL0000185859	CaO19.11855|CaO19.4377	Cell wall glycoprotein; beta glucan synthesis; increases glucan content in S. cerevisiae kre1, complements killer toxin sensitivity; caspofungin induced; Spider/rat catheter/flow model biofilm induced; Bcr1-repressed in RPMI a/a biofilms	KRE1
C6_03850C_A	-6.12883	4.68596	1.40065e-97	7.31024e-95	IHD1	CAL0000194292	CaO19.13183|CaO19.5760	GPI-anchored protein; alkaline, hypha-induced; regulated by Nrg1, Rfg1, Tup1 and Tsa1, Tsa1B in minimal media at 37; oralpharyngeal candidasis induced ; Spider biofilm induced; regulated in Spider biofilms by Tec1, Efg1, Ndt80, Rob1, Brg1	YFL067W
C6_02100W_A	6.52761	6.69961	4.31028e-95	2.07656e-92	---	CAL0000195918	CaO19.3499	Secreted potein; Hap43-repressed; fluconazole-induced; regulated by Tsa1, Tsa1B under H2O2 stress conditions; induced by Mnl1p under weak acid stress; Spider biofilm induced	---
CR_04440C_A	6.8832	6.88484	7.57659e-95	3.38944e-92	RBR1	CAL0000198834	CaO19.535	Glycosylphosphatidylinositol (GPI)-anchored cell wall protein; required for filamentous growth at acidic pH; expression repressed by Rim101 and activated by Nrg1; Hap43-induced	---
C6_00480C_A	-7.27223	7.44336	1.47414e-88	6.15502e-86	FET31	CAL0000197324	CaO19.4211|CaO19.11687	Putative multicopper oxidase; ketoconazole/caspofungin/amphotericin B repressed; Sef1/Sfu1/Hap43 regulated; reports differ if functional homolog of ScFet3; rat catheter and Spider biofilm induced	---
C6_04420W_A	5.49139	9.21678	1.40412e-85	5.49624e-83	---	CAL0000185936	CaO19.2125	Protein of unknown function; GlcNAc-induced protein; Spider biofilm induced; rat catheter biofilm repressed	---
C7_01380W_A	7.728	5.59589	5.32677e-84	1.96245e-81	---	CAL0000175017	CaJ7.0153|CaJ7_0153|CaO19_6919|CaO19.6919	Ortholog of C. dubliniensis CD36 : Cd36_71210, C. parapsilosis CDC317 : CPAR2_702710, C. auris B8441 : B9J08_002141 and Candida tenuis NRRL Y-1498 : CANTEDRAFT_116256	---
C2_03690C_A	3.75824	5.96603	6.71848e-83	2.33766e-80	MNN42	CAL0000176896	CaO19.8471|CaO19.851	Protein of unknown function; repressed by Rim101; negatively modulates intracellular ATP levels during the development of azole resistance; induced by Ca(2+) in a calcineurin-dependent manner; Spider biofilm induced	---
C2_10160W_A	4.10688	6.90102	3.58305e-79	1.18109e-76	---	CAL0000183164	CaO19.1765	Secreted protein; fluconazole-induced	---
CR_09680C_A	3.65199	5.24664	5.82615e-78	1.82446e-75	RTA4	CAL0000201164	CaO19.6595	Protein similar to S. cerevisiae Rsb1p, involved in fatty acid transport; transposon mutation affects filamentous growth; alkaline downregulated; caspofungin induced; possibly an essential gene; Hap43p-repressed	---
C4_04320W_A	-4.72676	6.82065	4.79532e-72	1.36514e-69	FRE10	CAL0000177334	CaO19.1415|CaO19.8991	Major cell-surface ferric reductase under low-iron conditions; 7 transmembrane regions and a secretion signal predicted; Tup1, Rim101, Ssn6, Hog1, caspofungin repressed; ciclopirox olamine induced; rat catheter biofilm induced	---
C1_07900W_A	-4.84217	10.5024	1.93769e-71	5.27641e-69	COI1	CAL0000196800	CaO19.5063	Secreted protein; ciclopirox olamine induced; regulated by Ssn6; induced by nitric oxide independent of Yhb1; Hap43-induced; Spider biofilm repressed	---
CR_06550C_A	3.95153	7.21764	1.47449e-70	3.84781e-68	---	CAL0000176808	CaO19.711	Protein of unknown function; induced by nitric oxide; predicted ORF from Assembly 19; removed from Assembly 20; restored based on transcription data	---
CR_02280W_A	4.42758	4.67529	1.59014e-67	3.98362e-65	PGA23	CAL0000196898	CaO19.3740	Putative GPI-anchored protein of unknown function; Rim101-repressed; Cyr1-regulated; colony morphology-related gene regulation by Ssn6	---
CR_08770W_A	4.48231	12.204	1.07473e-65	2.58885e-63	RDN18	CAL0000188668	---	18S ribosomal RNA; component of the small (40S) ribosomal subunit; encoded in about 55 copies of the rDNA repeat on Chromosome R	---
CR_08780W_A	3.14689	5.52139	7.29368e-61	1.69186e-58	ITS1	CAL0000186611	---	Non-coding region in the 55 copies of rDNA repeat, between RDN18 and RDN58; in S. cerevisiae it is transcribed as part of the 35S precursor that is processed during rRNA maturation to yield 18S, 5.8S, and 25S rRNA species	---
C2_00750W_A	2.7684	5.76423	5.15065e-60	1.15209e-57	---	CAL0000199135	CaO19.2049|CaO19.9597	Plasma membrane-associated protein; heterozygous null mutant displays sensitivity to virgineone; Spider biofilm induced	---
C4_05780C_A	-6.02098	5.59428	1.80544e-59	3.89914e-57	CFL2	CAL0000191531	CaO19.8849|CaO19.1264	Oxidoreductase; iron utilization; Sfu1/Sef1/Hap43/Nrg1/Tup1/Rim101 regulated; alkaline/low iron/fluphenazine/ciclopirox olamine, flucytosine, fluconazole, Spider/flow model/rat catheter biofilm induced; caspofungin/amphotericin B repressed	---
C7_03800W_A	3.2889	4.87217	3.69611e-59	7.71624e-57	---	CAL0000192651	CaJ7.0435|CaO19_7202|CaJ7_0435|CaO19.7202	Ortholog(s) have role in protein retention in ER lumen, retrograde vesicle-mediated transport, Golgi to endoplasmic reticulum	RER1
C5_00850C_A	3.56686	4.0088	7.48228e-59	1.51166e-56	---	CAL0000186476	CaO19.9538|CaO19.1982|CaO19.588|CaO19.8220	Ortholog(s) have role in aerobic respiration and mitochondrial intermembrane space localization	MIX14
C7_00970C_A	4.62316	3.19687	5.56012e-57	1.08822e-54	YOX1	CAL0000194042	CaJ7.0115|CaO19.7017|CaJ7_0115|CaO19_7017	Putative homeodomain-containing transcription factor; transcriptional repressor; periodic mRNA expression, peak at cell-cycle G1/S phase	YOX1
C6_00440C_A	-4.27719	7.99834	1.07437e-55	2.03903e-53	FET34	CAL0000192466	---	Multicopper ferroxidase; induced by low iron, ciclopirox olamine, ketoconazole, hypoxia; alkaline induced by Rim101; repressed in fluconazole-resistant isolate; Sfu1, Hog1 repressed; complements S. cerevisiae fet3; Spider biofilm induced	FET3
C2_06470W_A	2.93603	8.43849	2.01629e-55	3.71413e-53	RTA2	CAL0000175352	CaO19.24|CaO19.7695	Flippase involved in sphingolipid long chain base release; mediates calcineurin-dependent ER stress response and resistance to azoles; Plc1p, Ca2+, calcineurin-regulated;	RSB1
C1_06060C_A	2.51037	6.01825	1.99715e-54	3.57375e-52	ACP1	CAL0000199317	CaO19.2439|CaO19.9975	Putative mitochondrial acyl carrier protein involved in fatty acid biosynthesis; shows colony morphology-related gene regulation by Ssn6p; protein newly produced during adaptation to the serum	---
C2_08640C_A	-4.3144	8.56289	2.88856e-54	5.02528e-52	PST2	CAL0000176544	CaO19.3612|CaO19.11095	Flavodoxin-like protein involved in oxidative stress protection and virulence; putative NADH:quinone oxidoreductase; similar to 1,4-benzoquinone reductase; induced by benomyl, oxidative stress via Cap1; fungal-specific	---
C2_08050C_A	-5.79301	5.20563	7.86716e-54	1.33168e-51	SIT1	CAL0000196424	CaO19.2179|CaO19.9725	Transporter of ferrichrome siderophores, not ferrioxamine B; required for human epithelial cell invasion in vitro, not for mouse systemic infection; regulated by iron, Sfu1, Rfg1, Tup1, Hap43; rat catheter and Spider biofilm induced	ARN1
C2_06370C_A	3.31618	4.38565	1.40238e-53	2.31135e-51	SCP1	CAL0000190286	CaO19.17	Putative cortical actin cytoskeleton protein; constitutive expression independent of MTL or white-opaque status	SCP1
CR_07240C_A	2.64681	7.36477	1.76005e-53	2.82646e-51	CLG1	CAL0000194840	CaO19.6146|CaO19.13565	Putative cyclin-like protein; transcription is regulated upon yeast-hyphal switch	CLG1
C1_04470C_A	3.01145	5.09412	7.37035e-53	1.15401e-50	---	CAL0000196664	CaO19.14130|CaO19.6840	Protein of unknown function; transcript detected in high-resolution tiling arrays; transcription induced by alpha pheromone in SpiderM medium; Spider and early-stage flow model biofilm induced	---
C1_14130W_A	-4.07272	7.25327	2.24035e-52	3.42227e-50	FTR1	CAL0000185056	CaO19.7219	High-affinity iron permease; required for mouse virulence, low-iron growth; iron, amphotericin B, caspofungin, ciclopirox, Hog1p, Sef1p, Sfu1p, and Hap43p regulated; complements S. cerevisiae ftr1 iron transport; Hap43p-repressed	FTR1
C2_06870C_A	-3.52382	7.55967	3.92045e-51	5.84613e-49	PST1	CAL0000197194	---	Flavodoxin-like protein involved in oxidative stress protection and virulence; putative 1,4-benzoquinone reductase; hyphal-induced; regulated by Cyr1, Ras1, Efg1, Nrg1, Rfg1, Tup1; Hap43-induced; Spider biofilm induced	---
C5_03310C_A	4.73064	3.27853	1.32747e-49	1.93348e-47	PCL1	CAL0000177342	CaO19.2649	Cyclin homolog; transcript induced by filamentous growth; induced by alpha pheromone in SpiderM medium	PCL1
C6_02480W_A	3.32644	6.38566	2.56351e-49	3.64893e-47	---	CAL0000187810	CaO19.5517	Similar to alcohol dehydrogenases; induced by benomyl treatment, nitric oxide; induced in core stress response; oxidative stress-induced via Cap1; Spider biofilm repressed	ADH7
C4_02900C_A	2.71263	7.99018	2.90947e-48	4.04933e-46	CRH11	CAL0000181029	CaO19.2706|CaO19.10221	GPI-anchored cell wall transglycosylase, putative ortholog of S. cerevisiae Crh1p; predicted glycosyl hydrolase domain; similar to Csf4p and to antigenic A. fumigatus Aspf9; predicted Kex2p substrate; caspofungin-induced	CRH1
C1_04900W_A	2.41728	6.27758	5.93935e-48	8.08655e-46	MNN15	CAL0000175887	---	Putative alpha-1,3-mannosyltransferase; predicted role in protein O-linked glycosylation; Spider biofilm induced	MNT4
C4_04800W_A	2.47409	6.91153	7.25293e-48	9.66492e-46	---	CAL0000195123	CaO19.3799|CaO19.11280	Ortholog(s) have role in ER-dependent peroxisome organization, endoplasmic reticulum inheritance, endoplasmic reticulum tubular network maintenance and endoplasmic reticulum tubular network organization, more	RTN1
C5_03410C_A	2.9926	4.20602	4.44011e-47	5.79342e-45	---	CAL0000183938	CaO19.2639|CaO19.10162	Ortholog(s) have structural constituent of ribosome activity and mitochondrial large ribosomal subunit localization	MRPL20
C6_03250W_A	2.39699	6.42951	1.67958e-46	2.10385e-44	BMT4	CAL0000182121	CaO19.5612	Beta-mannosyltransferase; for elongation of beta-mannose chains on the acid-labile fraction of cell wall phosphopeptidomannan; 9-gene family member; regulated by Tsa1, Tsa1B; flow model biofilm induced; rat catheter biofilm repressed	---
C1_00220W_A	2.75114	9.88383	5.97159e-46	7.33335e-44	PHR2	CAL0000181783	CaO19.6081	Glycosidase; role in vaginal not systemic infection (low pH not neutral); low pH, high iron, fluconazole, Hap43-induced; Rim101-repressed at pH8; rat catheter biofilm induced; Bcr1-repressed in RPMI a/a biofilms	GAS1
CR_07100W_A	2.65835	7.44753	8.21059e-46	9.73626e-44	FLC2	CAL0000201447	CaO19.9376|CaO19.1813	Protein involved in heme uptake; putative FAD transporter, similar to S. cerevisiae Flc2p	FLC2
C4_01010C_A	2.67563	5.59002	8.23921e-46	9.73626e-44	DAG7	CAL0000179537	CaO19.4688|CaO19.12157	Secretory protein; a-specific, alpha-factor induced; mutation confers hypersensitivity to toxic ergosterol analog; fluconazole-induced; induced during chlamydospore formation in C. albicans and C. dubliniensis	---
C3_04510W_A	3.87981	3.01995	1.92921e-45	2.23752e-43	---	CAL0000196880	CaO19.13326|CaO19.5905	Protein of unknown function; Hap43-induced; F-12/CO2 early biofilm induced	YBL028C
C4_00860C_A	2.32728	7.41926	2.95786e-45	3.36819e-43	---	CAL0000184573	CaO19.4706	Protein of unknown function; induced in cyr1 or ras1 mutant; induced by fluconazole, by alpha pheromone in SpiderM medium and during oralpharyngeal candidasis; Spider biofilm induced	PIN2
C1_00770C_A	2.58324	6.82719	1.49332e-44	1.64082e-42	ROT1	CAL0000184365	CaO19.6029	Similar to S. cerevisiae Rot1p, which is involved in cell wall 1,6-beta-glucan biosynthesis; has predicted transmembrane region; possibly an essential gene, disruptants not obtained by UAU1 method	ROT1
C7_00110W_A	-4.85983	7.51348	2.82361e-44	3.04901e-42	SOD3	CAL0000181372	CaJ7.0018|CaJ7_0018	Cytosolic manganese-containing superoxide dismutase; protects against oxidative stress; repressed by ciclopirox olamine, induced during stationary phase when SOD1 expression is low; Hap43-repressed; Spider and flow model biofilm induced	---
C1_09080C_A	3.15299	9.52774	4.55058e-44	4.83056e-42	PGA6	CAL0000190753	CaO19.4765	GPI-anchored cell wall adhesin-like protein; induced by high iron; upregulated upon Als2 depletion; mRNA binds She3 and is localized to hyphal tips; Spider biofilm repressed	---
C2_01020W_A	-3.15501	11.0531	9.50569e-44	9.92235e-42	HGT6	CAL0000181092	CaO19.2020|CaO19.9570	Putative high-affinity MFS glucose transporter; 20 family members; induced in core stress response; fluconazole, oralpharyngeal candidasis induced; flow model biofilm induced; Spider biofilm induced	HXT6
C4_00980C_A	3.50155	3.09865	1.02909e-43	1.05659e-41	MRV1	CAL0000180254	CaO19.4691	Ortholog of Candida albicans WO-1 : CAWG_03682	---
C6_00980C_A	-2.79118	6.31256	2.41891e-43	2.44348e-41	---	CAL0000177509	CaO19.100	Alpha/beta hydrolase and lipase domain protein; Hap43-repressed; Spider and flow model biofilm induced	---
C6_00990W_A	-3.14102	6.80977	6.61501e-43	6.57616e-41	RIM9	CAL0000199348	CaO19.101	Protein required for alkaline pH response via the Rim101 signaling pathway; ortholog of S. cerevisiae Rim9 and A. nidulans palI; Spider biofilm induced	RIM9
C2_06760C_A	-2.97178	5.42588	3.01465e-42	2.95012e-40	---	CAL0000189499	CaO19.2227|CaO19.9769	Protein of unknown function; flow model biofilm induced; nitric oxide-repressed	---
C2_08790W_A	2.6448	5.86048	8.1931e-42	7.89437e-40	JEM1	CAL0000174058	CaO19.3592	Functional homolog of S. cerevisiae Jem1p, which acts with Scj1p and Kar2p (BiP) in protein folding and ER-associated degradation of misfolded proteins, and also has a role in karyogamy; has J domain and 4 tetratricopeptide repeats	JEM1
C4_06470W_A	2.36682	6.44482	1.39453e-41	1.32332e-39	---	CAL0000177426	CaO19.2887	Ortholog in S. cerevisiae is localizedto the bud, mating projection tip, and associates with ribosomes; Spider biofilm induced	YMR295C
C2_10020C_A	3.82088	3.39475	2.61033e-41	2.44008e-39	---	CAL0000199331	CaO19.1780|CaO19.9346	Has domain(s) with predicted catalytic activity and role in carbohydrate metabolic process	---
CR_09140C_A	-4.15809	7.7154	3.43805e-41	3.16655e-39	---	CAL0000184548	CaO19.7310	Protein with a role in directing meiotic recombination events to homologous chromatids; induced by ciclopirox olamine; positively regulated by Sfu1; Hog1, fluconazole-repressed; Hap43-induced; Spider biofilm induced	MSC1
C7_03270W_A	3.1939	4.62679	3.68799e-41	3.34751e-39	---	CAL0000178224	CaJ7.0377|CaJ7.0378	Putative adhesin-like protein	---
C4_04050C_A	-3.06227	8.57028	1.23188e-40	1.10218e-38	RHD3	CAL0000190005	CaO19.12765|CaO19.5305	GPI-anchored yeast-associated cell wall protein; induced in high iron; clade-associated gene expression; not essential for cell wall integrity; fluconazole-repressed; flow model and Spider biofilm repressed	---
C6_01180C_A	2.29031	6.20367	2.3131e-40	2.04041e-38	EBP1	CAL0000199513	CaO19.125	NADPH oxidoreductase; interacts with phenolic substrates (17beta-estradiol); possible role in estrogen response; induced by oxidative, weak acid stress, NO, benomyl, GlcNAc; Cap1, Mnl1 induced; Hap43-repressed; rat catheter biofilm induced	---
C4_00130W_A	-9.06398	7.7591	2.45671e-40	2.137e-38	RBT5	CAL0000195131	CaO19.5636|CaO19.13081	GPI-linked cell wall protein; hemoglobin utilization; Rfg1, Rim101, Tbf1, Fe regulated; Sfu1, Hog1, Tup1, serum, alkaline pH, antifungal drugs, geldamycin repressed; Hap43 induced; required for RPMI biofilms; Spider biofilm induced	---
C1_09030C_A	2.21314	8.12133	4.53e-40	3.83398e-38	COX5	CAL0000179426	CaO19.12223|CaO19.4759	Cytochrome oxidase subunit V; putative upstream CCAAT box regulatory element; macrophage/pseudohyphal-induced; repressed by nitric oxide; intron in 5'-UTR; Hap43p-dependent repression in low iron medium	COX5A
C3_05780C_A	2.36543	6.21673	5.58217e-40	4.66149e-38	CRZ1	CAL0000176618	CaO19.7359	Calcineurin-regulated C2H2 transcription factor; role in maintenance of membrane integrity, azole tolerance; not required for mouse virulence; repressed by low iron; regulates Ca++ influx during alkaline pH response; Spider biofilm induced	CRZ1
C3_05760W_A	-2.6504	5.44616	2.28361e-39	1.88187e-37	---	CAL0000175122	CaO19.7357	Ortholog(s) have phosphopantothenate--cysteine ligase activity, role in acetyl-CoA biosynthetic process from pantothenate, coenzyme A biosynthetic process and CoA-synthesizing protein complex, cytoplasm, nucleus localization	CAB2
C1_11240C_A	2.10828	6.6243	1.25148e-38	1.01793e-36	CHO1	CAL0000195699	CaO19.8294|CaO19.677	Putative phosphatidylserine synthase; ortholog of S. cerevisiae CHO1; transposon mutation affects filamentous growth; regulated by Nrg1, Tup1	CHO1
C1_13110C_A	2.24712	6.84646	1.56843e-38	1.25937e-36	CHS3	CAL0000195982	---	Major chitin synthase of yeast and hyphae; synthesizes short-chitin fibrils; Chs4-activated; transcript induced at yeast-hyphal transition; Chs1 and Chs2, but not Chs3, are inhibited by the protoberberine HWY-289; Spider biofilm induced	CHS3
C2_08950W_A	-2.29146	5.93461	6.00266e-38	4.75882e-36	---	CAL0000193379	CaO19.211|CaO19.7843	Predicted homeodomain-like transcription factor; also has a metal-binding Ada DNA repair protein domain; Spider biofilm induced	---
C3_02710W_A	2.36755	7.98124	2.08078e-37	1.62899e-35	---	CAL0000192736	---	Protein of unknown function; gene has intron; Spider biofilm induced	---
C1_04450C_A	2.15275	7.29031	2.35814e-37	1.82333e-35	FMA1	CAL0000190455	CaO19.6837|CaO19.14127	Putative oxidoreductase; induced by ciclopirox olamine; upregulation correlates with clinical development of fluconazole resistance; Spider biofilm repressed	---
CR_08810W_A	3.66382	16.8362	3.93947e-37	3.00889e-35	RDN25	CAL0000185074	---	25S ribosomal RNA; component of the large (60S) ribosomal subunit; encoded in about 55 copies of the rDNA repeat on Chromosome R; in some strains the gene may contain the self-splicing group I intron (LSU)	---
CR_02660C_A	-3.12617	3.95261	6.3268e-37	4.77407e-35	---	CAL0000198105	---	H/ACA box small nucleolar RNA (snoRNA)	---
C7_03880C_A	2.87351	3.66182	1.26384e-36	9.42314e-35	---	CAL0000185793	CaJ7.0443|CaO19_7194|CaJ7_0443|CaO19.7194	Protein required for virulence in reconstituted human epithelium (RHE) model of ex vivo infection; decreased transcription is observed upon fluphenazine treatment; induced upon adherence to polystyrene	---
C2_04770W_A	2.46006	4.31444	1.77883e-36	1.31069e-34	---	CAL0000188814	CaO19.190|CaO19.7820	Ortholog(s) have role in chromatin remodeling, endoplasmic reticulum organization, histone exchange and Swr1 complex localization	SWC3
C1_11670W_A	-2.91717	9.83345	6.34567e-36	4.62127e-34	---	CAL0000189541	CaO19.1152	Protein of unknown function; induced in core stress response; Gcn2 and Gcn4 regulated; flow model biofilm induced; Spider biofilm induced	---
C6_04220C_A	-2.69755	8.92109	1.61177e-35	1.16029e-33	HBR2	CAL0000183364	---	Putative alanine glyoxylate aminotransferase; regulated by Gcn4p and hemoglobin; stationary phase enriched protein	AGX1
C4_02260C_A	3.27107	3.35925	3.46812e-35	2.46828e-33	---	CAL0000191193	CaO19.12032|CaO19.4563	Protein of unknown function; repressed by prostaglandins; Hap43-induced, Spider biofilm induced	YMR310C
C3_06900W_A	-2.2882	5.72185	4.19545e-35	2.95237e-33	ISA2	CAL0000191195	CaO19.6811|CaO19.14103	Protein required for maturation of mitochondrial [4Fe-4S] proteins; role in biotin biosynthetic process; rat catheter and Spider biofilm induced	ISA2
C7_01630W_A	-2.44539	5.33853	4.7524e-35	3.30714e-33	RNH35	CAL0000175451	CaJ7.0183|CaO19_6562|CaJ7_0183|CaO19.13915|CaO19.6562	Putative ribonuclease H2 catalytic subunit; flucytosine induced; Spider biofilm repressed	RNH201
C2_10720C_A	1.97621	6.11983	5.73955e-35	3.9502e-33	---	CAL0000195400	CaO19.5352|CaO19.12812	Protein with a predicted magnesium transporter domain; mutants are viable	---
C6_02210W_A	2.19843	5.27141	2.61718e-34	1.78167e-32	---	CAL0000182260	CaO19.3461	Protein of unknown function; oxidative stress-induced via Cap1; induced by alpha pheromone in SpiderM medium	---
C7_01390W_A	2.66703	6.96896	2.91095e-34	1.96036e-32	---	CAL0000197089	CaJ7.0154|CaO19.6920|CaO19_6920|CaJ7_0154	Protein of unknown function; induced during chlamydospore formation in both C. albicans and C. dubliniensis; Hap43-induced gene; Spider biofilm induced; F-12/CO2 early biofilm induced	---
C7_03310W_A	4.11762	5.00006	3.96021e-34	2.63859e-32	---	CAL0000199598	CaJ7.0383|CaO19.1344|CaO19.8924|CaJ7_0383|CaO19_1344	Protein of unknown function; fluconazole-induced; Spider biofilm induced	---
CR_02880W_A	3.06354	5.31741	1.68718e-33	1.10071e-31	---	CAL0000200963	CaO19.10365|CaO19.2846	Protein of unknown function; Hap43-repressed; induced in core caspofungin response; regulated by yeast-hypha switch; Spider biofilm repressed	---
C1_10400C_A	-2.26762	5.35262	2.00027e-33	1.29151e-31	FGR41	CAL0000194403	CaO19.12376|CaO19.4910	Putative GPI-anchored adhesin-like protein; transposon mutation affects filamentous growth; Spider biofilm repressed	---
C1_07650W_A	-3.60959	4.90699	3.2891e-33	2.10201e-31	---	CAL0000183823	CaO19.2779|CaO19.10295	Protein of unknown function; Hap43-repressed gene	---
CR_10110W_A	-2.94576	4.8679	6.4821e-33	4.10075e-31	CHT3	CAL0000194074	CaO19.7586	Major chitinase; secreted; functional homolog of S. cerevisiae Cts1p; 4 N-glycosylation motifs; possible O-mannosylation; putative signal peptide; hyphal-repressed; farnesol upregulated in biofilm; regulated by Efg1p, Cyr1p, Ras1p	CTS1
C2_08180C_A	2.69861	3.67445	6.5932e-33	4.12932e-31	---	CAL0000200640	CaO19.9713|CaO19.2167	Ortholog(s) have role in ribosomal large subunit biogenesis, ribosomal small subunit biogenesis and nucleolus localization	RRP14
CR_04480C_A	-3.06156	8.15501	8.69366e-33	5.39093e-31	LAP3	CAL0000187653	CaO19.8172|CaO19.539	Putative aminopeptidase; positively regulated by Sfu1; clade-associated gene expression; virulence-group-correlated expression; induced by alpha pheromone in SpiderM medium; Hap43-induced; Spider and flow model biofilm induced	LAP3
C2_08120W_A	-2.24367	8.41069	1.65095e-32	1.01372e-30	MAF1	CAL0000185920	---	Putative negative regulator of RNA polymerase III; decreased expression in hyphae vs yeast cells; caspofungin repressed; Spider biofilm repressed	MAF1
C5_00420C_A	2.52316	4.83149	3.03835e-32	1.8475e-30	MRP17	CAL0000191831	CaO19.947|CaO19.8562	Predicted mitochondrial ribosomal protein	MRP17
C1_07030C_A	2.24267	5.58745	3.624e-32	2.18241e-30	RBT4	CAL0000174557	---	Pry family protein; required for virulence in mouse systemic/rabbit corneal infections; not filamentation; mRNA binds She3, is localized to hyphal tips; Hap43-induced; in both yeast and hyphal culture supernatants; Spider biofilm induced	---
C1_08400C_A	-2.54362	6.6236	4.64315e-32	2.76953e-30	GCV2	CAL0000198461	CaO19.385	Glycine decarboxylase P subunit; protein of glycine catabolism; repressed by Efg1; Hog1-induced; induced by Rim101 at acid pH; transcript induced in elevated CO2; stationary phase enriched protein	GCV2
C7_04240C_A	-2.18417	5.6751	5.45528e-32	3.22325e-30	---	CAL0000174806	CaJ7.0490|CaO19.7149|CaJ7_0490|CaO19_7149	Putative GTPase inhibitor; predicted role in endocytosis, protein targeting to vacuole; rat catheter biofilm repressed	ROY1
CR_04770C_A	2.15385	4.77569	5.82418e-32	3.40905e-30	---	CAL0000198989	CaO19.6315|CaO19.13692	Ortholog of C. dubliniensis CD36 : Cd36_30140, C. parapsilosis CDC317 : CPAR2_204040, C. auris B8441 : B9J08_001978 and Candida tenuis NRRL Y-1498 : CANTEDRAFT_114703	---
C2_09220W_A	3.80506	10.2454	6.84675e-32	3.97048e-30	DDR48	CAL0000176590	CaO19.11563|CaO19.4082	Immunogenic stress-associated protein; filamentation regulated; induced by benomyl/caspofungin/ketoconazole or in azole-resistant strain; Hog1, farnesol, alkaline repressed; stationary phase enriched; Spider, flow model biofilm induced	DDR48
C1_04170C_A	-2.55287	10.8979	8.72078e-32	5.01085e-30	HTA2	CAL0000200441	CaO19.1051|CaO19.8653	Putative histone H2A; farnesol regulated; rat catheter biofilm repressed; Spider biofilm repressed; Hap43-induced	HTA1
C5_01050C_A	2.24216	5.70941	1.23582e-31	7.03632e-30	---	CAL0000175674	CaO19.9523|CaO19.1967	Ortholog(s) have structural constituent of ribosome activity and mitochondrial large ribosomal subunit localization	IMG1
CR_05340C_A	-2.78652	11.5176	1.37951e-31	7.7837e-30	IFE2	CAL0000180542	CaO19.5288	Putative alcohol dehydrogenase; yeast-enriched transcript; Efg1-regulated; induced by prostaglandins, Hog1, fluconazole; rat catheter biofilm induced	---
C2_01720C_A	2.10257	4.92344	3.0411e-31	1.70057e-29	---	CAL0000199281	CaO19.9058|CaO19.1483	Ortholog(s) have copper ion binding activity, role in mitochondrial cytochrome c oxidase assembly and extrinsic component of mitochondrial inner membrane, mitochondrial intermembrane space localization	CMC1
CR_06650C_A	-2.17417	6.44397	3.95547e-31	2.19231e-29	---	CAL0000181789	CaO19.8318|CaO19.699	Protein of unknown function; flow model, rat catheter, Spider biofilm induced	---
C1_02430C_A	2.28184	5.39273	4.75638e-31	2.61309e-29	---	CAL0000199029	CaO19.2930	Predicted translation initiation factor; role in translational initiation; Spider biofilm repressed	YGR054W
C1_10290W_A	-3.29411	5.47039	1.03826e-30	5.65447e-29	GCA1	CAL0000192588	CaO19.4899	Extracellular/plasma membrane-associated glucoamylase; expressed in rat oral infection; regulated by carbohydrates, pH, galactose; promotes biofilm matrix formation; flow model biofilm induced; Bcr1 repressed in RPMI a/a biofilms	---
C5_04250W_A	3.39965	3.28841	1.06563e-30	5.75348e-29	MRV8	CAL0000178553	CaO19.11389|CaO19.3908	Membrane protein involved in mycelial growth, biofilm formation and epithelial damage; Spider biofilm induced	---
CR_05770W_A	-2.21188	5.08192	1.08623e-30	5.81459e-29	---	CAL0000188344	CaO19.13956|CaO19.6635	Ortholog of C. dubliniensis CD36 : Cd36_31170, C. parapsilosis CDC317 : CPAR2_205340, C. auris B8441 : B9J08_001700 and Candida tenuis NRRL Y-1498 : CANTEDRAFT_133521	---
C6_04280W_A	-2.11414	7.19408	1.131e-30	6.00291e-29	---	CAL0000174534	CaO19.1085	Ortholog(s) have proteasome binding, ubiquitin-protein transferase activity and role in ubiquitin-dependent ERAD pathway, ubiquitin-dependent protein catabolic process, vesicle organization	UBC1
CR_03410W_A	-2.15161	7.40094	2.04588e-30	1.07675e-28	---	CAL0000192404	CaO19.2381	Protein of unknown function; possibly an essential gene, disruptants not obtained by UAU1 method	---
C2_08100W_A	-2.64424	9.59315	5.58374e-30	2.91425e-28	---	CAL0000195769	CaO19.9721|CaO19.2175	Mitochondrial apoptosis-inducing factor; induced by nitric oxide; Spider biofilm induced; rat catheter biofilm repressed	AIF1
CR_06110C_A	2.32723	4.07157	8.58589e-30	4.44409e-28	RFX1	CAL0000174984	CaO19.3865|CaO19.11346	Transcription factor; involved in DNA damage responses, morphogenesis, and virulence; Spider biofilm induced	RFX1
C3_01100W_A	-2.32533	5.22368	1.26202e-29	6.47872e-28	---	CAL0000186601	CaO19.2512|CaO19.10048	Ortholog of C. dubliniensis CD36 : Cd36_81000, C. parapsilosis CDC317 : CPAR2_103050, C. auris B8441 : B9J08_002621 and Candida tenuis NRRL Y-1498 : CANTEDRAFT_116326	---
C1_09400C_A	-3.61517	5.35521	1.30258e-29	6.63256e-28	FTH1	CAL0000186938	CaO19.4802	Protein similar to S. cerevisiae Fth1p, a high affinity iron transporter for intravacuolar stores of iron; repressed by Sfu1p, amphotericin B, caspofungin; induced by alkaline pH, ciclopirox olamine; regulated by Sef1p, Sfu1p, and Hap43p	FTH1
C4_03880W_A	2.38226	3.83167	2.79908e-29	1.40245e-27	---	CAL0000188638	CaO19.5043	Ortholog of C. dubliniensis CD36 : Cd36_43610, C. parapsilosis CDC317 : CPAR2_403770, C. auris B8441 : B9J08_000308, Debaryomyces hansenii CBS767 : DEHA2G16962g and Pichia stipitis Pignal : PICST_30926	---
C2_00640W_A	-2.00816	6.26495	4.71944e-29	2.34586e-27	---	CAL0000180376	CaO19.9611|CaO19.2064	Putative transcription factor with zinc finger DNA-binding motif	---
C5_04900C_A	2.63546	3.46159	5.81827e-29	2.86928e-27	---	CAL0000184764	CaO19.3977|CaO19.11460	Protein with a role in translation; flow model biofilm repressed	RBG2
CR_08890C_A	-2.68989	6.99951	6.54494e-29	3.20242e-27	ASR2	CAL0000190475	CaO19.7284	Adenylyl cyclase and stress responsive protein; induced in cyr1 or ras1 mutant; stationary phase enriched protein; Spider biofilm induced	---
C5_05200C_A	-2.07847	8.16989	9.71544e-29	4.71689e-27	---	CAL0000179668	CaO19.11496|CaO19.4013	Putative protein of unknown function; Hap43p-repressed gene; S. cerevisiae ortholog YHR045W localizes to the endoplasmic reticulum	YHR045W
C4_05770C_A	-3.20696	4.98483	9.92777e-29	4.7829e-27	CFL1	CAL0000193490	CaO19.8848|CaO19.1263	Protein similar to ferric reductase Fre10p; possible functional homolog of S. cerevisiae Fre1p (reports differ); transcription is negatively regulated by Sfu1p, copper, amphotericin B, caspofungin; induced by ciclopirox olamine	---
C1_00270W_A	-3.02347	4.93273	1.07564e-28	5.14254e-27	---	CAL0000188751	CaO19.6079	Predicted ORF in retrotransposon Tca8 with similarity to the Gag region encoding nucleocapsid-like protein; repressed by ciclopirox olamine; filament induced; regulated by Rfg1, Tup1; overlaps orf19.6078.1	---
C1_04680W_A	-2.58634	10.909	1.19013e-28	5.64679e-27	PIL1	CAL0000179346	CaO19.778|CaO19.8400	Eisosome component; predicted role in endocytosis; echinocandin-binding protein; localizes to cell surface of hyphae, but not yeast-form cells; Hap43, YNB biofilm induced; rat catheter biofilm repressed	LSP1
C3_06240C_A	3.01044	3.65868	1.52843e-28	7.19741e-27	---	CAL0000195422	---	Ortholog(s) have structural constituent of ribosome activity and mitochondrial large ribosomal subunit localization	MRPL39
C2_03160C_A	-2.35285	7.11424	1.96339e-28	9.17667e-27	RNR1	CAL0000199428	CaO19.5779|CaO19.13201	Ribonucleotide reductase large subunit; induced in low iron; transposon mutation affects filamentous growth; farnesol upregulated in biofilm; regulated by cell cycle, tyrosol, cell density; regulated by Sef1, Sfu1, and Hap43	RNR1
CR_05200C_A	1.89895	6.13278	2.10597e-28	9.77016e-27	---	CAL0000193119	CaO19.8191|CaO19.556	Protein of unknown function; regulated by Ssn6	---
C1_06660W_A	-2.09698	7.71041	2.3739e-28	1.08524e-26	---	CAL0000196966	CaO19.6245	Protein of unknown function; regulated by osmotic stress via Hog1 and oxidative stress (Hog1- and Cap1-independent); induced by alpha pheromone in SpiderM medium; Spider biofilm induced	---
CR_00740C_A	2.02008	5.45671	2.6489e-28	1.20218e-26	BMT3	CAL0000192226	CaO19.10792|CaO19.3282	Beta-mannosyltransferase; adds 2nd beta-mannose to the acid-stable fraction of cell wall phosphopeptidomannan, elongation of beta-mannose chains on the phosphopeptidomannan acid-labile fraction; Hap43-induced; Spider biofilm induced	---
C4_03070W_A	2.20016	8.05952	2.71003e-28	1.22107e-26	PGA54	CAL0000192137	CaO19.2685|CaO19.10200	GPI-anchored protein; Hog1-repressed; induced in cyr1 or efg1 mutant or in hyphae; colony morphology-related gene regulation by Ssn6; induced in RHE model; mRNA binds She3; regulated in Spider biofilms by Tec1, Egf1, Ntd80, Rob1, Brg1	---
C1_08920W_A	2.53705	5.32305	2.93794e-28	1.31431e-26	---	CAL0000181949	CaO19.4751	Ortholog(s) have structural constituent of ribosome activity and mitochondrial small ribosomal subunit localization	RSM25
C1_01420C_A	1.73252	6.21499	4.36346e-28	1.93818e-26	CRL1	CAL0000197260	CaO19.3330|CaO19.10840	Predicted GTPase of RHO family; CAAX motif geranylgeranylated; expression in S. cerevisiae causes dominant-negative inhibition of pheromone response	RHO4
C1_00290W_A	-2.44336	8.12813	4.92826e-28	2.17364e-26	POL93	CAL0000175689	CaO19.6078	Predicted ORF in retrotransposon Tca8 with similarity to the Pol region of retrotransposons encoding reverse transcriptase, protease and integrase; downregulated in response to ciclopirox olamine; F-12/CO2 early biofilm induced	---
C1_12220W_A	-1.99789	5.58511	6.232e-28	2.72944e-26	CDC6	CAL0000190984	---	Putative ATP-binding protein with a predicted role in DNA replication; member of conserved Mcm1p regulon; periodic mRNA expression, peak at cell-cycle M/G1 phase	CDC6
CR_08510W_A	1.76063	5.93151	7.80588e-28	3.39502e-26	PGA13	CAL0000178196	CaO19.6420|CaO19.13778	GPI-anchored cell wall protein involved in cell wall synthesis; required for normal cell surface properties; induced in oralpharyngeal candidasis; Spider biofilm induced; Bcr1-repressed in RPMI a/a biofilms	---
C6_01940W_A	2.11987	4.36608	9.52655e-28	4.11481e-26	---	CAL0000197508	---	Ortholog of C. parapsilosis CDC317 : CPAR2_602135, Candida tenuis NRRL Y-1498 : cten_CGOB_00042, Debaryomyces hansenii CBS767 : DEHA2F11858g and Pichia stipitis Pignal : PICST_60705	---
C5_00980W_A	-1.94213	6.753	1.2607e-27	5.40806e-26	TRY3	CAL0000186243	CaO19.1971|CaO19.9527	RING-finger transcription factor; regulator of yeast form adherence; required for yeast cell adherence to silicone substrate; Spider biofilm induced	---
C3_02280C_A	2.19887	9.20607	2.30135e-27	9.67338e-26	GFA1	CAL0000176261	CaO19.1618	Glucosamine-6-phosphate synthase, homotetrameric enzyme of chitin/hexosamine biosynthesis; inhibited by UDP-GlcNAc, FMDP, N-acyl peptide, kanosamine-6-P; functional homolog of S. cerevisiae Gfa1p; Cagrowth-phase regulated; catalytic Cys	GFA1
CR_06800C_A	-2.44914	10.6219	2.7574e-27	1.15131e-25	HHF22	CAL0000199430	CaO19.1854|CaO19.9412	Putative histone H4; regulated by Efg1; flucytosine, fluconazole-induced; amphotericin B, caspofungin repressed; colony morphology-related gene regulation by Ssn6; Hap43-induced; rat catheter and Spider biofilm repressed	HHF2
C4_06480C_A	2.01889	6.63076	3.05265e-27	1.26614e-25	CEK1	CAL0000176774	CaO19.2886	ERK-family protein kinase; required for wild-type yeast-hypha switch, mating efficiency, virulence in mice; Cst20-Hst7-Cek1-Cph1 MAPK pathway regulates mating, and invasive hyphal growth under some conditions; Spider biofilm induced	FUS3
C3_02390W_A	2.35864	4.27793	4.00077e-27	1.64848e-25	---	CAL0000176415	CaO19.1606	Protein of unknown function; Plc1-regulated	---
CR_03920C_A	1.93937	5.12748	4.82673e-27	1.9758e-25	TPO4	CAL0000176089	CaO19.8104|CaO19.473	Putative sperimidine transporter; fungal-specific (no human or murine homolog); Spider biofilm induced; promoter bound by Tec1 and Ndt80; Bcr1-repressed in RPMI a/a biofilms	TPO4
C1_14270W_A	-2.14747	5.92257	7.05073e-27	2.86745e-25	---	CAL0000192193	CaO19.7237	Ortholog(s) have arylformamidase activity and role in NAD biosynthetic process	BNA7
C1_06130C_A	1.83365	7.36091	7.29378e-27	2.94716e-25	HAC1	CAL0000199458	CaO19.2432|CaO19.9968	bZIP transcription factor; role in unfolded protein response and control of morphology; transcript undergoes atypical splicing at C terminus under ER stress; induced during mating and by caspofungin; mRNA binds She3; Spider biofilm induced	HAC1
C1_07700C_A	2.24062	7.14837	9.10878e-27	3.65694e-25	VRG4	CAL0000182900	CaO19.1232|CaO19.8817	GDP-mannose transporter; essential; required for glycosylation, hyphal growth; functional homolog of S. cerevisiae Vrg4p, which imports GDP-mannose from cytoplasm to Golgi for protein and lipid mannosylation; no mammalian homolog	VRG4
CR_02460W_A	-1.98188	5.93728	9.70619e-27	3.87197e-25	---	CAL0000188094	CaO19.3720|CaO19.11204	Ortholog(s) have role in positive regulation of endo-1,4-beta-xylanase activity and SCF ubiquitin ligase complex, cytoplasm localization	---
C2_00780W_A	-2.07283	5.25997	1.55262e-26	6.15447e-25	POT1-2	CAL0000175559	CaO19.9594|CaO19.2046	Putative peroxisomal 3-ketoacyl CoA thiolase; Hap43-repressed	---
C7_03340C_A	-2.24612	4.52336	1.83035e-26	7.20976e-25	PRR2	CAL0000181633	CaJ7.0386|CaO19.1341|CaJ7_0386|CaO19_1341	Putative serine/threonine protein kinase; mutation confers resistance to 5-fluorocytosine (5-FC)	---
C2_06100W_A	1.83596	7.66717	2.23141e-26	8.73458e-25	PMT4	CAL0000192933	CaO19.4109|CaO19.11590	Protein mannosyltransferase; required for WT cell wall composition and virulence in mice; roles in hyphal growth and drug sensitivity; one of 5 family members; Axl2 a substrate; Spider biofilm repressed; Bcr1-repressed in RPMI a/a biofilm	PMT4
C1_04140W_A	-2.3799	6.38232	2.77822e-26	1.08074e-24	IFD6	CAL0000201829	CaO19.1048	Aldo-keto reductase; similar to aryl alcohol dehydrogenases; protein increase correlates with MDR1 overexpression (not CDR1 or CDR2) in fluconazole-resistant clinical isolates; farnesol regulated; possibly essential; Spider biofilm induced	---
C6_03690W_A	2.34745	4.47801	5.00983e-26	1.93682e-24	ALS5	CAL0000191115	CaO19.5736	ALS family adhesin; highly variable; expression in S. cerevisiae causes adhesion to human epithelium, endothelium or ECM, endothelial invasiveness by endocytosis and, at high abundance, ECM-induced aggregation; can form amyloid fibrils	---
CR_07060C_A	2.21678	6.42044	5.65723e-26	2.1737e-24	CRZ2	CAL0000189549	CaO19.2356	C2H2 transcription factor, involved in regulation of early adaptation to murine GI tract; Rim101-repressed at pH 8; required for yeast cell adherence to silicone substrate; Spider biofilm induced	---
C1_11520C_A	2.02632	5.48801	6.38829e-26	2.43963e-24	ZCF3	CAL0000196450	CaO19.1168|CaO19.8761	Zn(II)2Cys6 domain transcription factor; required for filamentous growth, resistance to rapamycin and flucytosine; possibly an essential gene, disruptants not obtained by UAU1 method; Hap43-repressed; Spider and flow model biofilm induced	---
C6_00760W_A	-1.94077	7.82802	6.51585e-26	2.47326e-24	---	CAL0000195916	CaO19.3649	Ortholog(s) have adenyl-nucleotide exchange factor activity, role in cytoplasm protein quality control by the ubiquitin-proteasome system and cytosol localization	FES1
C4_00410W_A	1.87057	5.6401	1.09432e-25	4.12876e-24	---	CAL0000184680	CaO19.13114|CaO19.5669	Protein with B-cell receptor-associated protein 31-like domain; membrane-localized protein	---
C6_03270C_A	-1.89157	7.90651	1.11704e-25	4.18924e-24	AYR2	CAL0000201074	CaO19.5615	Putative NADPH-dependent 1-acyl dihydroxyacetone phosphate reductase; shows colony morphology-related gene regulation by Ssn6p	---
C3_01730C_A	2.10639	9.61734	1.48192e-25	5.52458e-24	UTR2	CAL0000175165	CaO19.9240|CaO19.1671	Putative GPI anchored cell wall glycosidase; role in adhesion, hyphal growth on Spider (not serum) medium; chitin-binding, glycosyl hydrolase domains; induced during cell wall regeneration; mRNA in yeast-form cells; Spider biofilm induced	UTR2
C3_03710W_A	3.58944	4.84727	1.5708e-25	5.82127e-24	CCC1	CAL0000198298	CaO19.14210|CaO19.6948	Manganese transporter; required for normal filamentous growth; mRNA binds She3, localized to hyphal tips; repressed by NO, alkaline pH; colony morphology-related regulation by Ssn6; regulated by Sef1, Sfu1, Hap43; Spider biofilm induced	CCC1
C5_01680C_A	2.15456	4.49864	1.7971e-25	6.62071e-24	CCN1	CAL0000199358	CaO19.10719|CaO19.3207	G1 cyclin; required for hyphal growth maintenance (not initiation); cell-cycle regulated transcription (G1/S); Cdc28p-Ccn1p initiates Cdc11p S394 phosphorylation on hyphal induction; expression in S. cerevisiae inhibits pheromone response	---
C6_01160W_A	2.6053	3.33472	1.92694e-25	7.05756e-24	RCN1	CAL0000189329	CaO19.123	Protein involved in calcineurin-dependent signaling that controls stress response and virulence; inhibits calcineurin function	---
C5_03740W_A	-1.89534	7.04215	2.6426e-25	9.62246e-24	---	CAL0000174334	CaO19.1121	Ortholog of C. dubliniensis CD36 : Cd36_53470, Candida tenuis NRRL Y-1498 : CANTEDRAFT_93324, Candida tropicalis NEW ASSEMBLY : CTRG1_05538 and Spathaspora passalidarum NRRL Y-27907 : SPAPADRAFT_55715	---
C4_06820C_A	2.1487	3.873	3.35444e-25	1.21438e-23	CZF1	CAL0000193101	CaO19.3127|CaO19.10639	Transcription factor; regulates white-opaque switch; hyphal growth regulator; expression in S. cerevisiae causes dominant-negative inhibition of pheromone response; required for yeast cell adherence to silicone; Spider biofilm induced	---
C1_10260C_A	2.58396	4.35233	4.1934e-25	1.50938e-23	RPA34	CAL0000179921	CaO19.12361|CaO19.4896	Putative RNA polymerase I subunit; rat catheter biofilm induced	RPA34
C3_05730C_A	2.22815	4.56828	6.13498e-25	2.19562e-23	LAC1	CAL0000190688	CaO19.7354	Ceramide synthase; required for biosynthesis of ceramides with C18:0 fatty acids, which serve as precursors for glucosylsphingolipids; caspofungin induced	---
CR_02520W_A	2.49017	4.55596	8.83778e-25	3.14494e-23	RPC19	CAL0000179133	CaO19.172|CaO19.7805	Putative RNA polymerases I and III subunit AC19; Hap43-induced; rat catheter biofilm induced	RPC19
C1_13410W_A	-2.0866	8.09245	1.03205e-24	3.65182e-23	COX19	CAL0000176572	CaO19.4967	Putative cytochrome c oxidase assembly protein; Plc1-regulated; rat catheter biofilm induced	COX19
C1_13070C_A	1.93526	5.20132	1.12529e-24	3.95936e-23	FAD3	CAL0000200872	CaO19.12399|CaO19.4933	Omega-3 fatty acid desaturase; production of alpha-linolenic acid, a major component of membranes; caspofungin induced; Plc1-regulated; colony morphology-related gene regulation by Ssn6; Spider biofilm induced, flow model biofilm repressed	---
C1_04720W_A	2.17139	3.95757	1.31984e-24	4.61797e-23	---	CAL0000194999	---	Ortholog of C. parapsilosis CDC317 : CPAR2_105440, Lodderomyces elongisporus NRLL YB-4239 : LELG_01504, Pichia stipitis Pignal : psti_CGOB_00118 and Candida tropicalis NEW ASSEMBLY : CTRG1_CGOB_00081	---
CR_06420W_A	1.65921	6.29832	1.36084e-24	4.73496e-23	PPZ1	CAL0000189734	CaO19.8345|CaO19.726	Protein phosphatase Z; fungal-specific type 1 family serine/threonine protein phosphatase involved in cation homeostasis and cell wall integrity	PPZ1
C1_08970W_A	2.73843	3.12677	1.43527e-24	4.96636e-23	---	CAL0000178234	---	C/D box small nucleolar RNA (snoRNA)	---
C3_03490W_A	-2.29356	5.79553	1.76479e-24	6.07303e-23	RSN1	CAL0000182555	CaO19.7980|CaO19.347	Protein of unknown function; flow model biofilm induced; Spider biofilm induced; induced during the mating process; Hap43-repressed	---
C1_08900W_A	-2.42292	4.48384	2.04367e-24	6.99426e-23	---	CAL0000174928	CaO19.4749	Protein of unknown function; hyphal-induced expression, regulated by Cyr1, Ras1, Efg1; Hap43-induced gene; Spider biofilm induced	---
C4_01530C_A	-2.2298	11.1106	2.16383e-24	7.36526e-23	ERG251	CAL0000198201	CaO19.4631	C-4 sterol methyl oxidase; role in ergosterol biosynthesis; Hap43-induced; ketoconazole-induced; amphotericin B, caspofungin repressed; possibly essential gene, disruptants not obtained by UAU1 method; Spider biofilm repressed	---
C1_06480C_A	1.72352	7.92208	2.28165e-24	7.72433e-23	---	CAL0000185928	---	Ortholog(s) have role in endoplasmic reticulum to Golgi vesicle-mediated transport and COPII-coated ER to Golgi transport vesicle, Golgi apparatus, endoplasmic reticulum localization	YIP3
C2_09820W_A	-2.51072	5.24664	2.55191e-24	8.59281e-23	---	CAL0000190631	CaO19.1368	Protein of unknown function; flow model biofilm induced; Spider biofilm induced	---
C1_04820C_A	2.13123	4.63038	3.49228e-24	1.16963e-22	---	CAL0000201459	CaO19.8380|CaO19.760	Ortholog(s) have role in ribosome biogenesis	RTC6
C2_03770C_A	-2.25856	7.90342	3.86649e-24	1.28808e-22	STE11	CAL0000193264	CaO19.844|CaO19.8464	Protein similar to S. cerevisiae Ste11p; mutants are sensitive to growth on H2O2 medium	STE11
CR_01320C_A	-1.99801	5.47665	4.36456e-24	1.44631e-22	---	CAL0000178696	CaO19.10733|CaO19.3222	Predicted vacuolar protein; rat catheter biofilm repressed; flow model biofilm repressed	YGR125W
C2_09470C_A	1.94154	5.2361	4.80474e-24	1.58379e-22	PMS1	CAL0000197853	CaO19.1605|CaO19.9173	Putative DNA mismatch repair factor; ortholog of S. cerevisiae PMS1 which is an ATP-binding protein involved in DNA mismatch repair	PMS1
C7_01840W_A	-1.81709	5.73485	5.06649e-24	1.66133e-22	IQG1	CAL0000175167	CaJ7.0211|CaJ7_0211|CaO19_6536|CaO19.13889|CaO19.6536	Actomyosin ring component at bud neck; cell-cycle regulated ser phosphorylation at CDK sites regulate association with Bni1/Bnr1, Iqg1 degradation, and ring disassembly; mutation causes cytokinetic defects; rat catheter biofilm repressed	IQG1
CR_06440C_A	2.10303	4.98414	5.41812e-24	1.76738e-22	BCR1	CAL0000177853	CaO19.723	Transcription factor; regulates a/alpha biofilm formation, matrix, cell-surface-associated genes; confers adherence, impermeability, impenetrability, fluconazole resistance; Tup1/Tec1/Mnl1-regulated; mRNA binds She3; Spider biofilm induced	USV1
C6_00100C_A	2.01462	8.00743	5.50598e-24	1.78673e-22	HET1	CAL0000186002	CaO19.6327	Putative sphingolipid transfer protein; involved in localization of glucosylceramide which is important for virulence; Spider biofilm repressed	---
C1_03060C_A	2.29386	3.59104	5.60085e-24	1.80815e-22	TSR2	CAL0000185349	CaO19.2998|CaO19.10515	Protein with a predicted role in pre-rRNA processing; repressed by prostaglandins	TSR2
C4_00450C_A	-1.88344	5.64015	5.73941e-24	1.84338e-22	PGA10	CAL0000193946	CaO19.5674|CaO19.13119	GPI anchored membrane protein; utilization of hemin and hemoglobin for Fe in host; Rim101 at ph8/hypoxia/ketoconazole/ciclopirox/hypha-induced; required for RPMI biofilm formation, Bcr1-induced in a/a biofilm; rat catheter biofilm repressed	---
C1_02150W_A	-2.34961	7.79421	7.23182e-24	2.2929e-22	GAL10	CAL0000174041	CaO19.3672|CaO19.11156	UDP-glucose 4-epimerase; galactose utilization; mutant has cell wall defects and increased filamentation; GlcNAc-, fluconazole- and ketoconazole-induced; stationary phase enriched protein; rat catheter and flow model biofilm induced	GAL10
C7_01520W_A	-1.97378	5.01673	7.24043e-24	2.2929e-22	FLU1	CAL0000199735	CaJ7.0168|CaO19.13930|CaO19.6577|CaO19_6577|CaJ7_0168	Multidrug efflux pump of the plasma membrane; MDR family member of the MFS (major facilitator superfamily) of transporters; involved in histatin 5 efflux; fungal-specific (no human/murine homolog)	TPO1
C7_03790W_A	2.09495	6.1113	7.24882e-24	2.2929e-22	MRP7	CAL0000182661	CaJ7.0434|CaO19_7203|CaJ7_0434|CaO19.7203	Mitochondrial ribosomal protein of the large subunit; rat catheter biofilm induced	MRP7
C4_02550C_A	1.66678	6.21946	7.68241e-24	2.41784e-22	EMP70	CAL0000181076	CaO19.2746	Protein with a role in endosome-to-vacuole sorting; rat catheter biofilm repressed	EMP70
C7_01360C_A	2.38698	3.07548	9.23298e-24	2.89131e-22	---	CAL0000182996	CaJ7.0151|CaO19_6917|CaJ7_0151|CaO19.6917	Putative heat shock protein with a zinc finger motif; required for protein import into mitochondria in S. cerevisiae; Spider biofilm induced	ZIM17
C2_02360C_A	-1.92958	6.52512	9.87628e-24	3.07737e-22	---	CAL0000196714	CaO19.1557	Ortholog(s) have S-adenosylmethionine-dependent methyltransferase activity and role in protein methylation	RKM5
C1_02180W_A	-2.08864	7.44602	1.10117e-23	3.41416e-22	GAL7	CAL0000182951	CaO19.11159|CaO19.3675	Putative galactose-1-phoshphate uridyl transferase; downregulated by hypoxia, upregulated by ketoconazole; macrophage/pseudohyphal-repressed	GAL7
C2_00770W_A	-1.82467	6.81464	1.109e-23	3.42151e-22	---	CAL0000200626	CaO19.9595|CaO19.2047	Putative protein of unknown function; Hap43p-repressed gene; mutation confers hypersensitivity to toxic ergosterol analog, and to amphotericin B	YOR289W
C1_05190C_A	1.82606	5.89178	1.3664e-23	4.17451e-22	---	CAL0000184657	---	Protein with a NADH-ubiquinone oxidoreductase B18 subunit domain; gene has intron	---
C2_07630C_A	-2.73432	9.48357	1.55067e-23	4.7145e-22	---	CAL0000176228	CaO19.1862	Possible stress protein; increased transcription associated with CDR1 and CDR2 overexpression or fluphenazine treatment; regulated by Sfu1, Nrg1, Tup1; stationary phase enriched protein; Spider biofilm induced	RTC3
C1_01930W_A	-2.37781	7.57707	2.25619e-23	6.82634e-22	---	CAL0000193576	---	Protein of unknown function; regulated by Nrg1, Tup1; Spider and flow model biofilm induced	YIL024C
C1_05870W_A	-3.15372	5.48325	3.1593e-23	9.51283e-22	PRN3	CAL0000180196	CaO19.2462	Protein similar to pirin; induced by Mnl1 under weak acid stress; Hap43-repressed; Spider biofilm induced	---
C2_05040C_A	1.61908	5.85239	3.98654e-23	1.19463e-21	---	CAL0000184249	CaO19.3535	Ortholog(s) have cellular bud neck, fungal-type vacuole localization	CSI2
C6_03640W_A	2.01423	4.00244	4.28832e-23	1.27894e-21	NOG2	CAL0000182741	---	Putative nucleolar GTPase; repressed by prostaglandins; Hap43-induced, rat catheter and Spider biofilm induced	NOG2
C3_00210C_A	-2.68339	4.27299	5.30639e-23	1.57507e-21	---	CAL0000178766	CaO19.12904|CaO19.5449	Predicted integral membrane protein; Spider biofilm induced	---
C2_06630C_A	-2.29414	8.58164	5.5101e-23	1.62782e-21	---	CAL0000199973	---	Ortholog of C. parapsilosis CDC317 : CPAR2_104640, Candida orthopsilosis Co 90-125 : CORT_0B05695 and Candida orthopsilosis NEW ASSEMBLY : CORT1B05695	---
C2_03440W_A	1.90517	5.7911	6.18981e-23	1.82004e-21	PGA33	CAL0000199795	CaO19.876	Putative GPI-anchored protein of unknown function; Spider biofilm repressed	---
C1_05860W_A	-2.0171	5.28763	1.30329e-22	3.81425e-21	PRN2	CAL0000194014	CaO19.10000|CaO19.2463	Protein similar to pirin; Hap43p-repressed gene	---
CR_09670C_A	1.81456	7.83359	1.39051e-22	4.05058e-21	---	CAL0000178864	CaO19.6596	Putative esterase; possibly transcriptionally regulated by Tac1; induced by Mnl1 under weak acid stress; protein present in exponential and stationary growth phase yeast cultures; Spider biofilm repressed	YJL068C
C6_01170W_A	2.63892	3.98286	1.42384e-22	4.12848e-21	CIC1	CAL0000187983	CaO19.124	Putative proteasome-interacting protein; rat catheter biofilm induced	CIC1
C3_03910W_A	-2.26815	8.99998	1.46663e-22	4.23295e-21	HTA1	CAL0000179664	CaO19.6924|CaO19.14186	Histone H2A; repressed in fkh2 mutant; amphotericin B repressed; farnesol regulated; RNA abundance regulated by tyrosol and cell density; Hap43-induced gene; Spider biofilm repressed	---
C1_05560W_A	-2.22067	9.74617	1.60889e-22	4.62225e-21	RIB4	CAL0000184983	---	Lumazine synthase (6,7-dimethyl-8-ribityllumazine synthase, DMRL synthase); catalyzes the penultimate step in the synthesis of riboflavin; Hap43-induced; rat catheter and Spider biofilm repressed	RIB4
C1_08520C_A	2.02486	4.78003	1.71019e-22	4.89082e-21	---	CAL0000197867	CaO19.397|CaO19.8027	Ortholog(s) have structural constituent of ribosome activity and mitochondrial large ribosomal subunit localization	MRPL28
CR_07170W_A	-2.18529	5.66316	1.75735e-22	5.00285e-21	---	CAL0000195024	CaO19.732|CaO19.8351	Possible dehydrogenase; flow model biofilm induced; rat catheter biofilm induced; Spider biofilm induced	---
C6_03100W_A	1.97712	5.24763	1.88799e-22	5.35045e-21	SHE3	CAL0000196918	CaO19.13040|CaO19.5595	mRNA-binding protein that localizes specific mRNAs to daughter yeast cells and to hyphal tips; required for normal filamentation and host epithelial cell damage; ortholog of S. cerevisiae She3 but target mRNAs differs	SHE3
C1_08070W_A	-2.11329	9.024	2.00485e-22	5.65601e-21	CDR4	CAL0000201396	CaO19.12545|CaO19.5079	Putative ABC transporter superfamily; fluconazole, Sfu1, Hog1, core stress response induced; caspofungin repressed; fluconazole resistance not affected by mutation or correlated with expression; rat catheter and flow model biofilm induced	---
C4_01770W_A	-2.15986	8.11513	2.10812e-22	5.92068e-21	POL30	CAL0000174634	CaO19.4616	Proliferating cell nuclear antigen (PCNA), forms homotrimeric sliding clamp for DNA polymerases; RNA abundance regulated by tyrosol, cell density; induced by flucytosine, interaction with macrophages; stationary phase enriched protein	POL30
C2_01690W_A	1.70213	7.66834	2.17768e-22	6.06169e-21	---	CAL0000185815	CaO19.1480|CaO19.9055	Putative succinate dehydrogenase; enzyme of citric acid cycle; repressed by nitric oxide; Efg1, Hap43 repressed	SHH3
C1_08230C_A	-2.22669	5.68268	2.86776e-22	7.91225e-21	PLB5	CAL0000190956	CaO19.5102	Putative GPI-linked phospholipase B, fungal-specific (no mammalian homolog); null mutation eliminates cell-associated phospholipase A2 activity and attenuates virulence; fluconazole-repressed; flow model biofilm repressed	---
C4_06850C_A	1.63638	5.92788	3.50586e-22	9.63034e-21	---	CAL0000175273	CaO19.10636|CaO19.3124	Ortholog(s) have mRNA binding, metalloaminopeptidase activity and role in negative regulation of gene expression, protein initiator methionine removal involved in protein maturation	MAP1
C4_03190W_A	-2.54068	4.30011	3.7914e-22	1.03692e-20	---	CAL0000199070	CaO19.2671|CaO19.10186	Protein with a predicted FAD-dependent pyridine nucleotide reductase domains; putative oxidoreductase; Plc1-regulated; possibly an essential gene, disruptants not obtained by UAU1 method	---
C5_00620W_A	2.04813	3.9592	4.69457e-22	1.27835e-20	---	CAL0000182468	CaO19.8542|CaO19.927	Ortholog(s) have role in DNA recombination, positive regulation of transcription by RNA polymerase II, regulation of cell aging, telomere maintenance, telomere maintenance via recombination and EKC/KEOPS complex localization	CGI121
C2_09900C_A	1.686	5.77298	5.07163e-22	1.37505e-20	TIM23	CAL0000185762	CaO19.8941|CaO19.1361	Protein involved in mitochondrial matrix protein import	TIM23
C1_13530W_A	-1.79322	6.75848	5.35852e-22	1.44657e-20	---	CAL0000178526	---	Pseudogene; has lysine motifs associated with chitin binding	---
C1_09320C_A	1.84523	4.49412	5.76495e-22	1.54961e-20	---	CAL0000176411	CaO19.4792	Protein with a regulator of G-protein signaling domain; Plc1-regulated; Spider biofilm induced; rat catheter biofilm repressed	---
C1_13880C_A	-1.80854	6.04847	5.95594e-22	1.5941e-20	---	CAL0000200778	CaO19.5026|CaO19.12493	C2H2 transcription factor; Spider biofilm induced	TDA9
C1_10160W_A	1.61918	8.20336	6.45307e-22	1.71981e-20	MIR1	CAL0000184756	CaO19.4885|CaO19.12349	Putative mitochondrial phosphate transporter; caspofungin repressed; expression is increased in a fluconazole-resistant isolate; induced upon adherence to polystyrene	MIR1
C1_02130C_A	-2.12087	7.75722	6.81249e-22	1.80791e-20	GAL1	CAL0000190186	CaO19.11154|CaO19.3670	Galactokinase; galactose, Mig1, Tup1, Hap43 regulated; fluconazole, ketoconazole-induced; stationary phase enriched protein; GlcNAc-induced protein; farnesol, hypoxia-repressed in biofilm; rat catheter and Spider biofilm induced	GAL1
C1_04070C_A	2.04375	3.69629	7.28448e-22	1.92501e-20	BET4	CAL0000186490	---	Ortholog(s) have Rab geranylgeranyltransferase activity and role in endoplasmic reticulum to Golgi vesicle-mediated transport, protein geranylgeranylation, protein targeting to membrane	BET4
CR_02860W_A	1.58863	7.25282	7.73392e-22	2.03519e-20	RHO1	CAL0000192659	CaO19.2843|CaO19.10362	Small GTPase of Rho family; regulates beta-1,3-glucan synthesis activity and binds Gsc1p; essential; expected to be geranylgeranylated by geranylgeranyltransferase type I; plasma membrane-localized	RHO1
C4_06120W_A	1.93715	8.04303	8.02073e-22	2.10183e-20	GDH3	CAL0000180438	CaO19.4716	NADP-glutamate dehydrogenase; Nrg1, Plc1 regulated; hypha, hypoxia, Efg1-repressed; Rim101-induced at pH 8; GlcNAc, ciclopirox, ketoconazole induced; exp and stationary phase protein; Spider biofilm repressed; rat catheter biofilm induced	GDH3
CR_00470W_A	-1.91747	9.28164	9.45999e-22	2.45842e-20	---	CAL0000188500	CaO19.7487	Has domain(s) with predicted RNA binding, RNA-directed DNA polymerase activity and role in RNA-dependent DNA biosynthetic process	---
C4_03360C_A	-1.69618	7.8342	9.7675e-22	2.52784e-20	VTC4	CAL0000190595	CaO19.3363	Putative polyphosphate synthetase; decreased expression in hyphae compared to yeast-form cells; fungal-specific (no human or murine homolog); virulence-group-correlated expression	VTC4
CR_08700C_A	-1.86043	7.36479	1.19807e-21	3.08786e-20	ARF1	CAL0000186453	CaO19.6447|CaO19.13805	Golgi-localized ADP-ribosylation factor involved in regulation of the ER-mitochondria encounter structure (ERMES); one of several C. albicans ADP-ribosylation factors; N-myristoylprotein; substrate of Nmt1; Spider biofilm induced	---
C3_07220C_A	1.72831	6.04196	1.51438e-21	3.88711e-20	PRO2	CAL0000189309	CaO19.14071|CaO19.6779	Putative gamma-glutamyl phosphate reductase with a predicted role in proline biosynthesis; regulated by Gcn2p and Gcn4p	PRO2
C1_09780C_A	-2.09047	5.84429	1.65721e-21	4.23636e-20	---	CAL0000198623	CaO19.4843|CaO19.12306	Putative iron/copper reductas; involved in iron homeostasis; rat catheter and Spider biofilm induced	FRE8
C3_06470W_A	1.63488	6.01768	1.80002e-21	4.58273e-20	AAF1	CAL0000196141	CaO19.7436	Possible regulatory protein; possible adhesin-like; Glu-rich domain; production in S. cerevisiae increases endothelial cell adherence and flocculence; flow model biofilm, alkaline or caspofungin induced	---
C2_06460W_A	1.65015	6.10518	2.07609e-21	5.26419e-20	RTA3	CAL0000189971	CaO19.7694|CaO19.23	7-transmembrane receptor protein involved in regulation of asymmetric lipid distribution in plasma membrane; involved in biofilm formation; putative drug-responsive regulatory site; rat catheter biofilm induced	---
C5_02530W_A	1.74297	6.60407	2.15864e-21	5.45144e-20	UAP1	CAL0000180804	CaO19.11741|CaO19.4265	UDP-N-acetylglucosamine pyrophosphorylase, catalyzes biosynthesis of UDP-N-acetylglucosamine from UTP and N-acetylglucosamine 1-phosphate; functional homolog of S. cerevisiae Qri1p; alkaline upregulated	QRI1
C5_03770C_A	4.91013	3.64174	2.34248e-21	5.89195e-20	---	CAL0000191596	CaO19.1117	Protein similar to Candida boidinii formate dehydrogenase; virulence-group-correlated expression; Hap43-repressed; Spider biofilm repressed	---
CR_02430C_A	-2.04436	7.32226	2.57335e-21	6.44675e-20	---	CAL0000192740	CaO19.3722	Predicted protein of rapamycin resistance; Spider biofilm induced	FAP1
CR_06810W_A	-2.07416	10.2531	3.17844e-21	7.9309e-20	HHT2	CAL0000187299	CaO19.9411|CaO19.1853	Putative histone H3; farnesol regulated; Hap43-induced; rat catheter and Spider biofilm repressed	HHT2
C5_02380W_A	-1.87043	9.03453	4.42009e-21	1.09853e-19	---	CAL0000194450	CaO19.4246	Protein with similarity to S. cerevisiae Ykr070w; Tn mutation affects filamentation; Hog1-repressed; colony morphology-related gene regulation by Ssn6p; induced during cell wall regeneration; possibly essential	---
C1_10650W_A	2.47416	3.28548	4.54584e-21	1.12532e-19	APN2	CAL0000190938	CaO19.1836|CaO19.9394	Putative class II abasic (AP) endonuclease; flucytosine induced	APN2
C1_07070C_A	1.63537	6.6971	5.11612e-21	1.26151e-19	DHH1	CAL0000182112	CaO19.13577|CaO19.6197	Putative RNA helicase	DHH1
C2_10350C_A	-2.02439	8.45103	5.18823e-21	1.27427e-19	ACS1	CAL0000184618	CaO19.9310|CaO19.1743	Acetyl-CoA synthetase; induced by human neutrophils; fluconazole-repressed; regulated by Nrg1/Mig1; colony morphology-related gene regulation by Ssn6; only in stationary phase cultures; rat catheter biofilm repressed, Spider biofilm induced	ACS1
C7_00470C_A	1.82624	4.47076	5.3956e-21	1.32002e-19	PEL1	CAL0000190252	CaJ7.0061|CaJ7_0061|CaO19_7072|CaO19.7072	Predicted enzyme of mitochondrial phospholipid biosynthesis; rat catheter and flow model biofilm induced	PGS1
C6_01460C_A	1.56611	5.85153	5.57652e-21	1.35898e-19	---	CAL0000177221	CaO19.10942|CaO19.3438	Ortholog(s) have chaperone binding activity, role in protein folding in endoplasmic reticulum, response to unfolded protein, ubiquitin-dependent ERAD pathway and endoplasmic reticulum lumen localization	SCJ1
C1_02630C_A	2.17749	3.51416	5.72625e-21	1.39006e-19	EXG2	CAL0000181572	CaO19.2952|CaO19.10469	GPI-anchored cell wall protein, similar to S. cerevisiae exo-1,3-beta-glucosidase Exg2p; predicted Kex2p substrate; induced during cell wall regeneration; possibly an essential gene, disruptants not obtained by UAU1 method; Hap43p-repressed	EXG2
C3_00850C_A	-1.91494	7.69794	5.90605e-21	1.42817e-19	---	CAL0000192815	CaO19.6160	Ortholog(s) have role in eisosome assembly and eisosome, membrane raft localization	EIS1
CR_09020C_A	1.81389	6.50591	6.1922e-21	1.49161e-19	CHS2	CAL0000189212	CaO19.7298	Chitin synthase; nonessential; required for wild-type chitin deposition in hyphae; transcript regulated during dimorphic transition; Chs1 and Chs2, but not Chs3, are inhibited by the protoberberine HWY-289; flow model biofilm repressed	CHS1
C1_03680W_A	-1.81918	5.37586	6.2257e-21	1.49393e-19	ENG1	CAL0000184614	CaO19.3066	Endo-1,3-beta-glucanase; ortholog of S. cerevisiae Dse4 needed for cell separation; caspofungin, fluconazole repressed; repressed by alpha pheromone in SpiderM medium; flow model biofilm induced; rat catheter biofilm repressed	DSE4
C1_14150C_A	1.8006	5.36418	6.37291e-21	1.52342e-19	PAM16	CAL0000176330	CaO19.7222	Putative maltase; regulated by Gcn4; repressed by amino acid starvation (3-AT); rat catheter biofilm induced	PAM16
C6_01840C_A	-1.76107	7.42427	6.54448e-21	1.55848e-19	COQ3	CAL0000180484	CaO19.3400|CaO19.10903	Protein with a predicted role in coenzyme Q biosynthesis; transcriptionally induced by interaction with macrophages; possibly an essential gene, disruptants not obtained by UAU1 method	COQ3
C4_01390W_A	-3.49889	3.24852	6.66769e-21	1.58181e-19	HAP3	CAL0000192077	CaO19.4647|CaO19.12116	Predicted CCAAT-binding transcription factor that regulates respiration; Cap2-dependent induction in low iron; opaque specific, alkaline, ciclopirox olamine induced; regulated by Sef1, Sfu1, Hap43; Bcr1-regulated in RPMI a/a biofilms	---
CR_02800C_A	-1.69987	5.97155	7.69039e-21	1.81754e-19	---	CAL0000189333	CaO19.2838|CaO19.10356	Protein of unknown function; mutation confers hypersensitivity to amphotericin B; flow model biofilm induced	---
C4_00660W_A	1.83415	5.45022	7.88982e-21	1.85071e-19	---	CAL0000180848	CaO19.4176|CaO19.11652	Ortholog(s) have structural constituent of ribosome activity and mitochondrial small ribosomal subunit localization	MRPS17
C2_06360C_A	2.84278	3.00467	9.92564e-21	2.31956e-19	MAK16	CAL0000176460	CaO19.12955|CaO19.5500	Putative constituent of 66S pre-ribosomal particles; Hap43-induced; repressed by prostaglandins; Spider biofilm induced	MAK16
C1_04240C_A	-2.11396	10.2389	1.0075e-20	2.33703e-19	HHF1	CAL0000174606	CaO19.1059|CaO19.8661	Putative histone H4; repressed in fkh2 mutant; regulated by Efg1; fluconazole induced; amphotericin B repressed; farnesol regulated; colony morphology-related gene regulation by Ssn6; Hap43-induced; rat catheter and Spider biofilm repressed	HHF1
C7_00580C_A	-1.80938	5.76546	1.09139e-20	2.513e-19	---	CAL0000181218	CaJ7.0072|CaO19_7061|CaJ7_0072|CaO19.7061	Ortholog(s) have ATPase activity	YFH7
C1_00150C_A	1.72808	6.50935	1.10805e-20	2.54202e-19	RIM8	CAL0000197201	CaO19.6091|CaO19.13510	Beta-arrestin-like protein; involved in pH response; required for pathogenesis, activation of Rim101 and alkaline pH-induced hyphal growth; colony morphology-related gene regulation by Ssn6p negative feedback regulation target	RIM8
CR_04600W_A	-1.56881	6.45057	1.30315e-20	2.97869e-19	---	CAL0000195473	CaO19.551	Ortholog of C. dubliniensis CD36 : Cd36_29980, C. parapsilosis CDC317 : CPAR2_204170, C. auris B8441 : B9J08_004836 and Candida tenuis NRRL Y-1498 : CANTEDRAFT_110235	---
C5_01770C_A	-1.7708	8.19808	1.32923e-20	3.02726e-19	OBPA	CAL0000179350	CaO19.3198	Similar to oxysterol binding protein; non-sex gene located within the MTLa mating-type-like locus; Plc1p-regulated	OSH7
CR_02420W_A	2.06438	3.63463	1.36337e-20	3.09375e-19	---	CAL0000197728	CaO19.3724	Ortholog(s) have small ribosomal subunit rRNA binding activity	UTP23
C4_04780W_A	1.4932	6.68826	1.73619e-20	3.91267e-19	PMT6	CAL0000189855	CaO19.3802	Protein mannosyltransferase; required for virulence in mice, adhesion to endothelium; role in hyphal growth signaling, hygromycin B sensitivity; no major role in cellular PMT activity; Hap4-repressed; Bcr1-repressed in RPMI a/a biofilms	PMT6
C3_05890W_A	-1.77951	5.87263	1.73674e-20	3.91267e-19	TRM12	CAL0000179804	CaO19.7369	Ortholog(s) have S-adenosylmethionine-dependent methyltransferase activity, transferase activity, transferring alkyl or aryl (other than methyl) groups activity and role in tRNA methylation, wybutosine biosynthetic process	TRM12
C4_04350W_A	1.79511	4.88235	1.78119e-20	3.99841e-19	---	CAL0000200644	CaO19.8988|CaO19.1412	Ortholog of C. dubliniensis CD36 : Cd36_44020, C. parapsilosis CDC317 : CPAR2_302330, C. auris B8441 : B9J08_004187 and Candida tenuis NRRL Y-1498 : CANTEDRAFT_105448	---
C6_01650C_A	-1.61577	7.44728	1.91513e-20	4.28375e-19	FMP27	CAL0000174584	CaO19.10926|CaO19.3422	Putative mitochondrial protein; mRNA binds She3	FMP27
C1_14290C_A	-1.92305	7.59266	2.00046e-20	4.44555e-19	MDG1	CAL0000181056	---	Ortholog(s) have role in pheromone-dependent signal transduction involved in conjugation with cellular fusion and membrane raft, plasma membrane localization	MDG1
C2_05660W_A	1.89105	9.28742	2.00167e-20	4.44555e-19	PNG2	CAL0000173925	CaO19.14166|CaO19.6877	Putative peptide:N-glycanase; gene has variable numbers of 12-bp repeats; induced by caspofungin, ciclopirox olamine, ketoconazole or hypoxia; gene of core caspofungin response; Hap43-induced; Spider biofilm induced	---
C4_05750C_A	1.8795	3.96212	3.44289e-20	7.59253e-19	LEA1	CAL0000184113	CaO19.8845|CaO19.1260	Predicted component of U2 snRNP; induced by alpha pheromone in SpiderM medium	LEA1
C4_07140W_A	1.88484	3.7901	5.11815e-20	1.1208e-18	---	CAL0000184136	CaO19.10601|CaO19.3089	Predicted mitochondrial intermembrane space protein; predicted role in phospholipid metabolism; rat catheter and Spider biofilm induced	UPS2
C3_07390C_A	1.77374	5.53854	5.23469e-20	1.14233e-18	---	CAL0000175471	CaO19.14044|CaO19.6752	Ortholog(s) have structural constituent of ribosome activity and mitochondrial small ribosomal subunit localization	RSM10
C1_10270C_A	-1.82157	6.99415	5.25747e-20	1.14332e-18	SFH5	CAL0000192835	CaO19.4897|CaO19.12362	Putative phosphatidylinositol transporter; rat catheter and Spider biofilm repressed	SFH5
C2_00860C_A	-4.42953	6.84054	5.56996e-20	1.20708e-18	---	CAL0000176673	CaO19.9586|CaO19.2038	Protein of unknown function; Spider biofilm induced	---
C4_04440W_A	1.62569	5.87303	5.65579e-20	1.22146e-18	---	CAL0000180669	CaO19.11324|CaO19.3843	Ortholog(s) have protein transmembrane transporter activity and role in filamentous growth, posttranslational protein targeting to membrane, translocation	SEC66
C4_02720C_A	1.51771	6.59729	6.15681e-20	1.32509e-18	---	CAL0000175743	CaO19.2726|CaO19.10240	Putative plasma membrane protein; Plc1-regulated; Spider biofilm induced	SFK1
C2_05570C_A	-1.76781	5.56704	6.7936e-20	1.45713e-18	---	CAL0000175407	CaO19.6869|CaO19.14158	Putative lipid raft associated protein; Spider biofilm induced	AST2
C2_00100C_A	1.64142	8.61214	7.19841e-20	1.53869e-18	PGA52	CAL0000178744	CaO19.1911	GPI-anchored cell surface protein of unknown function; Hap43p-repressed gene; fluconazole-induced; possibly an essential gene, disruptants not obtained by UAU1 method	TOH1
C4_04210C_A	2.14111	3.02506	7.60028e-20	1.6176e-18	SOH1	CAL0000190883	CaO19.9005|CaO19.1429	Subunit of the RNA polymerase II mediator complex; involved in control of cytokinesis, morphogenesis, biofilm formation, virulence; cell-cycle regulated periodic mRNA expression	SOH1
C5_00210C_A	-1.58529	6.34555	8.10518e-20	1.71496e-18	BRE1	CAL0000187022	CaO19.976|CaO19.8591	Putative E3 ubiquitin ligase with RING-type zinc finger domain; involved in ubiquitination of histone H2B during hyphal development; transposon mutation affects filamentous growth	BRE1
C4_03370C_A	-1.56253	6.31685	9.85456e-20	2.07111e-18	---	CAL0000186559	CaO19.3364	Ortholog of C. parapsilosis CDC317 : CPAR2_403360, Debaryomyces hansenii CBS767 : DEHA2D00814g, Pichia stipitis Pignal : PICST_32156 and Candida guilliermondii ATCC 6260 : PGUG_04611	---
C3_01300C_A	2.14814	4.07078	1.00309e-19	2.10113e-18	NCE103	CAL0000198627	CaO19.9289|CaO19.1721	Carbonic anhydrase; converts of CO2 to bicarbonate; essential for virulence in host niches with limited CO2, normal white-opaque switch; Mnl1-induced in weak acid stress; Hap43-induced gene; F-12/CO2, rat catheter, Spider biofilm induced	NCE103
C4_05080C_A	1.80262	4.28369	1.18389e-19	2.47158e-18	---	CAL0000198256	CaO19.3769	Ortholog(s) have zinc ion transmembrane transporter activity, role in zinc ion transport and endoplasmic reticulum localization	ZRG17
C5_03950W_A	1.7542	5.02416	1.27175e-19	2.64003e-18	---	CAL0000195679	CaO19.3216	Similar to Rab GTPase activators; Hap43p-induced gene	---
C3_02530W_A	1.54346	6.29647	1.27302e-19	2.64003e-18	YSY6	CAL0000183241	---	Protein involved in ER stress response; acts synergistically with Aut7p to regulate unfolded protein response and mitochondrial function under ER stress	YSY6
C1_11430W_A	2.46966	3.75138	1.71956e-19	3.55433e-18	---	CAL0000187847	CaO19.660|CaO19.8276	Protein of unknown function; mRNA binds She3	---
C3_07600W_A	2.27906	3.28149	1.83949e-19	3.7897e-18	---	CAL0000193391	CaO19.6730|CaO19.14022	Ortholog of S. cerevisiae : YCR016W, C. glabrata CBS138 : CAGL0L07832g, C. dubliniensis CD36 : Cd36_87480, C. parapsilosis CDC317 : CPAR2_808240 and C. auris B8441 : B9J08_001753	YCR016W
C1_11270W_A	1.93501	10.3998	1.86015e-19	3.8197e-18	---	CAL0000192169	CaO19.675	Cell wall protein; induced in core stress response and core caspofungin response; iron-regulated; amphotericin B, ketoconazole, and hypoxia induced; regulated by Cyr1, Ssn6; induced in oralpharyngeal candidasis; Spider biofilm repressed	---
CR_09640C_A	1.5409	5.62961	2.05803e-19	4.21223e-18	---	CAL0000183862	---	Ortholog(s) have role in cytoplasmic translation	TMA7
C1_04710C_A	2.13711	3.41579	2.31785e-19	4.72857e-18	---	CAL0000175312	CaO19.773	Protein similar to S. cerevisiae Rsa3 predicted nucleolar protein involved in maturation of pre-60S ribosomal particles; rat catheter and Spider biofilm induced	RSA3
C6_00420W_A	1.47802	6.7072	2.53791e-19	5.16069e-18	DPM2	CAL0000175581	---	Dolichol-phosphate mannose synthase subunit, not essential for enzyme activity; flow model and Spider biofilm repressed	---
CR_10830C_A	1.92836	4.45666	3.23314e-19	6.55313e-18	---	CAL0000196882	CaO19.7675	Mitochondrial ribosomal protein of the large subunit; Spider biofilm repressed	MRPL25
C2_10730W_A	2.5829	3.17451	3.31584e-19	6.69906e-18	---	CAL0000191366	CaO19.5353|CaO19.12813	Ortholog of C. dubliniensis CD36 : Cd36_24630, C. parapsilosis CDC317 : CPAR2_407790, Candida tropicalis MYA-3404 : CTRG_02045, Candida albicans WO-1 : CAWG_06134 and Candida metapsilosis : CMET_2127	---
C4_03930C_A	2.02232	3.85989	3.67725e-19	7.40534e-18	---	CAL0000198588	---	Ortholog(s) have 7S RNA binding activity, role in SRP-dependent cotranslational protein targeting to membrane, translocation and signal recognition particle, endoplasmic reticulum targeting localization	SRP14
C5_00100C_A	-2.17732	8.19947	3.89816e-19	7.82506e-18	---	CAL0000199340	CaO19.5686	Protein of unknown function; Spider biofilm induced	---
C5_03020W_A	-2.72117	5.09644	4.05266e-19	8.1092e-18	CCC2	CAL0000193278	CaO19.4328|CaO19.11803	Copper-transporting P-type ATPase of Golgi; required for wild-type iron assimilation (indirect effect via Fet3p); induced by iron starvation, ciclopirox olamine; caspofungin repressed; not required for virulence in mouse systemic infection	CCC2
C1_02980W_A	-1.74296	8.14817	4.51954e-19	8.98599e-18	GOR1	CAL0000192040	CaO19.2989	Ortholog(s) have glyoxylate reductase (NAD+) activity, role in glyoxylate catabolic process and extracellular region localization	GOR1
C6_00250W_A	-1.84434	6.55309	4.68007e-19	9.27573e-18	---	CAL0000196053	CaO19.1183	Ortholog of S. cerevisiae : YNL115C, C. glabrata CBS138 : CAGL0L03938g, C. dubliniensis CD36 : Cd36_60200, C. parapsilosis CDC317 : CPAR2_603320 and C. auris B8441 : B9J08_002166	YNL115C
C2_10180W_A	-1.90957	4.61166	5.57723e-19	1.1019e-17	IFR1	CAL0000200922	CaO19.1763	Predicted oxidoreductase/dehydrogenase; induced by nitric oxide; rat catheter and Spider biofilm induced	---
C5_04630W_A	-1.69778	6.88588	5.712e-19	1.12498e-17	---	CAL0000191909	CaO19.11429|CaO19.3947	Ortholog(s) have RNA polymerase II complex binding, protein-containing complex binding, rDNA binding, single-stranded RNA binding activity	SPT4
C1_07220W_A	-2.17942	7.07818	5.74678e-19	1.12828e-17	---	CAL0000192240	CaO19.11925|CaO19.4445	Protein of unknown function; Plc1p-regulated; expression induced early upon infection of reconstituted human epithelium (RHE), while expression of the C. dubliniensis ortholog is not; mutant is viable; Spider biofilm induced	---
C4_03720C_A	-1.98426	6.80376	6.09276e-19	1.19247e-17	---	CAL0000200656	CaO19.8886|CaO19.1306	Has domain(s) with predicted 2-oxoglutarate-dependent dioxygenase activity	---
C1_13720W_A	1.93093	4.72559	6.24599e-19	1.21865e-17	---	CAL0000187064	CaO19.5009|CaO19.12476	Ortholog of S. cerevisiae : KEL3, C. glabrata CBS138 : CAGL0A01067g, C. dubliniensis CD36 : Cd36_12710, C. parapsilosis CDC317 : CPAR2_201590 and C. auris B8441 : B9J08_002506	KEL3
C3_02040C_A	2.50803	3.21609	6.72891e-19	1.30879e-17	---	CAL0000180322	CaO19.1642|CaO19.9209	Ortholog of S. cerevisiae Loc1, a nuclear protein involved in asymmetric localization of ASH1 mRNA in S. cerevisiae; Hap43-induced gene; Spider biofilm induced	LOC1
C1_04260W_A	-2.04224	10.23	6.97432e-19	1.35233e-17	HHT21	CAL0000180612	CaO19.8663|CaO19.1061	Putative histone H3; amphotericin B repressed; regulated by Efg1, farnesol; Hap43-induced; rat catheter and Spider biofilm repressed	---
C1_10530W_A	-1.91353	8.80031	7.14971e-19	1.38206e-17	SNL1	CAL0000179145	CaO19.997|CaO19.8612	Ribosome-associated protein predicted to function in protein synthesis; 1 predicted transmembrane domain; rat catheter biofilm repressed	---
C1_13480W_A	-2.40314	10.4545	7.96404e-19	1.53473e-17	HSP70	CAL0000184706	CaO19.4980|CaO19.12447	Putative hsp70 chaperone; role in entry into host cells; heat-shock, amphotericin B, cadmium, ketoconazole-induced; surface localized in yeast and hyphae; antigenic in host; farnesol-downregulated in biofilm; Spider biofilm induced	SSA4
C1_07120W_A	-1.6927	6.49391	1.0007e-18	1.9108e-17	GAP4	CAL0000198089	CaO19.11936|CaO19.4456	High-affinity S-adenosylmethionine permease; required for SAM-induced morphogenesis; hyphal induced; regulated by Hap43, Gcn2 and Gcn4; colony morphology-related gene regulation by Ssnp	---
C2_07730W_A	-1.74301	6.75903	1.01621e-18	1.93451e-17	YVC1	CAL0000187018	CaO19.2209|CaO19.9754	Putative vacuolar cation channel shock; repressed by alpha pheromone in SpiderM medium; flow model biofilm repressed	YVC1
C4_02270C_A	1.57961	7.47466	1.09522e-18	2.0786e-17	BFR1	CAL0000184526	CaO19.12029|CaO19.4560	Protein involved in the maintenance of normal ploidy; S. cerevisiae ortholog cofers Brefeldin A resistance; stationary phase enriched protein; Spider biofilm repressed	BFR1
C5_00760W_A	-1.58684	5.67092	1.20936e-18	2.28828e-17	---	CAL0000177296	CaO19.578	Ortholog(s) have GTPase activator activity and role in activation of GTPase activity, endocytosis, exocytosis, formin-nucleated actin cable assembly, regulation of GTPase activity, regulation of protein localization	MSB3
CR_06560C_A	1.44641	6.77291	1.23409e-18	2.32804e-17	---	CAL0000175245	CaO19.916	Putative protein involved in apoptosis; Spider biofilm induced	BXI1
C3_05390C_A	-1.85082	5.2258	1.31407e-18	2.47148e-17	GPI1	CAL0000200471	CaO19.6977	Putative protein of GPI synthesis; expression is reduced in a fluconazole-resistant isolate	GPI1
C2_03950W_A	1.82692	5.64793	1.34606e-18	2.52407e-17	---	CAL0000201358	CaO19.8448|CaO19.828	Putative ribosomal protein, large subunit, mitochondrial precursor; repressed by prostaglandins; Spider biofilm repressed	MRPL24
C7_00930W_A	-1.78649	9.84243	1.45582e-18	2.72173e-17	GPH1	CAL0000189831	CaJ7.0111|CaO19.7021	Putative glycogen phosphorylase; role in glycogen metabolism; regulated by Ssk1, Mig1, Tup1, Hap43; fluconazole-induced; localizes to cell surface of hyphae, not yeast; stationary phase enriched protein; Spider biofilm induced	GPH1
C6_01510W_A	-1.72414	4.63644	1.66435e-18	3.09312e-17	OYE23	CAL0000179903	CaO19.3433	Putative NAPDH dehydrogenase; induced by nitric oxide, benomyl; oxidative stress-induced via Cap1; Hap43p-repressed; rat catheter biofilm induced	---
C2_03760C_A	-1.61637	7.48941	1.73297e-18	3.21112e-17	---	CAL0000196062	CaO19.8466|CaO19.846	Predicted protein kinase similar to S. cerevisiae Nnk1; implicated in proteasome function in S. cerevisiae; induced by Mnl1 under weak acid stress	NNK1
CR_03500W_A	1.73608	7.59963	1.79214e-18	3.31097e-17	CIT1	CAL0000197786	---	Citrate synthase; induced by phagocytosis; induced in high iron; Hog1-repressed; Efg1-regulated under yeast, not hyphal growth conditions; present in exponential and stationary phase; Spider biofilm repressed; rat catheter biofilm induced	CIT1
C1_08610C_A	-1.81919	12.0016	1.81062e-18	3.33527e-17	---	CAL0000188012	CaO19.8039|CaO19.409	Ortholog of S. cerevisiae Aim38/Rcf2, cytochrome c oxidase subunit; plasma membrane localized; Hap43-repressed; induced in oralpharyngeal candidasis; flow model biofilm induced; Spider biofilm repressed	RCF2
CR_05720W_A	-1.75374	9.06526	1.91493e-18	3.51707e-17	TPS1	CAL0000182821	CaO19.6640|CaO19.13961	Trehalose-6-phosphate synthase; role in hyphal growth and virulence in mouse systemic infection; induced in presence of human neutrophils; macrophage/pseudohyphal-repressed after 16h; stationary phase enriched protein; Hap43-repressed	TPS1
C4_01890C_A	1.45145	5.4012	2.03667e-18	3.72972e-17	ARL1	CAL0000196747	CaO19.12073|CaO19.4603	Putative GTPase in the late Golgi involved in regulation of polarized growth and secretion; mutation confers dose-dependent sensitivity to Brefeldin A	ARL1
C4_05210W_A	1.59364	4.83773	2.08189e-18	3.80142e-17	---	CAL0000175849	CaO19.14150|CaO19.6860	Ortholog(s) have CDP-diacylglycerol-inositol 3-phosphatidyltransferase activity, role in phosphatidylinositol biosynthetic process and Golgi apparatus, integral component of membrane, mitochondrial outer membrane localization	PIS1
C1_00120C_A	-1.90191	6.85071	2.15864e-18	3.9301e-17	TRP1	CAL0000186853	CaO19.6096|CaO19.13515	Phosphoribosylanthranilate isomerase; tryptophan biosynthesis; expected unifunctional, unlike trifunctional enzyme of some other fungi; complements E. coli trpC, S. cerevisiae trp1 mutant; CCT1 and TRP1 overlap; Spider biofilm repressed	TRP1
C7_02600C_A	-1.58275	7.96985	2.60151e-18	4.70903e-17	---	CAL0000201372	CaO19.2372|CaO19.9908	Pol protein of retrotransposon Tca2; separated by a stop codon from Gag protein orf19.2371; likely translated as single polyprotein with Gag, reverse transcriptase, protease, and integrase; rat catheter biofilm repressed	---
C7_00680W_A	1.86542	3.80693	2.68666e-18	4.84916e-17	---	CAL0000192590	CaJ7.0082|CaO19_7051|CaJ7_0082|CaO19.7051	Maf-like protein; rat catheter biofilm induced	YOR111W
C1_11990W_A	-2.07654	4.69133	2.81863e-18	5.07272e-17	---	CAL0000196406	CaO19.12732|CaO19.5267	Putative cell wall adhesin-like protein; repressed in core caspofungin response and by alpha pheromone in SpiderM medium; transcript reduced in ace2 mutant; flow model, rat catheter and Spider biofilm repressed	---
C3_07790W_A	-1.71386	6.1217	3.51879e-18	6.31466e-17	STD1	CAL0000182240	CaO19.6173	Putative transcription factor; involved in control of glucose-regulated gene expression; repressed by Rgt1; Spider biofilm induced	MTH1
C2_09910C_A	1.49791	5.2108	3.73274e-18	6.67947e-17	---	CAL0000177487	---	Putative adhesin-like protein	---
C1_03120W_A	-1.64048	7.29451	4.05894e-18	7.2425e-17	---	CAL0000186184	CaO19.10522|CaO19.3004	Ortholog of S. cerevisiae : YDR262W, C. glabrata CBS138 : CAGL0M08734g, C. dubliniensis CD36 : Cd36_02920, C. parapsilosis CDC317 : CPAR2_108490 and C. auris B8441 : B9J08_000615	YDR262W
C1_11680C_A	-2.58159	5.25791	4.35248e-18	7.7442e-17	---	CAL0000175803	---	Ortholog of C. dubliniensis CD36 : Cd36_10990, C. parapsilosis CDC317 : CPAR2_804585, C. auris B8441 : B9J08_000968 and Candida tenuis NRRL Y-1498 : cten_CGOB_00256	---
C1_04110W_A	-1.77498	5.70052	4.57327e-18	8.1088e-17	---	CAL0000184512	CaO19.1043|CaO19.8645	Ortholog(s) have lysophosphatidic acid acyltransferase activity, role in cellular triglyceride homeostasis, lipid droplet organization and endoplasmic reticulum, lipid droplet localization	LOA1
CR_05140W_A	2.13166	4.31797	4.58329e-18	8.1088e-17	---	CAL0000193968	CaO19.640|CaO19.8254	Integral membrane protein of the ER; role in the synthesis of beta-1,6-glucan in the cell wall; S. cerevisiae ortholog required for cell viability; Spider biofilm induced	KEG1
C4_03390W_A	-1.71828	8.71296	4.76297e-18	8.40295e-17	CSH3	CAL0000198586	CaO19.3366	Functional homolog of S. cerevisiae Shr3p, which is a chaperone specific for amino acid permeases; localized to ER; required for wild-type amino-acid responsive hyphal growth and for mouse systemic virulence; regulated by Gcn2p and Gcn4p	SHR3
CR_00290W_A	1.83739	5.54993	4.8173e-18	8.47493e-17	---	CAL0000200149	CaO19.7504	Ortholog of S. cerevisiae Rts3; a component of the protein phosphatase type 2A complex; Plc1-regulated; induced in core caspofungin response; Spider biofilm induced	RTS3
CR_02700W_A	1.57585	4.81718	5.70148e-18	9.97441e-17	---	CAL0000198238	CaO19.10347|CaO19.2829	Ortholog(s) have role in protein transport	PGA2
C2_00580C_A	-1.66501	7.35529	6.09019e-18	1.05952e-16	SMF3	CAL0000177268	CaO19.9616|CaO19.2069	Putative vacuolar iron transporter; alkaline upregulated; caspofungin repressed; induced by Mnl1 under weak acid stress; Hap43-repressed	SMF3
C1_10360C_A	-1.68943	7.47901	6.18243e-18	1.07259e-16	---	CAL0000189087	CaO19.12373|CaO19.4907	Putative protein of unknown function; Hap43p-repressed gene; increased transcription is observed upon fluphenazine treatment; possibly transcriptionally regulated by Tac1p; induced by nitric oxide; fungal-specific (no human/murine homolog	YCR061W
CR_07130C_A	-2.43361	3.01573	6.29365e-18	1.08887e-16	ALK8	CAL0000175837	CaO19.7683|CaO19.10	Alkane-inducible cytochrome P450; catalyzes hydroxylation of lauric acid to hydroxylauric acid; overproduction causes fluconazole resistance in WT and causes multidrug resistance in a cdr1 cdr2 double mutant; rat catheter biofilm repressed	---
C4_03350C_A	-2.25957	3.65375	6.59331e-18	1.13757e-16	AIF1	CAL0000191273	CaO19.10870|CaO19.3362	Has domain(s) with predicted flavin adenine dinucleotide binding, oxidoreductase activity	---
C3_04550C_A	-1.5798	8.47686	6.63124e-18	1.14097e-16	CMK1	CAL0000190479	CaO19.13332|CaO19.5911	Putative calcium/calmodulin-dependent protein kinase II; expression regulated upon white-opaque switching; biochemically purified Ca2+/CaM-dependent kinase is soluble, cytosolic, monomeric, and serine-autophosphorylated; Hap43p-repressed	TDA1
C2_04480W_A	-2.32079	6.35772	8.11115e-18	1.38798e-16	---	CAL0000182046	CaO19.4504	Has domain(s) with predicted oxidoreductase activity, zinc ion binding activity	---
C4_00120W_A	-4.32608	4.44215	8.35062e-18	1.42119e-16	PGA7	CAL0000201827	CaO19.5635|CaO19.13080	GPI-linked hyphal surface antigen; induced by ciclopirox olamine, ketoconazole, Rim101 at pH 8; Hap43, fluconazole; flow model biofilm induced; Spider biofilm induced; required for RPMI biofilm; Bcr1-induced in a/a biofilm	---
C6_01210W_A	-1.66224	6.55093	8.8361e-18	1.49974e-16	---	CAL0000185625	---	Ortholog of S. cerevisiae : YPR063C, C. glabrata CBS138 : CAGL0D01540g, C. dubliniensis CD36 : Cd36_61340, C. parapsilosis CDC317 : CPAR2_602790 and C. auris B8441 : B9J08_005400	YPR063C
C2_03040W_A	1.54201	6.68847	9.29915e-18	1.57407e-16	PLC2	CAL0000198521	CaO19.5797|CaO19.13219	Phosphatidylinositol (PtdIns)-specific phospholipase C (PI-PLC); predicted type 2 membrane protein; role in, and regulated by, filamentation, Nrg1 and Tup1; no mouse systemic virulence role; orf19.5797 and orf19.1586 are almost identical	---
C6_00920W_A	1.49322	6.73635	9.50337e-18	1.6043e-16	---	CAL0000196544	CaO19.93	Putative mitochondrial intermembrane space protein; colony morphology-related gene regulation by Ssn6; regulated by Sef1, Sfu1, and Hap43; Spider biofilm repressed; rat catheter biofilm induced	MIX17
C4_05630W_A	-1.66438	8.2474	9.61994e-18	1.61961e-16	---	CAL0000186561	CaO19.8832|CaO19.1248	Putative RNA polymerase II subunit B44; heterozygous null mutant exhibits resistance to parnafungin in the C. albicans fitness test; Spider biofilm repressed	RPB3
C1_01240W_A	-1.72222	5.95111	9.72177e-18	1.63237e-16	IFD3	CAL0000176253	CaO19.3311|CaO19.10821	Putative aldo/keto reductase; Mig1-regulated	---
C1_02210W_A	-1.59839	6.22329	9.9646e-18	1.66867e-16	---	CAL0000196833	CaO19.11162|CaO19.3678	Ortholog of C. dubliniensis CD36 : Cd36_02060, C. parapsilosis CDC317 : CPAR2_106200, Candida tenuis NRRL Y-1498 : CANTEDRAFT_96322 and Debaryomyces hansenii CBS767 : DEHA2C02310g	---
C3_02190C_A	1.44524	5.90978	1.13074e-17	1.88849e-16	---	CAL0000200373	CaO19.1625	Putative ubiquinone oxidoreductase; repressed by nitric oxide; Hap43p-repressed	---
C7_04100C_A	-1.53032	5.94939	1.21152e-17	2.01803e-16	MED9	CAL0000183091	CaJ7.0474|CaO19.7165|CaJ7_0474|CaO19_7165	RNA polymerase II mediator complex subunit; Hap43p-repressed gene	---
C5_03440W_A	1.70943	5.89539	1.25921e-17	2.09189e-16	---	CAL0000176679	---	Protein of unknown function	---
C5_00700C_A	1.50508	5.32521	1.28428e-17	2.12789e-16	SPE2	CAL0000185891	CaO19.568	Putative S-adenosylmethionine decarboxylase; Hap43-induced gene; possibly adherence-induced; Spider biofilm induced	SPE2
C6_00550W_A	1.52217	5.31324	1.35391e-17	2.23735e-16	---	CAL0000175745	CaO19.4204|CaO19.11680	Ortholog(s) have structural constituent of ribosome activity and mitochondrial small ribosomal subunit localization	PET123
CR_09510C_A	1.66424	6.25658	1.39745e-17	2.30322e-16	---	CAL0000176104	CaO19.6612	Putative mitochondrial protein; Hap43p-induced gene	CIR1
C1_00780C_A	1.84112	5.00422	1.68302e-17	2.7666e-16	HGC1	CAL0000184055	CaO19.6028	Hypha-specific G1 cyclin-related protein involved in regulation of morphogenesis, biofilm formation; Cdc28-Hgc1 maintains Cdc11 S394 phosphorylation during hyphal growth; required for virulence in mice; regulated by Nrg1, Tup1, farnesol	CLN2
C2_01750C_A	2.03138	4.79895	1.71111e-17	2.80542e-16	---	CAL0000185912	CaO19.9061|CaO19.1486	Protein with a life-span regulatory factor domain; regulated by Sef1, Sfu1, and Hap43; flow model biofilm induced; Spider biofilm induced	---
C2_02930C_A	-1.62961	8.92816	1.81954e-17	2.9754e-16	---	CAL0000200223	CaO19.13234|CaO19.5812	Ortholog of S. cerevisiae Ett1, a nuclear protein that inhibits replication of Brome mosaic virus; early-stage flow model biofilm induced	ETT1
C1_01980W_A	-2.85219	5.06072	1.93798e-17	3.16082e-16	HGT1	CAL0000200616	CaO19.4527	High-affinity MFS glucose transporter; induced by progesterone, chloramphenicol, benomyl; likely essential for growth; protein newly produced during adaptation to the serum; rat catheter and Spider biofilm induced	---
C6_01980C_A	1.76279	5.91887	1.94889e-17	3.17036e-16	---	CAL0000201449	CaO19.688	Mitochondrial ribosomal protein of the small subunit; S. cerevisiae ortholog is essential for viability; Spider biofilm repressed	MRPS18
C7_02340C_A	1.78943	4.21254	2.01926e-17	3.27633e-16	---	CAL0000187643	CaJ7.0274|CaO19.13831|CaO19.6477|CaO19_6477|CaJ7_0274	Ortholog(s) have tRNA (guanine-N7-)-methyltransferase activity, role in tRNA (guanine-N7)-methylation and cytosol, nucleus, tRNA (m7G46) methyltransferase complex localization	TRM82
C2_08240W_A	-1.4793	7.07743	2.0902e-17	3.38267e-16	ORF298	CAL0000191508	CaO19.9764|CaO19.2219	Predicted ORF in retrotransposon Tca3; similar to Gag-Pol; a-specific transcript, alpha-factor induced; rat catheter biofilm repressed; mRNA binds She3	---
CR_08210C_A	1.65455	8.3585	2.11771e-17	3.41836e-16	ACO1	CAL0000182282	CaO19.13742|CaO19.6385	Aconitase; induced in high iron; 2 upstream CCAAT motifs; amino acid starvation (3-AT), amphotericin B, phagocytosis, farnesol induced; Hap43, fluconazole-repressed; Gcn4-regulated; antigenic in infection; flow and Spider biofilm repressed	ACO1
C4_04810C_A	1.94865	3.55403	2.13736e-17	3.4412e-16	---	CAL0000183898	CaO19.3798|CaO19.11279	Ortholog(s) have tRNA (guanine-N7-)-methyltransferase activity, role in tRNA (guanine-N7)-methylation and tRNA (m7G46) methyltransferase complex localization	TRM8
C3_07750W_A	1.567	4.75671	2.52327e-17	4.05211e-16	UTP9	CAL0000175459	CaO19.6710|CaO19.14002	Small-subunit processome protein; Ssr1-induced; repressed by prostaglandins; physically interacts with TAP-tagged Nop1	UTP9
CR_02920C_A	-2.93167	7.22738	2.54978e-17	4.08421e-16	AQY1	CAL0000176060	CaO19.2849	Aquaporin water channel; osmotic shock resistance, WT freeze tolerance; virulent in mice; flucytosine repressed; flow model/RPMI/Spider/rat catheter biofilm induced; required for RPMI biofilm formation; Bcr1-induced in a/a RPMI biofilms	AQY1
CR_07010W_A	-1.76925	8.96501	2.66628e-17	4.25993e-16	MIS11	CAL0000181460	CaO19.2364|CaO19.9900	Predicted mitochondrial C1-tetrahydrofolate synthase precursor; putative protein of glycine catabolism; repressed by Efg1; fluconazole-induced; stationary phase enriched protein; rat catheter and Spider biofilm repressed	MIS1
CR_02250C_A	1.44776	5.06995	2.70097e-17	4.30437e-16	CEX1	CAL0000185170	CaO19.3744	Ortholog(s) have tRNA binding activity, role in tRNA export from nucleus and cytoplasm, nuclear pore localization	CEX1
CR_01050C_A	1.47901	5.63642	3.15546e-17	5.0032e-16	---	CAL0000201504	CaO19.3250|CaO19.10760	Ortholog(s) have RNA binding activity, role in mRNA splicing, via spliceosome and U1 snRNP, U2-type prespliceosome, nucleus localization	PRP40
C1_05790W_A	-2.17633	8.96365	3.73693e-17	5.9102e-16	---	CAL0000176518	---	Ortholog of C. dubliniensis CD36 : Cd36_61610, C. parapsilosis CDC317 : CPAR2_107530, C. auris B8441 : B9J08_004570 and Candida tenuis NRRL Y-1498 : CANTEDRAFT_115252	---
C6_00750C_A	-1.89186	13.8969	3.84988e-17	6.07351e-16	PGK1	CAL0000184891	CaO19.11135|CaO19.3651	Phosphoglycerate kinase; localizes to cell wall and cytoplasm; antigenic in murine/human infection; flow model biofilm, Hog1-, Hap43-, GCN-induced; repressed upon phagocytosis; repressed in Spider biofilms by Bcr1, Ndt80, Rob1, Brg1	PGK1
C2_03880C_A	1.78875	3.52394	3.97429e-17	6.25402e-16	---	CAL0000189797	---	Ortholog(s) have U1 snRNP, U2 snRNP, U2-type prespliceosome, U4/U6 x U5 tri-snRNP complex, U5 snRNP, post-mRNA release spliceosomal complex localization	SMX2
C1_08660C_A	-1.48535	6.01972	4.06283e-17	6.37731e-16	---	CAL0000185007	CaO19.4724|CaO19.12187	Ortholog(s) have RNA binding activity, role in spliceosomal complex assembly and U2-type prespliceosome localization	PRP11
CR_05460W_A	-1.58564	5.88229	4.25801e-17	6.66698e-16	---	CAL0000183045	CaO19.3517	Ortholog(s) have role in positive regulation of cellular response to hypoxia, regulation of protein glycosylation, sterol regulatory element binding protein cleavage	DSC3
CR_01900C_A	-1.62264	8.64916	4.62112e-17	7.21748e-16	BIO5	CAL0000199767	CaO19.2587|CaO19.10118	Putative transporter; Hap43, flucytosine repressed; possibly essential, disruptants not obtained by UAU1 method; Spider biofilm induced; transcription regulated by biotin and Vhr1p	BIO5
C1_05680C_A	-2.12441	9.27733	5.12963e-17	7.99176e-16	RIM1	CAL0000182022	CaO19.10019|CaO19.2483	Putative single-stranded DNA-binding protein; protein level decreases in stationary phase cultures; rat catheter biofilm repressed	RIM1
C1_14430C_A	1.883	4.09788	5.37416e-17	8.35195e-16	---	CAL0000175442	CaO19.7260	Protein with a predicted NADP-dependent oxidoreductase or aldo-keto reductase domain; Hap43-repressed; Spider biofilm repressed	---
C2_05180W_A	-3.23888	10.2128	5.49661e-17	8.5211e-16	WH11	CAL0000197297	---	White-phase yeast transcript; expression in opaques increases virulence/switching; mutant switches as WT; Hap43, hypoxia, ketoconazol induced; required for RPMI biofilm; Bcr1-induced in RPMI a/a biofilm; rat catheter, Spider biofilm induced	---
C4_00580W_A	-1.51585	7.03786	5.56491e-17	8.60568e-16	---	CAL0000188755	CaO19.11662|CaO19.4185	Ortholog(s) have phosphatase activity, phosphoprotein phosphatase activity, thiosulfate sulfurtransferase activity and role in dephosphorylation	YCH1
C6_04130C_A	-2.3611	7.88765	5.6772e-17	8.75772e-16	ALS4	CAL0000174423	---	GPI-anchored adhesin; role in adhesion, germ tube induction; growth, temperature regulated; expressed during infection of human buccal epithelial cells; repressed by vaginal contact; biofilm induced; repressed during chlamydospore formation	---
C1_03540C_A	1.63112	4.22087	5.92619e-17	9.11935e-16	---	CAL0000201498	CaO19.10575|CaO19.3057	Ortholog(s) have role in mitochondrial genome maintenance	ILM1
C1_04700C_A	-1.78963	6.31866	6.62889e-17	1.01757e-15	---	CAL0000189794	CaO19.775|CaO19.8397	Ortholog of C. dubliniensis CD36 : Cd36_04450, C. parapsilosis CDC317 : CPAR2_105460, C. auris B8441 : B9J08_002463, Debaryomyces hansenii CBS767 : DEHA2D07128g and Pichia stipitis Pignal : PICST_80203	---
CR_08070W_A	-1.4461	5.84935	6.71374e-17	1.02807e-15	PTP1	CAL0000179853	CaO19.6365|CaO19.13722	Phosphotyrosine-specific protein phosphatase; rat catheter biofilm induced	PTP1
C7_00700W_A	1.67344	6.84942	6.8443e-17	1.04551e-15	CYB5	CAL0000192012	CaJ7.0084|CaO19.7049|CaJ7_0084	Cytochrome b(5); ortholog of S. cerevisiae Cyb5; induced in high iron; fluconazole-induced; shows colony morphology-related gene regulation by Ssn6; mutants are viable	CYB5
C1_12850W_A	-1.95851	9.72687	6.9549e-17	1.05982e-15	BLP1	CAL0000190643	---	Protein of unknown function, serum-induced	---
C7_03050W_A	1.35284	5.70212	6.97339e-17	1.06006e-15	---	CAL0000195829	CaJ7.0346|CaJ7_0346|CaO19_5156|CaO19.12623|CaO19.5156	Protein similar to S. cerevisiae Phs1p, which is required for growth; has six putative membrane-spanning regions	PHS1
C3_06570C_A	-1.76026	9.73059	7.16374e-17	1.08636e-15	OPI3	CAL0000189933	CaO19.7446	Phosphatidylethanolamine N-methyltransferase; acts in phosphatidylcholine biosynthesis; downregulation correlates with clinical development of fluconazole resistance; amphotericin B, caspofungin repressed; Hap43-induced	OPI3
C4_02510W_A	-1.63406	5.60295	8.18949e-17	1.23592e-15	---	CAL0000180528	CaO19.2751	Predicted membrane transporter; member of the monocarboxylate porter (MCP) family, major facilitator superfamily; Hap43-induced gene; alkaline upregulated by Rim101; possibly an essential gene, disruptants not obtained by UAU1 method	---
CR_08840C_A	-1.51734	6.04206	8.34068e-17	1.25571e-15	NIT2	CAL0000178547	CaO19.7279	Putative carbon-nitrogen hydrolase; rat catheter biofilm repressed	NIT2
CR_10390W_A	1.9861	3.37268	9.24021e-17	1.3878e-15	---	CAL0000190083	CaO19.7615	Protein involved in endoplasmic reticulum (ER) to Golgi vesicle-mediated transport; putative subunit of the transport protein particle (TRAPP) complex of the cis-Golgi; Spider biofilm induced	TRS31
C3_07820W_A	2.0453	4.64765	9.60688e-17	1.43942e-15	---	CAL0000174604	CaO19.6177	Protein of unknown function; Spider biofilm repressed	---
C1_04770C_A	-1.59737	7.7089	1.00391e-16	1.5006e-15	ERG3	CAL0000190948	CaO19.8387|CaO19.767	C-5 sterol desaturase; introduces C-5(6) double bond into episterol; some clinical isolates show increased azole resistance and defects in hyphal growth and virulence; Efg1p-repressed; fluconazole-induced	ERG3
C4_04720W_A	-1.61723	6.00224	1.03463e-16	1.54283e-15	---	CAL0000186217	CaO19.3810|CaO19.11291	Ortholog(s) have methylenetetrahydrofolate dehydrogenase (NAD+) activity, role in folic acid-containing compound biosynthetic process, one-carbon metabolic process, purine nucleobase biosynthetic process and cytosol localization	MTD1
C2_07300C_A	2.15088	4.28337	1.09667e-16	1.62374e-15	RPA12	CAL0000195650	CaO19.9827|CaO19.2287	Putative DNA-directed RNA polymerase I; induced upon adherence to polystyrene	RPA12
C1_14560C_A	-1.41164	6.34543	1.23305e-16	1.82137e-15	---	CAL0000176110	---	Predicted ORF in retrotransposon Zorro2 with similarity to retroviral reverse transcriptase proteins	---
C7_00560C_A	2.13964	3.10596	1.2533e-16	1.84693e-15	THG1	CAL0000180708	CaJ7.0070|CaJ7_0070|CaO19_7063|CaO19.7063	tRNA guanylyltransferase, with role in tRNA modification; catalyzes reverse (3'-5') nucleotide polymerization	THG1
C7_00340C_A	-1.54157	7.41336	1.37253e-16	2.00845e-15	---	CAL0000188950	CaJ7.0045|CaO19.7086|CaJ7_0045|CaO19_7086	Ortholog(s) have nuclear import signal receptor activity, role in NLS-bearing protein import into nucleus, protein import into nucleus and cytoplasm, nucleus localization	KAP114
CR_04140W_A	1.40355	5.82369	1.61835e-16	2.35168e-15	---	CAL0000193389	CaO19.8128|CaO19.498	Putative mitochondrial ribosomal component of the small subunit; possibly an essential gene, disruptants not obtained by UAU1 method; Spider biofilm repressed	NAM9
C1_02960C_A	-1.8495	6.75586	1.75787e-16	2.54262e-15	---	CAL0000177497	CaO19.10504|CaO19.2987	Ortholog(s) have role in cellular ion homeostasis, mitochondrion inheritance, mitochondrion organization, regulation of cardiolipin metabolic process and mitochondrial inner membrane, mitochondrion localization	MDM31
C2_06670C_A	-1.43385	5.69686	1.78774e-16	2.57986e-15	DBF2	CAL0000197161	CaO19.8809|CaO19.1223	Essential serine/threonine protein kinase involved in mitotic spindle formation and cytokinesis; required for septum formation, exit from mitosis, and normal hyphal morphogenesis; virulence-group-correlated expression	DBF2
CR_05920C_A	-1.68673	7.25746	1.79246e-16	2.58072e-15	MHP1	CAL0000183059	CaO19.13942|CaO19.6621	Protein similar to S. cerevisiae Mhp1p, which is involved in microtubule stabilization; transposon mutation affects filamentous growth; possibly transcriptionally regulated upon hyphal formation; possibly an essential gene (by UAU1 method)	MHP1
C7_00920C_A	-1.7903	7.44726	1.91495e-16	2.75077e-15	---	CAL0000194521	CaJ7.0110|CaO19_7022|CaJ7_0110|CaO19.7022	Ortholog of C. dubliniensis CD36 : Cd36_70850, C. auris B8441 : B9J08_003277, Candida tenuis NRRL Y-1498 : cten_CGOB_00183 and Debaryomyces hansenii CBS767 : DEHA2F22462g	---
C3_06980W_A	1.59307	4.58521	1.92277e-16	2.75334e-15	HUT1	CAL0000194078	CaO19.14095|CaO19.6803	Ortholog(s) have UDP-galactose transmembrane transporter activity and role in UDP-galactose transmembrane transport, UDP-glucose transmembrane transport	HUT1
C1_00840C_A	2.48622	3.76573	1.92554e-16	2.75334e-15	NRM1	CAL0000177736	CaO19.13443|CaO19.6022	Transcriptional regulator of cell cycle gene expression; regulates expression of genes involved in DNA replication stress; interacts with Swi4 and Swi6; repressed during core stress response; Spider biofilm repressed	---
C6_03700W_A	2.89652	8.28365	1.95447e-16	2.78834e-15	ALS1	CAL0000199010	CaO19.5741	Cell-surface adhesin; adhesion, virulence, immunoprotective roles; band at hyphal base; Rfg1, Ssk1, Spider biofilm induced; flow model biofilm repressed; CAI-4 strain background effects; promoter bound Bcr1, Tec1, Efg1, Ndt80, and Brg1	---
C5_03290C_A	1.8338	3.70776	2.12144e-16	3.01968e-15	---	CAL0000177633	---	Mitochondrial ribosomal protein of the small subunit; Spider biofilm repressed	MRP10
C4_01840C_A	1.36728	6.9692	2.44016e-16	3.46547e-15	---	CAL0000194877	CaO19.12079|CaO19.4609	Putative dienelactone hydrolase; protein abundance is affected by URA3 expression in the CAI-4 strain background; protein present in exponential and stationary growth phase yeast cultures; rat catheter biofilm repressed	AIM2
C1_13170C_A	-1.851	4.64697	2.5043e-16	3.54851e-15	MSH6	CAL0000192796	CaO19.12411|CaO19.4945	Protein similar to S. cerevisiae Msh6p, which is involved in mismatch repair; repressed under Cdc5p depletion; Hap43p-induced gene	MSH6
C4_05860W_A	1.46661	5.12505	2.61773e-16	3.70087e-15	---	CAL0000198712	CaO19.1273|CaO19.8859	Ortholog(s) have tubulin binding activity and role in cytoplasm protein quality control by the ubiquitin-proteasome system, positive regulation of transcription elongation from RNA polymerase II promoter, tubulin complex assembly	GIM3
C4_04520W_A	1.90135	3.0783	2.96733e-16	4.18568e-15	---	CAL0000197682	CaO19.11312|CaO19.3831	Ortholog(s) have enzyme activator activity, telomerase inhibitor activity, role in box C/D RNA 3'-end processing, negative regulation of telomere maintenance via telomerase and nucleolus, nucleoplasm localization	PXR1
C1_00540C_A	1.57959	4.32482	2.99974e-16	4.22188e-15	---	CAL0000201663	CaO19.6054|CaO19.13475	Protein with a Bul1 domain; binds the ubiquitin ligase Rsp5 and is involved in intracellular trafficking of a general amino acid permease Gap1; repressed in an azole-resistant strain overexpressing MDR1; Spider biofilm induced	---
CR_03240C_A	1.69453	4.07414	3.1083e-16	4.36486e-15	---	CAL0000195354	CaO19.2399	Putative transcription factor with zinc finger DNA-binding motif; similar to bacterial DnaJ; induced in low iron	JJJ1
C4_03600C_A	-1.46789	8.2429	3.44157e-16	4.81128e-15	---	CAL0000193845	CaO19.1314|CaO19.8894	Protein of unknown function; planktonic growth-induced gene	---
C6_01900C_A	-1.63496	7.64623	3.53877e-16	4.93615e-15	DOG1	CAL0000188469	CaO19.3392|CaO19.10895	Putative 2-deoxyglucose-6-phosphatase; haloacid dehalogenase hydrolase/phosphatase superfamily; similar to S. cerevisiae Dog1, Dog2, Hor1, Rhr2; regulated by Nrg1, Tup1; Spider biofilm repressed	DOG2
C7_01490W_A	1.59467	4.42257	3.85147e-16	5.36039e-15	---	CAL0000195416	CaJ7.0164|CaO19.6580|CaO19_6580|CaJ7_0164|CaO19.13933	Protein of unknown function; Spider biofilm induced	---
C1_03710C_A	1.49566	4.75698	3.96995e-16	5.51303e-15	MSB1	CAL0000199709	---	Putative regulator of transcription; expression in S. cerevisiae flo8 and flo11 mutants suggests a role in regulation of adhesion factors	MSB1
CR_04520W_A	-1.74469	7.24785	4.58959e-16	6.35943e-15	MIM1	CAL0000196264	---	Predicted mitochondrial protein involved in outer membrane protein import; rat catheter biofilm repressed	MIM1
CR_06530W_A	1.34901	6.46555	4.76299e-16	6.58512e-15	---	CAL0000190178	CaO19.713	Ortholog(s) have role in hydrogen peroxide-mediated programmed cell death	SDD2
C2_10450W_A	-1.62752	6.51025	4.99236e-16	6.88191e-15	NCE4	CAL0000177597	CaO19.12780|CaO19.5320	Putative RecQ-mediated genome instability protein; Hap43-repressed gene; periodic mRNA expression, peak at cell-cycle G2/M phase; flow model biofilm induced	RMI1
CR_02980C_A	2.31327	3.45393	4.99963e-16	6.88191e-15	SRP40	CAL0000197163	CaO19.2859	Putative chaperone of small nucleolar ribonucleoprotein particles; macrophage/pseudohyphal-induced; rat catheter biofilm induced	SRP40
C2_09570C_A	1.86803	3.32088	5.44452e-16	7.47786e-15	---	CAL0000190719	CaO19.1397|CaO19.8975	Has domain(s) with predicted heme binding activity	---
CR_08100C_A	1.68259	4.75294	5.62046e-16	7.70261e-15	RIO2	CAL0000193362	CaO19.6369|CaO19.13726	Putative serine kinase with a predicted role in the processing of the 20S pre-rRNA into mature 18S rRNA; null mutants are hypersensitive to caspofungin	RIO2
C3_01820W_A	-1.56817	7.02349	5.92379e-16	8.10058e-15	---	CAL0000185978	CaO19.9233|CaO19.1664	Protein of unknown function; expression downregulated in an ssr1 null mutant	---
C3_06870W_A	-1.9362	15.2524	6.02083e-16	8.21535e-15	TDH3	CAL0000197744	CaO19.14106|CaO19.6814	NAD-linked glyceraldehyde-3-phosphate dehydrogenase; binds fibronectin, laminin; at cell surface; antigenic in infection; farnesol-repressed; stationary phase-enriched; GlcNAc-induced; flow model biofilm induced; Spider biofilm repressed	TDH3
C2_07060W_A	-1.43552	7.19715	6.11312e-16	8.32315e-15	---	CAL0000197531	CaO19.9801|CaO19.2261	Ortholog(s) have RNA binding activity, role in mRNA splicing, via spliceosome and U2 snRNP, U2-type prespliceosome localization	HSH49
C1_02110C_A	-3.21983	8.24223	6.45876e-16	8.77466e-15	HGT2	CAL0000184480	CaO19.3668|CaO19.11152	Putative MFS glucose transporter; 20 member C. albicans glucose transporter family; 12 probable membrane-spanning segments; expressed in rich medium with 2% glucose; rat catheter and Spider biofilm induced	---
C7_00890C_A	-1.40945	7.05155	6.60818e-16	8.95824e-15	MCM1	CAL0000194125	CaJ7.0107|CaO19.7025|CaO19_7025|CaJ7_0107	Transcription factor; regulator of hyphal growth; may act with Wor1p; canonical and non-canonical binding sites; MADS domain DNA-binding motif; similar to S. cerevisiae Mcm1p; greater expression in white than opaque cells; intron in 5'-UTR	MCM1
C3_05830W_A	1.4327	6.80593	7.05321e-16	9.54087e-15	KRE6	CAL0000200145	CaO19.7363	Essential beta-1,6-glucan synthase subunit; change in mRNA length, not abundance, at yeast-hypha transition; alkaline induced by Rim101, on cell wall regeneration; Spider biofilm induced; Bcr1-repressed in RPMI a/a biofilms	KRE6
CR_06570C_A	-2.24092	7.99145	7.11682e-16	9.58552e-15	---	CAL0000176439	CaO19.915	Protein of unknown function; Spider biofilm induced	---
C4_04310W_A	-1.60605	8.66205	7.16614e-16	9.63123e-15	COX11	CAL0000182913	CaO19.1416|CaO19.8992	Cytochrome oxidase assembly protein; transcript regulated by Nrg1; protein repressed during the mating process; Hap43-repressed gene; rat catheter biofilm induced	COX11
C3_06250W_A	1.35692	7.11331	7.58104e-16	1.0167e-14	ERV25	CAL0000183368	CaO19.7409	Component of COPII-coated vesicles; transcript induced upon filamentous growth; rat catheter biofilm repressed	ERV25
C4_00520W_A	2.0662	4.22959	7.64913e-16	1.02364e-14	PAM18	CAL0000200634	CaO19.11667|CaO19.4190	Predicted component of the presequence translocase-associated import motor (PAM complex) involved in protein import into mitochondrial matrix; rat catheter biofilm induced	PAM18
C1_06210W_A	2.00751	3.25886	8.77291e-16	1.16656e-14	BUD16	CAL0000183203	CaO19.1828|CaO19.9387	Putative pyridoxal kinase; a key enzyme in pyridoxal 5'-phosphate synthesis, the active form of vitamin B6; involved in bud-site selection and genome integrity in S. cerevisiae; induced by alpha pheromone in SpiderM medium	BUD16
C1_10750C_A	1.49857	4.96407	1.00591e-15	1.33475e-14	---	CAL0000188556	---	Putative vacuolar H+ ATPase subunit e of the V-ATPase V0 subcomplex; added to Assembly 21 based on comparative genome analysis	VMA9
C1_06760C_A	1.9308	3.31006	1.016e-15	1.34528e-14	---	CAL0000201524	CaO19.6234	Putative U2 snRNP component; mutation confers hypersensitivity to 5-fluorocytosine (5-FC), 5-fluorouracil (5-FU), and tubercidin (7-deazaadenosine); Hap43-induced, Spider biofilm induced	IPI3
CR_09930W_A	-1.57999	5.60304	1.04059e-15	1.37494e-14	---	CAL0000179961	CaO19.7567	Protein of unknown function; induced by alpha pheromone in SpiderM medium	YDR124W
C4_02480C_A	1.72376	4.74498	1.16517e-15	1.53308e-14	TIM13	CAL0000199188	CaO19.10268|CaO19.2754	Predicted mitochondrial intermembrane space protein with a role in protein import into mitochondria	TIM13
C3_06740W_A	1.56551	4.49911	1.16794e-15	1.53351e-14	---	CAL0000187050	CaO19.14121|CaO19.6829	Protein with a predicted mitochondrial ATPase expression domain; possibly an essential gene, disruptants not obtained by UAU1 method	---
C4_04090C_A	-1.36325	6.46614	1.20499e-15	1.57884e-14	---	CAL0000187566	CaO19.5300	Calnexin; integral membrane ER chaperone involved in folding and quality control of glycoproteins; caspofungin induced	CNE1
C6_00820W_A	1.36282	8.02123	1.22566e-15	1.60257e-14	SUN41	CAL0000175157	CaO19.3642|CaO19.11124	Cell wall glycosidase; role in biofilm formation and cell separation; possibly secreted; hypoxia, hyphal induced; caspofungin repressed; Efg1, Cph1 regulated; O-glycosylated, possible Kex2 substrate; 5'-UTR intron; Spider biofilm induced	SUN4
C1_11770C_A	1.31643	5.7222	1.39855e-15	1.82102e-14	---	CAL0000195404	CaO19.1139	Protein of unknown funtion; S. cerevisiae ortholog Svl3 plays a role in endocytosis and is localized to the bud neck; Spider biofilm induced	SVL3
C1_11110C_A	1.79976	4.58685	1.40347e-15	1.82364e-14	---	CAL0000197543	CaO19.2305|CaO19.9841	Ortholog(s) have tubulin binding activity, role in tubulin complex assembly and cytoplasm, prefoldin complex localization	GIM4
C1_03650C_A	1.35694	6.24863	1.44159e-15	1.8693e-14	MRPL27	CAL0000184130	CaO19.3064|CaO19.10582	Putative 60S ribosomal protein L27, mitochondrial precursor	MRPL27
C1_05270C_A	1.45202	5.36569	1.52633e-15	1.97508e-14	---	CAL0000174972	CaO19.439|CaO19.8069	Ortholog(s) have DNA binding, recombinase activity, single-stranded DNA binding, structural constituent of ribosome activity	MHR1
CR_06820W_A	-1.51455	6.45224	1.54379e-15	1.99356e-14	---	CAL0000192119	CaO19.1852|CaO19.9410	Ortholog(s) have mitochondrion localization	AIM19
C4_03250C_A	-1.71821	6.74689	1.56537e-15	2.01726e-14	RHD2	CAL0000186674	---	Predicted ORF in retrotransposon Tca4 with similarity to the Gag region encoding nucleocapsid-like protein; overlaps blocked reading frame orf19.2668.1; yeast-enriched transcript; rat catheter biofilm induced	---
C2_02600C_A	1.57932	5.62584	1.75453e-15	2.25639e-14	FGR22	CAL0000195513	CaO19.9159|CaO19.1586	Putative phosphatidylinositol-specific phospholipase C (PI-PLC); predicted type 2 membrane protein; no S. cerevisiae ortholog; role in, and regulated by, filamentation, Hap43p; almost identical to orf19.5797	---
C3_00620C_A	-1.86601	6.97432	1.86335e-15	2.39143e-14	---	CAL0000175914	---	Ortholog(s) have role in mitochondrial cytochrome c oxidase assembly and integral component of mitochondrial inner membrane, mitochondrial intermembrane space localization	PET191
C1_09250W_A	-2.3938	9.12842	1.96309e-15	2.51429e-14	CRP1	CAL0000174668	CaO19.4784	Copper transporter; CPx P1-type ATPase; mediates Cu resistance; similar to Menkes and Wilson disease proteins; copper-induced; Tbf1-activated; suppresses Cu sensitivity of S. cerevisiae cup1 mutant; flow model biofilm induced	---
C1_00310W_A	-1.80768	7.34009	2.05614e-15	2.62808e-14	---	CAL0000201857	CaO19.13498|CaO19.6077	Putative protein of unknown function; shows colony morphology-related gene regulation by Ssn6p	PNS1
C1_04400C_A	-1.68139	9.32751	2.06534e-15	2.63446e-14	APE2	CAL0000186164	CaO19.5197|CaO19.12664	Neutral arginine, alanine, leucine specific metallo-aminopeptidase; purified from cell wall/intracellular fractions; protein repressed during mating; Hog1, farnesol-induced; may be essential (UAU1 method); rat catheter biofilm repressed	APE2
C2_01380W_A	-1.46052	5.36503	2.09616e-15	2.66835e-14	PLB4.5	CAL0000174502	---	Phospholipase B; Hog1-induced; regulated by Ssn6; putative GPI-anchor; repressed during cell wall regeneration; clade-associated gene expression; Hap43-induced; rat catheter and Spider biofilm repressed	---
C2_06680W_A	-1.88437	7.50009	2.16755e-15	2.75362e-14	FRP3	CAL0000177981	CaO19.1224	Putative ammonium transporter; upregulated in the presence of human neutrophils; fluconazole-downregulated; repressed by nitric oxide; Spider biofilm induced; rat catheter biofilm repressed	ATO2
C2_07570W_A	-1.61634	9.71346	2.1886e-15	2.77473e-14	RNR22	CAL0000192458	CaO19.9424|CaO19.1868	Putative ribonucleoside diphosphate reductase;colony morphology-related gene regulation by Ssn6; transcript regulated by tyrosol and cell density; Hap43-repressed; Spider biofilm induced	---
C2_01410C_A	-1.58989	5.29866	2.56829e-15	3.24299e-14	CLB2	CAL0000189817	CaO19.9021|CaO19.1446	B-type mitotic cyclin (cyclin-dependent protein kinase regulatory subunit); essential; required for wild-type mitotic exit; role in cell polarization; interacts with catalytic subunit Cdk1; Spider biofilm repressed	CLB2
CR_09270C_A	-1.36518	7.53916	2.59922e-15	3.27544e-14	CBP1	CAL0000184027	CaO19.7323	Corticosteroid binding protein; transcription induced at late log-phase or upon adherence to polystyrene; not induced by corticosterone; contains a possible NAD/FAD binding region; regulated by Nrg1, Tup1; Spider biofilm induced	---
C4_03000C_A	-1.70347	5.39579	2.67385e-15	3.35597e-14	---	CAL0000189321	CaO19.2691	Planktonic growth-induced gene	---
C1_09680W_A	1.39374	8.0556	2.70589e-15	3.3894e-14	MTS1	CAL0000177730	CaO19.12294|CaO19.4831	Sphingolipid C9-methyltransferase; catalyzes methylation of the 9th carbon in the long chain base component of glucosylceramides; glucosylceramide biosynthesis is important for virulence; Spider biofilm repressed	---
C2_10650W_A	-2.9642	6.20828	2.76772e-15	3.45993e-14	---	CAL0000185031	---	Protein of unknown function; protein newly produced during adaptation to the serum	---
C2_10690W_A	-1.8964	9.07249	2.95894e-15	3.6916e-14	TPS3	CAL0000186940	---	Predicted trehalose-phosphate synthase regulatory subunit; regulated by Efg1; regulated by Tsa1, Tsa1B under H2O2 stress conditions; flow model biofilm induced (reports differ)	TPS3
C1_04750W_A	-1.40442	5.54246	3.15964e-15	3.92682e-14	IFE1	CAL0000197952	CaO19.769	Putative medium-chain alcohol dehydrogenase; rat catheter and Spider biofilm repressed	BDH2
C3_07640C_A	1.35493	7.0459	3.16415e-15	3.92682e-14	FUM12	CAL0000174516	CaO19.14016|CaO19.6724	Putative fumarate hydratase; enzyme of citric acid cycle; fluconazole, Efg1 repressed; induced in high iron; protein present in exponential and stationary growth phase	---
C1_08620W_A	-1.34216	6.90244	3.16628e-15	3.92682e-14	CTR2	CAL0000189658	CaO19.12183|CaO19.4720	Putative low-affinity copper transporter of the vacuolar membrane; induced by nitric oxide; clade-associated gene expression; rat catheter and flow model biofilm induced	CTR2
C4_05920C_A	-1.38842	5.4979	3.28393e-15	4.06467e-14	PGA49	CAL0000196151	CaO19.4404	Putative GPI-anchored protein	---
C6_02670C_A	1.58713	5.7803	3.82975e-15	4.73091e-14	WSC2	CAL0000182898	CaO19.5537	Putative cell wall integrity and stress response protein; mRNA binds She3; Spider biofilm induced	WSC2
C1_06810W_A	1.48739	6.77429	4.1395e-15	5.09345e-14	CAT1	CAL0000188148	CaO19.13609|CaO19.6229	Catalase; resistance to oxidative stress, neutrophils, peroxide; role in virulence; regulated by iron, ciclopirox, fluconazole, carbon source, pH, Rim101, Ssn6, Hog1, Hap43, Sfu1, Sef1, farnesol, core stress response; Spider biofilm induced	CTA1
C4_00510C_A	2.04057	4.63515	4.15462e-15	5.10204e-14	RLP24	CAL0000179590	CaO19.4191|CaO19.11668	Putative ribosomal protein; Hap43-induced; essential gene; heterozygous mutation confers hypersensitivity to 5-fluorocytosine (5-FC), 5-fluorouracil (5-FU), and tubercidin (7-deazaadenosine); Spider biofilm induced	RLP24
C5_00070W_A	1.25826	5.63548	4.92813e-15	6.04009e-14	CDC11	CAL0000177264	CaO19.5691	Septin; cell and hyphal morphology, agar-invasive growth, full virulence and kidney tissue invasion in mouse, but not kidney colonization, immunogenicity; hyphal and cell-cycle-regulated phosphorylation; rat catheter biofilm repressed	CDC11
CR_00920W_A	-1.89309	3.42914	5.01444e-15	6.12192e-14	CCE1	CAL0000187718	CaO19.3264|CaO19.10774	Putative Holliday junction resolving enzyme; similar to S. cerevisiae Cce1p	CCE1
C1_14200W_A	-1.33419	6.89285	5.34775e-15	6.51614e-14	---	CAL0000180152	CaO19.7228	Possible Golgi membrane protein; transcript positively regulated by Tbf1; mRNA binds She3	GMH1
C6_00620W_A	-1.5994	5.9856	5.39864e-15	6.56537e-14	FCA1	CAL0000189710	---	Cytosine deaminase; enzyme of pyrimidine salvage; functional homolog of S. cerevisiae Fcy1p; mutation is associated with resistance to flucytosine (5-FC) in a clinical isolate; hyphal downregulated; gene has intron	FCY1
C7_04120W_A	1.47998	4.12955	5.59069e-15	6.78575e-14	---	CAL0000185974	CaO19.7163	Ortholog of C. dubliniensis CD36 : Cd36_73790, C. parapsilosis CDC317 : CPAR2_702880, C. auris B8441 : B9J08_004922 and Candida tenuis NRRL Y-1498 : CANTEDRAFT_92070	---
C2_08810C_A	-2.01833	11.3146	5.85041e-15	7.08726e-14	IPP1	CAL0000192002	CaO19.3590	Putative inorganic pyrophosphatase; antigenic; soluble protein in hyphae; macrophage-induced protein; protein present in exponential and stationary phase yeast; possibly essential (UAU1 method); sumoylation target; Spider biofilm repressed	IPP1
C6_00090W_A	1.90206	3.55096	5.92319e-15	7.16158e-14	---	CAL0000193085	CaO19.6328	Putative protein of the mitochondrial intermembrane space; predicted role in acetate utilization and gluconeogenesis; Spider biofilm repressed	SDH7
C5_01010W_A	1.74981	3.37959	6.23331e-15	7.51772e-14	CCW14	CAL0000185411	CaO19.9525|CaO19.1969	Putative mannoprotein of cell wall with role in response to stress; increased mRNA abundance observed in cyr1 homozygous mutant (hyphal or yeast-form cells) and in ras1 homozygous mutant (yeast-form cells)	---
C1_09190C_A	-1.54857	10.2281	6.24176e-15	7.51772e-14	DAK2	CAL0000174642	CaO19.4777	Putative dihydroxyacetone kinase; repressed by yeast-hypha switch; fluconazole-induced; caspofungin repressed; protein enriched in stationary phase yeast cultures; flow model biofilm induced; rat catheter and Spider biofilm repressed	DAK2
CR_09740W_A	1.88985	3.11171	6.43097e-15	7.71593e-14	---	CAL0000176052	CaO19.7546	Protein involved in rRNA processing; required for maturation of the 35S primary transcript of pre-rRNA and for cleavage leading to mature 18S rRNA; Spider biofilm induced	RRP3
C4_05020W_A	1.4582	4.932	7.18273e-15	8.60143e-14	IMG2	CAL0000196484	CaO19.3777	Mitochondrial ribosomal protein of the large subunit; rat catheter biofilm induced	IMG2
C1_11250W_A	1.57377	4.94595	7.20048e-15	8.60622e-14	---	CAL0000198451	CaO19.676|CaO19.8293	Microtubule-binding protein of the cortical microtubule; delays exit from mitosis when the spindle is abnormally oriented; Spider biofilm repressed	BIM1
C5_04930C_A	-3.15142	3.83576	7.40113e-15	8.82919e-14	MAL31	CAL0000184818	CaO19.3981|CaO19.11464	Putative high-affinity maltose transporter; transcript is upregulated in clinical isolates from HIV+ patients with oral candidiasis; alkaline induced; Spider biofilm induced	MAL31
C4_03440C_A	1.78244	4.29357	8.22334e-15	9.77282e-14	DOT4	CAL0000187993	CaO19.3370	Protein similar to ubiquitin C-terminal hydrolase; localizes to cell surface of hyphal cells, but not yeast-form cells; repressed upon high-level peroxide; Hap43p-induced; rat catheter biofilm induced	UBP10
C1_10830W_A	-1.45187	7.25979	9.61239e-15	1.1402e-13	BIG1	CAL0000189708	CaO19.2334|CaO19.9870	Endoplasmic reticulum (ER) protein; ortholog of S. cerevisiae Big1; required for beta-1,6-glucan synthesis, filamentation, adhesion, and virulence; rat catheter biofilm repressed	BIG1
C6_01620W_A	-1.55185	4.57687	1.00593e-14	1.19095e-13	---	CAL0000181019	CaO19.10929|CaO19.3425	RING/FYVE/PHD zinc finger protein; Spider biofilm induced	---
C1_09770W_A	-1.68719	6.82599	1.04087e-14	1.22999e-13	---	CAL0000179602	CaO19.12305|CaO19.4842	Protein of unknown function; Spider biofilm induced	---
C3_05750C_A	-2.26146	3.47795	1.07164e-14	1.26397e-13	---	CAL0000175655	CaO19.7356	Ortholog of C. parapsilosis CDC317 : CPAR2_807080, C. dubliniensis CD36 : Cd36_85690, Candida metapsilosis : CMET_5772 and Candida tropicalis NEW ASSEMBLY : CTRG1_CGOB_00191	---
C1_04080W_A	1.74257	3.84925	1.12871e-14	1.32878e-13	MAD2	CAL0000196404	CaO19.1040	Protein required for the spindle assembly checkpoint of the cell cycle; necessary for survival in host cell macrophages and for virulence in a mouse model of systemic candidiasis	MAD2
C1_11340W_A	-1.80583	3.71588	1.13642e-14	1.33535e-13	PRM1	CAL0000179626	CaO19.8286|CaO19.669	Putative membrane protein with a predicted role in membrane fusion during mating; Hap43p-repressed gene; protein induced during the mating process	PRM1
C2_00960C_A	1.37443	6.57634	1.18575e-14	1.3907e-13	MXR1	CAL0000176448	CaO19.2028	Putative methionine sulfoxide reductase; Plc1-regulated; induced by human neutrophils, flucytosine; macrophage regulated (gene induced, protein decreased); possibly adherence-induced; Spider biofilm induced	MXR1
C6_00830C_A	-1.43927	7.29064	1.19427e-14	1.39808e-13	CAN3	CAL0000197464	---	Predicted amino acid transmembrane transporter; transcript regulated by white-opaque switch; Hap43-repressed gene	---
CR_06640C_A	-1.76702	6.65946	1.2999e-14	1.5189e-13	---	CAL0000191691	CaO19.698|CaO19.8317	Integral ER membrane protein; predicted role in maintenance of ER zinc homeostasis; Spider biofilm induced	ICE2
CR_02140W_A	-1.33738	6.63448	1.52229e-14	1.77544e-13	RSR1	CAL0000199219	---	RAS-related protein; GTP/GDP cycling required for wild-type polar bud site selection, hyphal growth guidance; role in systemic virulence in mouse; geranylgeranylation predicted; suppresses S. cerevisiae cdc24-4 mutant heat sensitivity	RSR1
C2_06880C_A	-1.38923	8.21107	1.53206e-14	1.78351e-13	PRB1	CAL0000199552	CaO19.2242	Endoprotease B; regulated by heat, carbon source (GlcNAc-induced), nitrogen, macrophage response, human neutrophils; similar to (does not replace) S. cerevisiae vacuolar B protease Prb1p; flow model biofilm induced; Spider biofilm induced	---
CR_04080C_A	1.29954	6.82671	1.59181e-14	1.84962e-13	SEC63	CAL0000181639	CaO19.8121|CaO19.491	Endoplasmic reticulum (ER) protein-translocation complex subunit	SEC63
C4_04620C_A	-1.35588	5.922	1.66326e-14	1.92907e-13	---	CAL0000199342	CaO19.3820|CaO19.11301	Protein with DNA binding domain, an endonuclease domain; adjacent to CEN4, the centromere region of Chr 4; clade-associated gene expression	---
C7_01780W_A	-1.48845	6.32574	1.77818e-14	2.05475e-13	LPI9	CAL0000189406	CaJ7.0205|CaJ7_0205|CaO19_6544|CaO19.6544|CaO19.13897	Protein phosphatase type 1 regulator; role in chromosome segregation, regulation of phosphoprotein phosphatase activity; rat catheter and Spider biofilm induced	GIP3
C5_04960W_A	-1.4456	5.71988	1.82904e-14	2.10963e-13	---	CAL0000181504	---	Protein of unknown function; induced in core caspofungin response; induced in ssr1 mutant; induced by nitric oxide independent of Yhb1; Spider biofilm induced	YGR237C
C1_09460W_A	1.38119	5.66578	2.00324e-14	2.3063e-13	ERG12	CAL0000186221	CaO19.4809|CaO19.12272	Ortholog(s) have mevalonate kinase activity and role in ergosterol biosynthetic process, farnesyl diphosphate biosynthetic process, mevalonate pathway, isopentenyl diphosphate biosynthetic process, mevalonate pathway	ERG12
C7_03120W_A	1.28229	6.09063	2.09844e-14	2.41147e-13	TIM54	CAL0000174120	CaJ7.0359|CaJ7_0359|CaO19_5143|CaO19.5143	Predicted component of the mitochondrial TIM22 complex; involved in protein import into mitochondrial inner membrane; Spider biofilm repressed	TIM54
C2_04570W_A	2.14999	4.12559	2.1072e-14	2.4171e-13	---	CAL0000183510	CaO19.4492|CaO19.11968	Ortholog(s) have role in nuclear division, rRNA processing, ribosomal large subunit biogenesis and nuclear periphery, nucleolus, preribosome, large subunit precursor localization	EBP2
C2_05170W_A	-1.57803	7.37428	2.17471e-14	2.48999e-13	---	CAL0000189248	CaO19.3548|CaO19.11032	Ortholog(s) have mitochondrial inner membrane localization	MRX3
C1_01160C_A	1.52627	4.08804	2.18987e-14	2.50276e-13	---	CAL0000191551	CaO19.10814|CaO19.3304	Exosome non-catalytic core component; involved in 3'-5' RNA processing and degradation in the nucleus and cytoplasm; Spider biofilm induced	RRP40
C4_00420C_A	-1.43412	6.98716	2.39985e-14	2.73775e-13	---	CAL0000174492	CaO19.5671|CaO19.13116	Ortholog(s) have enzyme inhibitor activity and role in actin cortical patch assembly, negative regulation of catalytic activity, septin cytoskeleton organization	SYP1
C1_00850W_A	1.34419	5.59355	2.41768e-14	2.75307e-13	IHD2	CAL0000191293	CaO19.6021|CaO19.13442	Protein of unknown function; induced during hyphae development; induced in low iron; Spider biofilm induced	---
C3_07330W_A	1.56082	4.1467	2.42709e-14	2.75877e-13	---	CAL0000178894	CaO19.6758|CaO19.14050	Predcted glucose 1-dehydrogenase (NADP+); rat catheter biofilm repressed	---
C2_03290W_A	-1.29475	6.62058	2.64235e-14	2.99802e-13	---	CAL0000186796	CaO19.899|CaO19.8518	Ortholog of C. dubliniensis CD36 : Cd36_18040, C. parapsilosis CDC317 : CPAR2_211790, C. auris B8441 : B9J08_004373 and Candida tenuis NRRL Y-1498 : CANTEDRAFT_109928	---
C2_06890C_A	1.35976	6.33034	2.73108e-14	3.09309e-13	---	CAL0000190671	CaO19.9785|CaO19.2244	Similar to oxidoreductases and to S. cerevisiae Yjr096wp; Sfu1 repressed; induced by benomyl treatment, Ssr1; Hap43-repressed; flow model biofilm repressed	---
C4_05590W_A	-1.2885	6.70143	2.79856e-14	3.16379e-13	---	CAL0000181003	CaO19.1240	Ortholog of S. cerevisiae : YPR117W, C. glabrata CBS138 : CAGL0D04510g, C. dubliniensis CD36 : Cd36_45200, C. parapsilosis CDC317 : CPAR2_500480 and C. auris B8441 : B9J08_005034	YPR117W
C1_10550C_A	-2.27193	5.39526	2.86766e-14	3.23607e-13	GCA2	CAL0000178794	---	Predicted extracellular glucoamylase; induced by ketoconazole; possibly essential, disruptants not obtained by UAU1 method; promotes biofilm matrix formation; Spider biofilm induced; Bcr1-induced in RPMI a/a biofilms	---
CR_04580W_A	1.5964	6.09861	2.94982e-14	3.32279e-13	---	CAL0000177639	CaO19.8184|CaO19.549	Ortholog(s) have structural constituent of ribosome activity and mitochondrial large ribosomal subunit localization	MRPL32
C1_14450C_A	1.49534	5.4396	3.07486e-14	3.45742e-13	---	CAL0000180447	CaO19.7263	Putative X-Pro aminopeptidase; Spider biofilm repressed	YFR006W
C5_05280C_A	1.50247	4.36512	3.15413e-14	3.5402e-13	SDH4	CAL0000197273	CaO19.4022|CaO19.11505	Succinate dehydrogenase, membrane subunit; induced in high iron	TIM18
CR_04890W_A	-1.36959	6.25573	3.73421e-14	4.17632e-13	LYS5	CAL0000182911	CaO19.6304|CaO19.13681	Phosphopantetheinyl transferase; enzyme of lysine biosynthesis; modifies, and thereby activates, Lys2p alpha-aminoadipate reductase; functional homolog of S. cerevisiae Lys5p	LYS5
C4_04470W_A	1.63193	4.15662	4.01793e-14	4.48561e-13	SAP10	CAL0000201140	CaO19.11320|CaO19.3839	Secreted aspartyl protease; roles in adhesion, virulence (RHE model), cell surface integrity; distinct specificity from Sap9; at cell membrane and wall; GPI-anchored; induced in low iron; Tbf1-activated; Spider biofilm induced	---
C3_03660W_A	1.55086	4.59986	4.27397e-14	4.76297e-13	IRS4	CAL0000177117	CaO19.14215|CaO19.6953	Protein with roles in cell wall integrity, systemic (but not oral) murine infection, adherence, hyphal growth, and agar-embedded filamentous growth; antigenic in human infection; similar to S. cerevisiae Irs4p	TAX4
C6_03710W_A	-1.40352	6.58804	5.03007e-14	5.59561e-13	ALS9	CAL0000194750	---	ALS family cell-surface glycoprotein; expressed during infection of human epithelial cells; confers laminin adhesion to S. cerevisiae; highly variable; putative GPI-anchor; Hap43-repressed	FLO1
C2_01780W_A	1.29708	6.62813	5.307e-14	5.89322e-13	MSB2	CAL0000179069	CaO19.9067|CaO19.1490	Mucin family adhesin-like protein; cell wall damage sensor; required for Cek1 phosphorylation by cell wall stress; Rim101-repressed; activation releases extracellular domain into medium; Spider biofilm induced	MSB2
CR_05150W_A	1.75114	4.64714	5.42932e-14	6.01838e-13	---	CAL0000179151	---	Ortholog(s) have structural constituent of ribosome activity and mitochondrial large ribosomal subunit localization	MRPL44
C2_08290C_A	-1.61458	12.7672	5.45777e-14	6.02857e-13	UCF1	CAL0000189412	CaO19.8934|CaO19.1354	Upregulated by cAMP in filamentous growth; induced in high iron, decreased upon yeast-hypha switch; downregulation correlates with clinical fluconazole resistance; Ras1-regulated; Hap43-repressed; flow model biofilm induced	RGI1
C3_01710C_A	2.1193	3.32143	5.51919e-14	6.08569e-13	PPT1	CAL0000195801	CaO19.1673	Putative serine/threonine phosphatase; induced in high iron	PPT1
C2_00510W_A	-1.37709	5.53834	5.60125e-14	6.16531e-13	---	CAL0000189154	CaO19.9623|CaO19.2076	Protein of unknown function; S. pombe ortholog SPAC7D4.05 encodes a predicted hydrolase; Hap43-repressed; Spider biofilm induced	YMR130W
C1_05410C_A	-2.01225	9.05845	5.79351e-14	6.36575e-13	TRP99	CAL0000177771	CaO19.424	Putative thioredoxin peroxidase/alkyl hydroperoxide reductase; induced in low iron; regulated by Gcn4; induced in response to amino acid starvation (3-AT treatment)	---
C1_04420C_A	1.20834	6.59301	5.84888e-14	6.41533e-13	URA6	CAL0000189392	CaO19.12662|CaO19.5195	Ortholog(s) have adenylate kinase activity, uridylate kinase activity, role in 'de novo' pyrimidine nucleobase biosynthetic process, nucleobase-containing compound metabolic process and cytoplasm, nucleus localization	URA6
C4_00950C_A	-1.35335	6.80394	6.22322e-14	6.81399e-13	---	CAL0000175330	---	Putative phospholipase of patatin family; similar to S. cerevisiae Tgl3p; predicted Kex2p substrate	TGL3
C1_10950C_A	1.78664	3.03717	6.23501e-14	6.81499e-13	---	CAL0000187360	CaO19.2320|CaO19.9856	Putative serine/threonine-protein kinase; possibly an essential gene, disruptants not obtained by UAU1 method	RIO1
C2_03170W_A	1.70748	4.23888	6.37556e-14	6.95647e-13	---	CAL0000197520	CaO19.13199|CaO19.5777	Protein of unknown function; F-12/CO2 early biofilm induced	YBR096W
CR_08800W_A	1.52151	8.49006	6.68686e-14	7.28345e-13	ITS2	CAL0000186035	---	Non-coding region in the 55 copies of rDNA repeat, between RDN58 and RDN25; in S. cerevisiae it is transcribed as part of the 35S precursor that is processed during rRNA maturation to yield 18S, 5.8S, and 25S rRNA species	---
C1_11420W_A	2.35418	4.0845	6.70085e-14	7.28602e-13	KRR1	CAL0000200947	CaO19.661	Putative nucleolar protein; repressed benomyl treatment or in an azole-resistant strain that overexpresses MDR1; F-12/CO2 early biofilm induced	KRR1
C6_02180W_A	-1.30772	7.22041	7.80584e-14	8.4716e-13	---	CAL0000186105	CaO19.3458	Ortholog(s) have role in late endosome to vacuole transport via multivesicular body sorting pathway and Vps55/Vps68 complex, fungal-type vacuole membrane localization	VPS68
C1_03340C_A	1.27708	6.22246	7.81828e-14	8.4716e-13	SEC62	CAL0000199574	CaO19.3031|CaO19.10549	Putative endoplasmic reticulum (ER) protein-translocation complex subunit	SEC62
C2_06320W_A	1.23088	5.45575	7.87024e-14	8.51319e-13	---	CAL0000182353	CaO19.5495|CaO19.12950	Putative RNA-binding protein; induced by alpha pheromone in SpiderM medium	---
C1_00700W_A	1.45487	6.56603	8.50493e-14	9.18386e-13	---	CAL0000176204	CaO19.13456|CaO19.6035	Protein of unknown function; repressed by nitric oxide	---
C3_04300C_A	-1.92885	4.5239	8.84424e-14	9.53382e-13	POL1	CAL0000174261	CaO19.13294|CaO19.5873	Putative DNA directed DNA polymerase alpha; RNA abundance regulated by cell cycle, tyrosol and cell density; rat catheter biofilm induced	POL1
CR_04590C_A	-1.42602	9.41022	9.03995e-14	9.72805e-13	PDX3	CAL0000195497	CaO19.550	Pyridoxamine-phosphate oxidase; transcript regulated by yeast-hypha switch and by Nrg1, Mig1, Tup1; Hap43, caspofungin repressed; present in exponential and stationary phase yeast cultures	PDX3
C5_00930C_A	-1.52952	8.76443	1.01544e-13	1.09086e-12	TFS1	CAL0000201755	CaO19.1974	Putative carboxypeptidase y inhibitor; transcript regulated upon yeast-hypha switch; colony morphology-related gene regulation by Ssn6	TFS1
C2_07580W_A	-1.53453	4.37702	1.09258e-13	1.17171e-12	---	CAL0000178373	CaO19.9423|CaO19.1867	Putative malate permease; induced during macrophage infection; regulated by Gcn2 and Gcn4; putative peroxisome targeting signal; Hap43-repressed; Spider biofilm induced	---
C3_06480C_A	-1.50312	7.20279	1.09856e-13	1.17612e-12	ECM15	CAL0000197438	---	Protein of unknown function; predicted role in cell wall organization; Hap43-repressed; caspofungin repressed; Spider biofilm induced; rat catheter biofilm repressed	ECM15
C2_01430W_A	-1.54233	7.76991	1.16298e-13	1.24295e-12	APT1	CAL0000192887	CaO19.9023|CaO19.1448	Adenine phosphoribosyltransferase; flucytosine induced; repressed by nitric oxide; protein level decreased in stationary phase yeast cultures	APT1
C2_07400C_A	-1.67208	9.47127	1.19333e-13	1.27322e-12	APR1	CAL0000197684	CaO19.9447|CaO19.1891	Vacuolar aspartic proteinase; transcript equivalent in yeast-form and mycelial cells but is elevated at lower growth temperatures; upregulated iby human neutrophils; protein enriched in stationary phase; Spider biofilm induced	PEP4
C1_00980W_A	-1.79815	5.51907	1.20063e-13	1.27883e-12	---	CAL0000186391	---	Ortholog(s) have structural constituent of ribosome activity and mitochondrial large ribosomal subunit, mitochondrion localization	YNL122C
C7_03420C_A	-1.38055	6.02684	1.21173e-13	1.28847e-12	SNG3	CAL0000183065	CaJ7.0394|CaO19_1333|CaJ7_0394|CaO19.1333|CaO19.8913	Putative membrane transporter; Hap43p-induced gene; mutation confers hypersensitivity to toxic ergosterol analog; shows colony morphology-related gene regulation by Ssn6p	---
CR_06150C_A	-1.59794	8.63226	1.22766e-13	1.30319e-12	ADE13	CAL0000175023	CaO19.3870	Adenylosuccinate lyase; enzyme of adenine biosynthesis; soluble protein in hyphae; not induced during GCN response, in contrast to the S. cerevisiae ortholog; repressed by nitric oxide	ADE13
C1_03480C_A	-1.33686	6.1507	1.23721e-13	1.3111e-12	AGE1	CAL0000187329	CaO19.10568|CaO19.3050	Putative GTPase activator; induced in low iron; rat catheter biofilm repressed	AGE1
C2_08060W_A	-2.35706	5.95993	1.30175e-13	1.37633e-12	---	CAL0000184663	---	Protein of unknown function; Spider biofilm induced	---
C2_01010W_A	-1.44713	8.69841	1.30315e-13	1.37633e-12	HGT8	CAL0000198394	---	High-affinity glucose transporter of the major facilitator superfamily; 20 members in the C. albicans glucose transporter family; 12 probable membrane-spanning segments; gene has intron; expressed in rich medium; flow model biofilm induced	---
C3_03230C_A	-1.24321	6.05744	1.40335e-13	1.47831e-12	---	CAL0000195030	CaO19.7953|CaO19.321	Ortholog(s) have L-methionine transmembrane transporter activity and role in methionine import across plasma membrane	MUP3
C1_14490C_A	1.68309	3.38538	1.46434e-13	1.53879e-12	SAM35	CAL0000184640	CaO19.7267	Predicted component of the sorting and assembly machinery (SAM complex) of the mitochondrial outer membrane, involved in protein import into mitochondria	SAM35
C6_00140C_A	-1.70074	6.25173	1.47389e-13	1.54623e-12	HPA2	CAL0000189823	CaO19.6323	Ortholog(s) have D-amino-acid N-acetyltransferase activity, N-acetyltransferase activity and role in D-amino acid metabolic process, cellular detoxification of nitrogen compound, protein acetylation	HPA3
C1_11730W_A	1.18239	6.45711	1.48616e-13	1.55649e-12	---	CAL0000201060	CaO19.1144	Protein with SEL-1 like protein domain; early-stage flow model biofilm induced	---
C3_03120C_A	-1.64552	4.07334	1.63686e-13	1.70889e-12	DAL5	CAL0000186369	CaO19.309|CaO19.7941	Allantoate permease; nitrogen catabolite repressed, induced in absence of preferred N sources; nitrogen source regulation requires Gat1; possibly essential gene (by UAU1 method); Hap43-repressed	DAL5
C6_01380C_A	-1.32819	6.53811	1.63713e-13	1.70889e-12	---	CAL0000182221	CaO19.3446|CaO19.10950	Ortholog(s) have role in protein import into nucleus and nucleus localization	MOG1
C2_00480C_A	-1.34445	6.59203	1.70539e-13	1.77718e-12	PHHB	CAL0000185556	CaO19.9626|CaO19.2079	Putative 4a-hydroxytetrahydrobiopterin dehydratase; transposon mutation affects filamentous growth; flow model biofilm induced; Spider biofilm induced	YHL018W
C1_03450C_A	-1.34802	7.11303	2.03943e-13	2.11823e-12	---	CAL0000193067	CaO19.3047|CaO19.10565	Protein kinase-related protein, required for normal sensitivity to caspofungin	SIP3
C1_13000W_A	1.82258	3.10023	2.10383e-13	2.1815e-12	---	CAL0000188988	---	C/D box small nucleolar RNA (snoRNA)	---
C2_01860C_A	1.26621	5.15711	2.33733e-13	2.41165e-12	---	CAL0000179480	CaO19.1495	Ortholog(s) have role in L-methionine salvage from methylthioadenosine	UTR4
CR_05220C_A	1.52512	4.00292	2.35429e-13	2.42515e-12	GUT1	CAL0000201946	CaO19.8193|CaO19.558	Putative glycerol kinase; downregulated upon adherence to polystyrene; greater mRNA abundance observed in a cyr1 homozygous null mutant than in wild type	GUT1
CR_07210W_A	1.17394	6.4687	2.40732e-13	2.47375e-12	ARC15	CAL0000189792	CaO19.6151|CaO19.13570	Putative ARP2/3 complex subunit; mutation confers hypersensitivity to cytochalasin D	ARC15
C5_00340W_A	-1.51534	6.04935	2.40937e-13	2.47375e-12	EIP1	CAL0000188946	CaO19.8570|CaO19.955	Probable securin that interacts with and regulates cohesin protease (separase) Esp1p to ensure chromatid separation during anaphase; Spider biofilm repressed	---
C1_11200W_A	-1.89047	6.99935	2.54425e-13	2.60796e-12	---	CAL0000191057	CaO19.2296	Predicted mucin-like protein; ketoconazole-induced; fluconazole-repressed; induced in cyr1 mutant; colony morphology-related gene regulation by Ssn6; flow model biofilm induced; Spider biofilm induced	---
C4_06790W_A	1.61303	4.68135	2.64713e-13	2.70899e-12	---	CAL0000198582	CaO19.3130|CaO19.10642	Ortholog of S. cerevisiae Gpn3 a GTPase with a role in biogenesis of RNA pol II and polIII; possibly an essential gene, disruptants not obtained by UAU1 method	GPN3
CR_00080W_A	1.38262	5.34305	2.68413e-13	2.74236e-12	MIS12	CAL0000187257	CaO19.7534	Mitochondrial C1-tetrahydrofolate synthase precursor	---
CR_05480W_A	1.15734	6.52776	2.73162e-13	2.78634e-12	---	CAL0000191490	CaO19.3518	Ortholog(s) have dicarboxylic acid transmembrane transporter activity, role in mitochondrial transport and mitochondrial inner membrane, mitochondrion localization	ODC1
CR_01570W_A	1.94023	3.87427	2.96983e-13	3.02439e-12	---	CAL0000194649	CaO19.10078|CaO19.2544	Ortholog(s) have aminoacyl-tRNA hydrolase activity and role in negative regulation of proteasomal ubiquitin-dependent protein catabolic process	PTH2
C6_02290C_A	1.7812	3.24484	3.00437e-13	3.05461e-12	---	CAL0000201526	CaO19.3470	Putative flavodoxin; similar to S. cerevisiae Tyw1, an iron-sulfur protein required for synthesis of wybutosine modified tRNA; predicted Kex2p substrate; Spider biofilm induced	TYW1
C2_07510W_A	-1.49386	5.31246	3.59967e-13	3.64212e-12	---	CAL0000182129	CaO19.1877|CaO19.9433	Has domain(s) with predicted nucleic acid binding activity	CMG1
C1_07830C_A	-1.42513	5.27255	3.63629e-13	3.67324e-12	ECO1	CAL0000174681	CaO19.12520|CaO19.5053	Putative acetyltransferase	ECO1
C6_03320W_A	-1.36661	8.61321	3.98248e-13	4.01001e-12	---	CAL0000186816	CaO19.5620	Stationary phase enriched protein; Gcn4-regulated; induced by amino acid starvation (3-AT), benomyl or in azole-resistant strain that overexpresses MDR1; flow model biofilm induced; rat catheter biofilm repressed; overlaps orf19.5621	YHI9
CR_10480W_A	1.36725	4.87495	4.31112e-13	4.32701e-12	PGA1	CAL0000175225	CaO19.7625	Putative GPI-anchored protein; induced during cell wall regeneration; required for normal adhesion to host cells and for adherence during Sabouraud biofilm formation; Spider biofilm induced	---
C3_01550C_A	1.20953	7.7425	4.4619e-13	4.47118e-12	TOS1	CAL0000174850	CaO19.1690	Protein similar to alpha agglutinin anchor subunit; secreted; exogenously expressed protein is a substrate for Kex2 processing in vitro; fluconazole-induced; induced by alpha pheromone in SpiderM medium; Hap43-induced	TOS1
C4_02640C_A	2.19899	3.2705	4.53907e-13	4.54125e-12	SEN2	CAL0000185355	CaO19.10249|CaO19.2735	Putative tRNA splicing endonuclease subunit; mutation confers hypersensitivity to toxic ergosterol analog and to amphotericin B; 5'-UTR intron; Hap43-induced; Spider biofilm induced	SEN2
C6_03160C_A	1.26494	7.31689	4.70995e-13	4.70469e-12	BMT6	CAL0000178153	CaO19.5602	Beta-mannosyltransferase; beta-1,2-mannosylation of phospholipomannan; member of a 9-member family including Bmt1, Bmt2, Bmt3, and Bmt4 with roles in mannosylation of cell wall phosphopeptidomannan; flow model biofilm induced	---
C3_03930W_A	-1.22738	5.76894	4.78282e-13	4.76987e-12	---	CAL0000195667	CaO19.6923	Ortholog(s) have chromatin binding activity, role in RNA polymerase II preinitiation complex assembly, transcription by RNA polymerase II and transcription factor TFIID complex localization	TAF11
C2_03140C_A	-1.27314	6.36578	4.7971e-13	4.77651e-12	---	CAL0000190623	CaO19.5782|CaO19.13204	Ortholog(s) have phospholipase activity, role in cardiolipin metabolic process, phosphatidylethanolamine metabolic process, phospholipid metabolic process and mitochondrial matrix localization	DDL1
C2_05510C_A	1.65333	3.48608	4.81622e-13	4.78793e-12	---	CAL0000187423	CaO19.3581|CaO19.11065	Ortholog(s) have histone binding activity, role in DNA replication-dependent nucleosome assembly and CAF-1 complex, cytoplasm, nucleus localization	MSI1
CR_01140C_A	1.28858	5.03032	4.85383e-13	4.81768e-12	ERG27	CAL0000174882	CaO19.3240|CaO19.10750	3-Keto sterol reductase of ergosterol biosynthesis; acts in C-4 sterol demethylation with Erg25p and Erg26p; possible drug target, essential for viability; functional homolog of S. cerevisiae Erg27p	ERG27
C1_14180W_A	-1.49618	4.30497	4.87854e-13	4.83454e-12	---	CAL0000184602	CaO19.7225	Ortholog of C. dubliniensis CD36 : Cd36_13150, C. parapsilosis CDC317 : CPAR2_700610, C. auris B8441 : B9J08_003318 and Candida tenuis NRRL Y-1498 : CANTEDRAFT_135418	---
C7_03580C_A	-1.34252	5.39189	5.23657e-13	5.18114e-12	---	CAL0000201958	CaJ7.0408|CaO19.6690|CaJ7_0408|CaO19_6690|CaO19.13982	Protein of unknown function; Hap43-repressed gene	---
C1_05210C_A	1.38643	4.53939	5.28383e-13	5.21965e-12	---	CAL0000195827	CaO19.445|CaO19.8075	Protein of unknown function; repressed by prostaglandins	YNR040W
C1_06940C_A	-1.72489	6.35341	5.76819e-13	5.6713e-12	ATC1	CAL0000186706	CaO19.6214|CaO19.13595	Cell wall acid trehalase; catalyzes hydrolysis of the disaccharide trehalose; similar to S. cerevisiae vacuolar acid trehalase (Ath1p); Hap43p-repressed gene	ATH1
C5_01780W_A	-1.2482	6.33414	5.86092e-13	5.75344e-12	PAP1	CAL0000194576	CaO19.3197	Poly(A) polymerase, likely involved in mRNA polyadenylation; PAP is inhibited by parnafungin antifungals; non-sex gene located within the MTLa mating-type-like locus	PAP1
C1_14190C_A	-1.75307	4.64608	6.78817e-13	6.65325e-12	---	CAL0000189568	CaO19.7227	Protein phosphatase inhibitor; Hap43-repressed; homozygous Tn insertion decreases colony wrinkling but does not block hyphal growth in liquid media; mutation confers hypersensitivity to toxic ergosterol analog; Spider biofilm induced	YPI1
C5_00820W_A	1.3292	6.07818	6.86698e-13	6.71964e-12	---	CAL0000181825	CaO19.585|CaO19.8217	Ortholog(s) have structural constituent of ribosome activity and mitochondrial large ribosomal subunit localization	MRPL17
C5_04190W_A	-1.85735	3.01545	6.87736e-13	6.71964e-12	MRV2	CAL0000186869	CaO19.3902|CaO19.11383	Protein of unknown function; repressed by fluphenazine treatment or in an azole-resistant strain that overexpresses CDR1 and CDR2; Spider biofilm induced	YDL218W
CR_09770C_A	1.36356	5.00855	6.91661e-13	6.74746e-12	PMT5	CAL0000185574	CaO19.7549	Protein mannosyltransferase (PMT), expressed at extremely low levels; not required for wild-type hyphal growth, drug resistance, or virulence in mouse systemic infection; one of five PMT family members	PMT7
C1_04740W_A	-1.38887	6.8993	7.45612e-13	7.26247e-12	LPG20	CAL0000174538	CaO19.771	Aldo-keto reductase family protein; similar to aryl alcohol dehydrogenases; osmotic stress-induced, correlates with overexpression of MDR1 in fluconazole-resistant isolate; stationary phase enriched protein	YPL088W
C1_07410C_A	-1.64789	10.0723	7.50704e-13	7.30071e-12	SKP1	CAL0000178736	CaO19.4427	Putative subunit D of kinetochore protein complex CBF3; regulated by Gcn4p; repressed in response to amino acid starvation (3-aminotriazole treatment)	SKP1
C1_07890C_A	-1.51936	8.26641	7.52892e-13	7.31064e-12	ADE5,7	CAL0000199243	---	Phosphoribosylamine-glycine ligase and phosphoribosylformylglycinamidine cyclo-ligase; interacts with Vps34p; required for hyphal growth and virulence; flucytosine induced; not induced in GCN response, in contrast to S. cerevisiae ortholog	ADE5,7
C1_09150W_A	-2.11833	10.6168	7.63372e-13	7.3915e-12	AOX2	CAL0000177372	---	Alternative oxidase; cyanide-resistant respiration; induced by antimycin A, oxidants; growth; Hap43, chlamydospore formation repressed; rat catheter, Spider biofilm induced; regulated in Spider biofilms by Bcr1, Tec1, Ndt80, Brg1	---
C1_00200C_A	-1.24426	5.67556	7.6358e-13	7.3915e-12	---	CAL0000183783	CaO19.13502|CaO19.6083	Has domain(s) with predicted nucleic acid binding, nucleotide binding activity	---
C5_03470C_A	1.42192	4.33642	7.72727e-13	7.46851e-12	---	CAL0000181251	CaO19.6654	Predicted membrane transporter, member of the L-amino acid transporter-3 (LAT3) family, major facilitator superfamily (MFS)	---
CR_08790W_A	1.43606	7.9623	7.89146e-13	7.61544e-12	RDN58	CAL0000178482	---	5.8S ribosomal RNA; component of the large (60S) ribosomal subunit; encoded in about 55 copies of the rDNA repeat on Chromosome R	---
C1_08310W_A	1.47925	4.9697	8.21118e-13	7.91179e-12	OPY2	CAL0000195807	CaO19.5110|CaO19.12576	Predicted transmembrane protein; role in cell wall biogenesis; required for Cek1 phosphorylation; Spider biofilm induced	OPY2
C2_06970W_A	2.1385	5.27299	8.23591e-13	7.92343e-12	AAH1	CAL0000194200	CaO19.2251	Adenine deaminase; purine salvage and nitrogen catabolism; colony morphology-related regulation by Ssn6; Hog1, CO2-induced; chlamydospore formation repressed in C. albicans and C. dubliniensis; rat catheter and F-12/CO2 biofilm induced	AAH1
C5_00060C_A	1.40475	3.98433	8.33591e-13	8.00733e-12	---	CAL0000184933	CaO19.5692	Ortholog(s) have ubiquitin protein ligase activity, role in anaphase-promoting complex-dependent catabolic process, protein ubiquitination and anaphase-promoting complex, nuclear periphery localization	APC4
C7_01850C_A	-1.23144	7.77972	8.49372e-13	8.14643e-12	CRN1	CAL0000181821	CaJ7.0212	Coronin; cortical actin cytoskeletal component; predicted role in regulation of actin patch assembly; rat catheter and Spider biofilm repressed	CRN1
CR_04010C_A	1.23488	5.70491	9.0661e-13	8.6821e-12	MRPL40	CAL0000185339	CaO19.8114|CaO19.484	Putative mitochondrial ribosomal protein; Spider biofilm repressed	MRPL40
C3_07550C_A	-1.42583	4.53007	9.41775e-13	9.00509e-12	---	CAL0000193890	CaO19.6736|CaO19.14028	Protein required for mitochondrial ribosome small subunit biogenesis; role in maturation of SSU-rRNA; Spider biofilm induced	GEP3
CR_04370W_A	-1.4546	5.20734	9.50379e-13	9.07351e-12	---	CAL0000188444	CaO19.527|CaO19.8160	Protein of unknown function; flow model biofilm induced	---
C1_09640W_A	-1.44974	9.80032	1.02637e-12	9.75443e-12	ADE12	CAL0000175348	CaO19.12290|CaO19.4827	Adenylosuccinate synthase; upregulated in biofilm; decreased expression in hyphae vs yeast-form cells; not induced during GCN response, in contrast to S. cerevisiae ADE12, which is induced by Gcn4p; stationary phase-enriched protein	ADE12
C3_04920C_A	-1.294	7.79471	1.02795e-12	9.75461e-12	---	CAL0000195534	CaO19.5961|CaO19.13382	Ortholog(s) have proteasome regulatory particle binding activity, role in proteasome regulatory particle assembly and cytosol, nucleus localization	NAS6
C2_09070C_A	-1.18872	6.27145	1.03007e-12	9.75998e-12	---	CAL0000201573	CaO19.11549|CaO19.4066	Putative glycerol-3-phosphate acyltransferase; Hog1-repressed	---
C1_07160C_A	1.38267	8.07517	1.04801e-12	9.91497e-12	---	CAL0000177231	---	Protein conserved among the CTG-clade; 2 adjacent upstream SRE-1 elements; highly up-regulated in cecum-grown cells in a Cph2-dependent manner; Hap43-repressed; rat catheter, Spider and flow model biofilm induced	---
C2_00250W_A	-1.86821	12.3618	1.07652e-12	1.01693e-11	STF2	CAL0000185307	---	Protein involved in ATP biosynthesis; repressed in hyphae; repressed by Efg1, Hap43; transcript upregulated in clinical isolates from HIV+ patients with oral candidiasis; rat catheter, flow model and Spider biofilm induced	TMA10
C3_03130C_A	1.49341	3.39589	1.13916e-12	1.07448e-11	---	CAL0000180622	---	Putative mitochondrial protein with a predicted role in cell wall biogenesis; possibly an essential gene, disruptants not obtained by UAU1 method	---
CR_08280W_A	1.77784	3.01352	1.14864e-12	1.08179e-11	---	CAL0000194497	CaO19.6392|CaO19.13750	Ortholog of C. dubliniensis CD36 : Cd36_33870, C. parapsilosis CDC317 : CPAR2_204450, C. auris B8441 : B9J08_000583 and Candida tenuis NRRL Y-1498 : CANTEDRAFT_113827	---
C1_01100W_A	1.19464	6.99434	1.1777e-12	1.1075e-11	CCH1	CAL0000177769	CaO19.3298|CaO19.10808	Voltage-gated Ca2+ channel of the high affinity calcium uptake system; roles in thigmotropism, establishment of galvanotropism; transcript regulated by Nrg1 and Mig1; flow model biofilm repressed	CCH1
CR_03000C_A	-1.23634	6.36949	1.30604e-12	1.22451e-11	---	CAL0000195590	CaO19.2863	Ortholog of C. dubliniensis CD36 : Cd36_28090, C. parapsilosis CDC317 : CPAR2_802560, C. auris B8441 : B9J08_000343 and Candida tenuis NRRL Y-1498 : CANTEDRAFT_104949	---
C4_05440C_A	-1.33358	5.51315	1.38293e-12	1.29467e-11	---	CAL0000174733	CaO19.1800|CaO19.9366	Protein of unknown function; Spider biofilm induced	TDA6
CR_01210C_A	1.26946	5.23318	1.41911e-12	1.32655e-11	HSE1	CAL0000197264	CaO19.10743|CaO19.3233	ESCRT-0 complex subunit; SH3-domain-containing protein	HSE1
C4_06660W_A	-1.23197	6.06155	1.4475e-12	1.34906e-11	---	CAL0000175723	---	Has domain(s) with predicted DNA binding, nucleic acid binding activity	---
C2_06920C_A	-1.44218	6.16903	1.50564e-12	1.40116e-11	---	CAL0000181279	CaO19.9786|CaO19.2246	Ortholog of S. cerevisiae : YPL199C, C. glabrata CBS138 : CAGL0G09108g, C. dubliniensis CD36 : Cd36_21210, C. parapsilosis CDC317 : CPAR2_406880 and C. auris B8441 : B9J08_004580	YPL199C
C4_01190W_A	1.16177	5.57575	1.53841e-12	1.42953e-11	CAS5	CAL0000197117	CaO19.12140|CaO19.4670	Transcription factor involved in regulation of cell wall homeostasis, adherence, stress response; mutants have reduced CFU in mice, hyphal defect in C. elegans infection; Spider biofilm induced	MOT3
C1_05110C_A	1.22659	8.14352	1.5457e-12	1.43418e-11	ARO4	CAL0000182853	CaO19.11542|CaO19.4060	3-deoxy-D-arabinoheptulosonate-7-phosphate synthase; aromatic amino acid biosynthesis; GCN-regulated; feedback-inhibited by tyrosine if produced in S. cerevisiae Aro3p and Aro4p catalyze same reaction; protein decreases in stationary phase	ARO4
C1_11210C_A	-1.67793	5.05101	1.56771e-12	1.45245e-11	HAP43	CAL0000188360	CaO19.681	CCAAT-binding factor-dependent transcription factor; repressor; also called CAP2; required for low iron response; similar to bZIP transcription factor AP-1; repressed by Sfu1; ciclopirox olamine induced; rat catheter, Spider biofilm induced	---
CR_05750W_A	-1.48347	7.76916	1.58092e-12	1.46253e-11	---	CAL0000200020	CaO19.13958|CaO19.6637	Predicted glycosyl hydrolase; hypoxia induced; flow model biofilm induced	---
C1_02400C_A	1.29884	4.36976	1.69447e-12	1.56526e-11	MNN11	CAL0000193393	CaO19.2927	Ortholog(s) have alpha-1,6-mannosyltransferase activity, role in protein N-linked glycosylation, protein glycosylation and mannan polymerase complex localization	MNN11
C1_01010W_A	1.1649	6.42004	1.7915e-12	1.65245e-11	---	CAL0000190677	CaO19.3290|CaO19.10800	Plasma membrane-localized protein; repressed by nitric oxide; Hap43p-repressed gene	---
C3_00640W_A	1.25417	5.89714	1.83582e-12	1.69085e-11	---	CAL0000199689	CaO19.12848|CaO19.5393	Putative cysteine sulfinate decarboxylase; transcript positively regulated by Tbf1; Spider biofilm induced	---
C4_06250C_A	-1.21472	5.73296	1.94186e-12	1.78589e-11	SEC3	CAL0000191709	---	Predicted subunit of the exocyst complex, involved in exocytosis; required for hyphal growth after the first septin ring formation; interacts with septins Cdc3p, Cdc10p, and Cdc11p; localizes to a crescent on the surface of the hyphal tip	SEC3
C7_04230W_A	1.1955	7.21568	1.99797e-12	1.83479e-11	NRG1	CAL0000186831	CaJ7.0489|CaO19_7150|CaJ7_0489|CaO19.7150	Transcription factor/repressor; regulates chlamydospore formation/hyphal gene induction/virulence and rescue/stress response genes; effects both Tup1 dependent and independent regulation; flow model biofilm induced; Spider biofilm repressed	NRG2
C1_00360W_A	1.56025	3.37781	2.0047e-12	1.83828e-11	CDC13	CAL0000201142	CaO19.6072|CaO19.13493	Essential protein with similarity to S. cerevisiae Cdc13p, involved in telomere maintenance	---
CR_08950W_A	-1.3263	8.87821	2.11251e-12	1.93148e-11	ARP2	CAL0000193205	CaO19.7292	Component of the Arp2/3 complex; required for virulence, hyphal growth, cell wall/cytoskeleton organization, not for endocytosis; mutation confers hypersensitivity to cytochalasin D; regulated by Gcn2 and Gcn4; Spider biofilm repressed	ARP2
C1_05030C_A	1.42872	4.84963	2.20375e-12	2.01196e-11	PSF2	CAL0000196709	CaO19.57	Ortholog(s) have role in DNA-dependent DNA replication, double-strand break repair via break-induced replication, mitotic DNA replication	PSF2
C1_00070W_A	1.35891	5.91998	2.24261e-12	2.04407e-11	MVD	CAL0000181620	---	Mevalonate diphosphate decarboxylase; functional homolog of S. cerevisiae Erg19; possible drug target; regulated by carbon source, yeast-hypha switch, growth phase, antifungals; gene has intron; rat catheter, Spider biofilm repressed	MVD1
C7_01020C_A	1.57021	5.34555	2.24544e-12	2.04407e-11	---	CAL0000194758	CaJ7.0120|CaO19.7012|CaJ7_0120|CaO19_7012	Ortholog(s) have structural constituent of ribosome activity and mitochondrial small ribosomal subunit localization	MRPS16
C7_00820W_A	1.62196	4.64117	2.46466e-12	2.24037e-11	RFC2	CAL0000195843	CaJ7.0097|CaO19.7035|CaJ7_0097|CaO19_7035	Putative heteropentameric replication factor C subunit; periodic mRNA expression, peak at cell-cycle G1/S phase	RFC2
C3_04610W_A	-1.40947	5.05551	2.50627e-12	2.27489e-11	MEA1	CAL0000189640	CaO19.5919|CaO19.13340	Protein similar to A. nidulans MesA, which is involved in localization of actin cables; Hap43p-induced gene	AFI1
C2_00730C_A	1.40976	4.08726	2.56739e-12	2.327e-11	---	CAL0000181793	---	Ortholog of C. dubliniensis CD36 : Cd36_15670, C. parapsilosis CDC317 : CPAR2_213100, C. auris B8441 : B9J08_001290 and Candida tenuis NRRL Y-1498 : CANTEDRAFT_135034	---
C3_07810C_A	1.22983	8.41989	2.61937e-12	2.37068e-11	SEC61	CAL0000178942	CaO19.6176	ER protein-translocation complex subunit; essential; 10 predicted transmembrane regions; chimeric mutant partially functionally complements S. cerevisiae sec61 defects; Spider biofilm repressed	SEC61
C2_09170W_A	1.36174	5.56874	2.74241e-12	2.47846e-11	SLP2	CAL0000178434	CaO19.4079	Protein similar to stomatin mechanoreception protein	---
C3_04250W_A	1.34465	4.95196	2.74716e-12	2.47917e-11	WSC1	CAL0000187597	CaO19.5867	Putative cell wall component; transcript upregulated in cyr1 mutant (yeast or hyphae); Spider and flow model biofilm induced	---
C1_04660W_A	1.48005	5.01064	2.7834e-12	2.50808e-11	DUR1,2	CAL0000184290	CaO19.780|CaO19.8402	Urea amidolyase; hydrolyzes urea to CO2; use of urea as N source and for hyphal switch in macrophage; regulated by Nrg1/Hap43; required for virulence; promotes mouse kidney and brain colonization; rat catheter and flow model biofilm induced	DUR1,2
C4_07220C_A	1.43091	4.12757	2.7872e-12	2.50808e-11	---	CAL0000175980	CaO19.3080	Ortholog(s) have double-stranded DNA binding, kinetochore binding activity	SCC2
C3_02920W_A	-1.29544	7.85377	2.99312e-12	2.68566e-11	---	CAL0000186920	CaO19.285|CaO19.7917	Ortholog of S. cerevisiae Igo2; role in mRNA stabilization of mRNA; Spider biofilm induced	IGO2
C1_06630W_A	-1.55798	4.13928	3.48433e-12	3.11748e-11	---	CAL0000200747	CaO19.6247	Ortholog(s) have chromatin binding activity	CTF4
CR_05170C_A	2.74235	6.7914	3.67812e-12	3.28149e-11	FDH1	CAL0000180074	CaO19.638|CaO19.8252	Formate dehydrogenase; oxidizes formate to CO2; Mig1 regulated; induced by macrophages; fluconazole-repressed; repressed by Efg1 in yeast, not hyphal conditions; stationary phase enriched; rat catheter and Spider biofilm induced	FDH1
C2_04930C_A	-1.22347	5.87535	3.79948e-12	3.38494e-11	CRK1	CAL0000191033	CaO19.3523	Protein kinase of the Cdc2 subfamily involved in hyphal development, virulence; promotes hyphal development independently of Cph1 and Efg1; functionally complements pheromone hypersensitivity of S. cerevisiae sgv1 mutant; Hap43p-repressed	SGV1
C5_02440C_A	1.37469	3.90706	3.90572e-12	3.47465e-11	---	CAL0000190041	CaO19.4252|CaO19.11727	Ortholog(s) have protein serine/threonine kinase activity	BUD32
CR_03130W_A	-1.27538	5.35115	4.04501e-12	3.5833e-11	---	CAL0000201394	CaO19.9950|CaO19.2412	Ortholog(s) have role in late endosome to vacuole transport via multivesicular body sorting pathway and Vps55/Vps68 complex, late endosome localization	VPS55
C5_01550C_A	1.47566	8.74091	4.11367e-12	3.63897e-11	---	CAL0000187078	CaO19.4149|CaO19.11625	Predicted protein of unknown function; overlaps orf19.4149.1	---
CR_03950W_A	1.24263	5.02827	4.14091e-12	3.6579e-11	---	CAL0000189038	CaO19.477	Ortholog(s) have role in mitochondrial translation and mitochondrion localization	RRF1
C1_02640C_A	1.23281	7.08711	4.22626e-12	3.72804e-11	TOM20	CAL0000187425	CaO19.2953|CaO19.10470	Putative mitochondrial primary import receptor	TOM20
C1_08170C_A	1.2407	5.10081	4.38946e-12	3.86655e-11	BUL1	CAL0000184571	CaO19.12560|CaO19.5094	Protein similar but not orthologous to S. cerevisiae Bul1; a protein involved in selection of substrates for ubiquitination; mutants are viable; macrophage/pseudohyphal-induced; rat catheter biofilm induced	---
C2_07750W_A	1.5404	4.82241	4.60513e-12	4.05084e-11	RHO2	CAL0000176530	---	Ortholog(s) have GTPase activity and role in establishment or maintenance of actin cytoskeleton polarity, regulation of fungal-type cell wall (1->3)-alpha-glucan biosynthetic process	RHO2
C1_14630C_A	-1.49125	3.88279	4.61579e-12	4.05452e-11	---	CAL0000189570	---	Similar to a region of the Tca2 (pCal) retrotransposon, which is present in strain hOG1042 as 50 to 100 copies of a linear dsDNA; rat catheter biofilm repressed	---
C3_01890C_A	-1.21459	7.4455	4.69733e-12	4.12036e-11	---	CAL0000201534	---	Ortholog(s) have cell cortex localization	PAL1
C2_00690W_A	-1.66369	4.69246	5.11014e-12	4.47619e-11	---	CAL0000190513	CaO19.2059|CaO19.9606	Protein with homology to magnesium-dependent endonucleases and phosphatases; regulated by Sef1, Sfu1, and Hap43; Spider biofilm induced	---
C1_02170C_A	-1.26224	5.31865	5.12689e-12	4.4846e-11	GAL102	CAL0000194591	CaO19.3674|CaO19.11158	UDP-glucose 4,6-dehydratase; role in mannosylation of cell wall proteins; mutation confers hypersensitivity to toxic ergosterol analog; overlaps orf19.3673; Spider biofilm induced	---
C6_00080C_A	-1.72103	4.55038	5.28232e-12	4.61411e-11	---	CAL0000195336	CaO19.6329	Protein of unknown function; opaque-specific transcript; fluconazole-repressed; induced in cyr1 mutant and in oralpharyngeal candidasis; Spider biofilm induced	---
C6_02880W_A	1.52847	5.43151	5.30189e-12	4.62103e-11	---	CAL0000184579	---	Ortholog(s) have RNA-DNA hybrid ribonuclease activity and role in RNA catabolic process	---
C5_01560C_A	1.27196	4.92317	5.305e-12	4.62103e-11	---	CAL0000192543	CaO19.4150|CaO19.11626	Putative glutaredoxin; induced by nitric oxide; Spider biofilm induced	GRX7
C7_00150W_A	-1.41438	8.65395	5.38061e-12	4.68038e-11	---	CAL0000177366	CaJ7.0022|CaO19.7108|CaJ7_0022|CaO19_7108	D-ribulose-5-phosphate 3-epimerase; stationary phase enriched protein	RPE1
CR_09200C_A	-1.29547	5.64037	5.52503e-12	4.79934e-11	UGA33	CAL0000188958	---	Zinc-finger transcription factor; similar to S. cerevisiae Uga3 which regulates gamma-aminobutyrate metabolism gene expression; required for yeast cell adherence to silicone substrate; rat catheter biofilm induced	---
C1_05120W_A	-1.35027	5.77802	5.97378e-12	5.18197e-11	---	CAL0000190783	CaO19.4059	Ortholog(s) have role in arginine transport, lysine transport, regulation of intracellular pH and cell division site, cell tip, cytoplasm, fungal-type vacuole, fungal-type vacuole membrane localization	YHC3
CR_08710W_A	-1.20575	6.85605	6.08048e-12	5.26723e-11	---	CAL0000179919	CaO19.13806|CaO19.6448	Protein of unknown function; Spider biofilm repressed	---
C7_01720W_A	-1.22456	7.00196	6.31222e-12	5.46042e-11	---	CAL0000176902	CaJ7.0195|CaO19.13905|CaO19.6552|CaJ7_0195|CaO19_6552	Flavin-linked sulfhydryl oxidase; predicted localization to endoplasmic reticulum lumen; involved in disulfide bond formation within the ER; Spider biofilm induced	ERV2
C7_02220C_A	-1.33039	5.78007	6.42954e-12	5.55424e-11	---	CAL0000176476	CaJ7.0258|CaJ7_0258|CaO19_6492|CaO19.13845|CaO19.6492	Predicted protein serine/threonine kinase and/or protein tyrosine kinase; Spider biofilm induced	---
C1_11320C_A	-1.67478	7.1848	6.56653e-12	5.66476e-11	---	CAL0000174751	---	Protein of unknown function; hypoxia, Hap43-repressed; ketoconazole induced; induced in oralpharyngeal candidasis; 16h flow model biofilm repressed, late-stage flow model biofilm induced; rat catheter and Spider biofilm induced	---
C4_04980W_A	1.62551	4.32006	6.63649e-12	5.71724e-11	---	CAL0000190327	CaO19.11263|CaO19.3782	Predicted membrane transporter; member of the peptide-acetyl-coA transporter (PAT) family, major facilitator superfamily (MFS); induced by alpha pheromone in Spider medium	YBR220C
C4_04100C_A	2.05698	3.88684	6.77436e-12	5.828e-11	ECM1	CAL0000196644	CaO19.5299	Putative pre-ribosomal factor; decreased mRNA abundance observed in cyr1 homozygous mutant hyphae; induced by heavy metal (cadmium) stress; Hog1p regulated	ECM1
C4_07160W_A	1.63288	3.73874	6.88308e-12	5.91341e-11	---	CAL0000179724	---	Ortholog of C. dubliniensis CD36 : Cd36_26300, Candida tenuis NRRL Y-1498 : cten_CGOB_00015, Debaryomyces hansenii CBS767 : DEHA2G16104g and Pichia stipitis Pignal : psti_CGOB_00212	---
C1_01610C_A	-1.32735	4.97269	7.28243e-12	6.24792e-11	---	CAL0000179833	CaO19.10859|CaO19.3351	Protein of unknown function; Hap43-induced; Spider biofilm induced	---
C1_03830C_A	1.43818	4.27	7.59943e-12	6.51097e-11	---	CAL0000197512	CaO19.1026	Ortholog(s) have role in exonucleolytic trimming to generate mature 3'-end of 5.8S rRNA from tricistronic rRNA transcript (SSU-rRNA, 5.8S rRNA, LSU-rRNA) and mRNA processing, more	CSL4
C3_07360W_A	-1.13149	6.15064	7.81434e-12	6.67684e-11	DLD2	CAL0000187691	CaO19.6755|CaO19.14047	Ortholog(s) have D-lactate dehydrogenase (cytochrome) activity, role in lactate catabolic process and mitochondrial inner membrane, mitochondrion localization	DLD1
C3_04590W_A	-1.33579	8.2839	7.93165e-12	6.76784e-11	---	CAL0000200451	---	RNA binding protein required for export of poly(A)+ mRNA from the nucleus; Spider biofilm repressed	YRA1
C6_01290C_A	1.34987	4.18973	9.12635e-12	7.77664e-11	QDR3	CAL0000174097	CaO19.136	Predicted membrane transporter, member of the drug:proton antiporter (12 spanner) (DHA1) family, major facilitator superfamily (MFS); Hap43p-repressed gene	QDR3
C5_00480C_A	1.15355	7.05469	9.35062e-12	7.95333e-11	SEC14	CAL0000199482	CaO19.941|CaO19.8556	Essential protein; functional homolog of S. cerevisiae Sec14p, a Golgi phosphatidylinositol/phosphatidylcholine transfer protein that regulates choline-phosphate cytidyltransferase and thereby affects secretion; biofilm-regulated	SEC14
C3_01130C_A	-1.97675	5.56488	9.3591e-12	7.95333e-11	---	CAL0000180532	CaO19.10051|CaO19.2515	ZZ-type zinc finger protein; rat catheter and Spider biofilm induced	---
CR_08250C_A	-1.53127	9.00879	9.65785e-12	8.19609e-11	HSP104	CAL0000200274	---	Heat-shock protein; roles in biofilm and virulence; complements chaperone, prion activity in S. cerevisiae; guanidine-insensitive; heat shock/stress induced; repressed in farnesol-treated biofilm; sumoylation target; Spider biofilm induced	HSP104
C2_07440C_A	-1.43363	5.25618	1.02787e-11	8.71115e-11	---	CAL0000190001	CaO19.9443|CaO19.1887	Ortholog(s) have sterol esterase activity, role in sterol metabolic process and integral component of membrane, lipid droplet localization	YEH1
C1_01940C_A	1.53894	4.83125	1.04805e-11	8.87019e-11	---	CAL0000197941	CaO19.12004|CaO19.4529	Ortholog of Srp21, signal recognition particle subunit, functions in protein targeting to the endoplasmic reticulum membrane; predicted adhesin-like protein; mutants are viable	SRP21
C1_00210C_A	-1.26009	8.74994	1.08419e-11	9.16371e-11	---	CAL0000182274	CaO19.13501|CaO19.6082	Ortholog(s) have unfolded protein binding activity, role in protein folding, protein localization to cell surface and integral component of endoplasmic reticulum membrane localization	GSF2
C2_04880C_A	-1.37449	5.55581	1.10357e-11	9.31491e-11	ARH2	CAL0000183664	---	Putative adrenodoxin-NADPH oxidoreductase; role in heme biosynthesis	ARH1
C2_01670C_A	1.19559	7.60045	1.14487e-11	9.65053e-11	STT3	CAL0000175183	CaO19.1478|CaO19.9053	Putative oligosaccharyltransferase complex component; flow model and rat catheter biofilm repressed	STT3
C2_10750C_A	1.18789	5.78996	1.16299e-11	9.7901e-11	AKL1	CAL0000175811	CaO19.5357|CaO19.12817	Putative serine/threonine protein kinase; induced during the mating process	AKL1
C6_03660C_A	1.09876	5.88785	1.17802e-11	9.90331e-11	CDC50	CAL0000197808	CaO19.5735	Predicted non-catalytic subunit of phospholipid flippase; involved in endocytosis, hyphal development, drug resistance; mutants show attenuated virulence in mouse model; induced by Mnl1p under weak acid stress	CDC50
C5_03070W_A	1.44611	10.1518	1.2421e-11	1.0428e-10	RPS5	CAL0000175293	CaO19.11812|CaO19.4336	Ribosomal protein S5; macrophage/pseudohyphal-induced after 16 h; downregulated upon phagocytosis by murine macrophage; Hap43-induced; Spider biofilm repressed	RPS5
C1_08420W_A	-1.20001	7.46683	1.24736e-11	1.04581e-10	GCR3	CAL0000190077	CaO19.8017|CaO19.387	Functional homolog of S. cerevisiae Gcr3, which acts in regulation of glycolytic genes; no intron predicted, in contrast to intron in S. cerevisiae GCR3 gene	STO1
C3_04180W_A	1.11704	6.43323	1.26896e-11	1.0625e-10	KRE9	CAL0000200786	CaO19.5861|CaO19.13283	Protein of beta-1,6-glucan biosynthesis; required for serum-induced hyphal growth; required for efficient utilization of galactose and for growth on glucose; similar to S. cerevisiae Kre9p and Knh1p; O-glycosylated by Pmt1p	KRE9
CR_08040W_A	-1.15471	6.36368	1.27419e-11	1.06545e-10	---	CAL0000200346	CaO19.8224|CaO19.592	Ortholog of S. cerevisiae YNL092W and S. pombe SPBC1778.07; a putative N2227-like methyltransferase; Hap43-repressed gene	YNL092W
CR_06680C_A	1.39138	4.59227	1.28647e-11	1.07429e-10	---	CAL0000189072	CaO19.702|CaO19.8321	Ortholog(s) have DNA helicase activity, role in regulation of translational termination and cytoplasmic stress granule, polysome localization	ECM32
C3_07760C_A	-1.72894	4.42878	1.34714e-11	1.12345e-10	---	CAL0000198949	CaO19.14001|CaO19.6709	Predicted alpha/beta hydrolase; Spider biofilm induced	---
C3_03380W_A	-1.20506	5.53295	1.36421e-11	1.13617e-10	---	CAL0000178348	CaO19.7967|CaO19.335	Sef1p-, Sfu1p-, and Hap43p-regulated gene	---
C4_01240C_A	-1.35796	4.81982	1.38626e-11	1.15301e-10	---	CAL0000175797	CaO19.4665	Protein of unknown function; Spider biofilm induced	---
C2_07360W_A	1.48949	3.20099	1.40379e-11	1.16604e-10	---	CAL0000179420	CaO19.9456|CaO19.1900	Ortholog(s) have RNA methyltransferase activity and role in 7-methylguanosine cap hypermethylation, RNA methylation, meiotic cell cycle, nucleologenesis, regulation of telomere maintenance via telomerase, tRNA processing	TGS1
C6_02040W_A	-1.36013	10.0167	1.43357e-11	1.1892e-10	MCR1	CAL0000182452	CaO19.3507|CaO19.11001	NADH-cytochrome-b5 reductase; soluble in hyphae; alkaline downregulated; farnesol, ketoconazole or flucytosine induced; protein present in exponential and stationary growth phase yeast; YNB biofilm induced; rat catheter biofilm repressed	MCR1
C1_08380W_A	-1.39574	12.5402	1.43809e-11	1.19137e-10	TEF2	CAL0000196876	CaO19.382|CaO19.8012	Translation elongation factor 1-alpha; genes encoding ribosomal subunits, translation factors, and tRNA synthetases are downregulated upon phagocytosis by murine macrophage	TEF2
CR_05240C_A	-1.14942	6.95427	1.48687e-11	1.22853e-10	FGR14	CAL0000185701	CaO19.8194|CaO19.559	Protein encoded in retrotransposon Zorro3 with similarity to retroviral endonuclease-reverse transcriptase proteins; lacks an ortholog in S. cerevisiae; transposon mutation affects filamentous growth	---
C5_01540W_A	1.25164	6.81822	1.49792e-11	1.23603e-10	---	CAL0000187802	---	Protein component of the small (40S) ribosomal subunit; Spider biofilm repressed	RPS11A
C2_09880C_A	1.49045	4.60652	1.52052e-11	1.25303e-10	---	CAL0000180057	CaO19.8943|CaO19.1363	Putative protein of unknown function; Plc1-regulated; transcript induced by Mnl1 under weak acid stress; flow model, rat catheter, Spider biofilm induced	YOR338W
C5_02930C_A	-1.27063	8.17438	1.52961e-11	1.25886e-10	GRE3	CAL0000192827	CaO19.4317|CaO19.11792	Putative D-xylose reductase; antigenic in murine systemic infection; soluble protein in hyphae; induced by farnesol, macrophage interaction and by Mnl1 under weak acid stress; stationary-phase enriched protein; Spider biofilm induced	GRE3
C1_10440W_A	1.26851	4.47098	1.53807e-11	1.26416e-10	---	CAL0000184460	CaO19.985	Ortholog of S. cerevisiae : YEL043W, C. glabrata CBS138 : CAGL0L01221g, C. dubliniensis CD36 : Cd36_09830, C. parapsilosis CDC317 : CPAR2_804210 and C. auris B8441 : B9J08_004773	YEL043W
C2_07390C_A	-1.1851	5.68423	1.54463e-11	1.26629e-10	---	CAL0000178333	CaO19.9449|CaO19.1893	Protein of unknown function; Spider biofilm repressed	---
CR_02330C_A	1.82665	3.95489	1.5447e-11	1.26629e-10	KAR4	CAL0000190735	CaO19.3736	Transcription factor; required for gene regulation in response to pheromones; ortholog of S. cerevisiae Kar4; role in karyogamy; opaque-specific, a-specific; induced by alpha factor	KAR4
C2_02150C_A	-1.14283	6.83283	1.61464e-11	1.32031e-10	---	CAL0000183478	CaO19.1531	Ortholog(s) have RNA binding activity and role in mRNA polyadenylation, pre-mRNA cleavage required for polyadenylation, regulation of mRNA 3'-end processing, response to DNA damage checkpoint signaling	RNA14
C2_08370C_A	-1.39141	12.5959	1.61481e-11	1.32031e-10	TEF1	CAL0000196936	CaO19.1435|CaO19.9009	Translation elongation factor 1-alpha; at cell surface; binds human plasminogen; macrophage/pseudohyphal-induced; induced in RHE model of oral candidiasis, in clinical oral candidiasis isolates; possibly essential; Spider biofilm repressed	TEF1
C3_05100C_A	1.48968	9.46737	1.7168e-11	1.40187e-10	RPL18	CAL0000188970	---	Predicted ribosomal protein; Plc1p-regulated, Tbf1-activated; repressed upon phagocytosis by murine macrophage; Hap43p-induced; Spider biofilm repressed	RPL18A
CR_03250C_A	-1.46543	7.02109	1.77933e-11	1.45103e-10	---	CAL0000185164	CaO19.2398|CaO19.9934	Protein of unknown function; Hap43-repressed; transcript increased in azole-resistant strain overexpressing CDR1 and CDR2; possibly regulated by Tac1; induced by Mnl1 in weak acid stress; flow model biofilm induced; Spider biofilm induced	---
C4_04900W_A	-2.0099	12.3335	1.89949e-11	1.54701e-10	RPL30	CAL0000189848	---	Ribosomal 60S subunit protein; pre-rRNA processing; pre-mRNA alternatively spliced to productive/unproductive transcripts; temp-regulated splicing; colony morphology-related regulation by Ssn6, Tup1, Nrg1 regulated; Spider biofilm repressed	RPL30
C3_02000W_A	1.15298	4.94239	2.09939e-11	1.7076e-10	RAD50	CAL0000184671	CaO19.9217|CaO19.1648	Putative DNA double-strand break repair factor; involved in response to oxidative stress and drug resistance; flow model biofilm repressed	RAD50
C1_09620C_A	1.2543	4.87647	2.13269e-11	1.73243e-10	---	CAL0000192723	CaO19.4825|CaO19.12288	Mitochondrial matrix protein; required for assembly/stability of the F1 sector of mitochondrial F1F0 ATP synthase at high temperature; rat catheter biofilm repressed	FMC1
C5_02590C_A	1.60092	3.59231	2.21086e-11	1.7936e-10	---	CAL0000173980	CaO19.11749|CaO19.4273	Putative mitochondrial membrane protein; ortholog of S. cerevisiae Sls1; coordinates expression of mitochondrially-encoded genes; Hap43-induced	SLS1
C4_02770C_A	1.3065	4.59589	2.37814e-11	1.92682e-10	---	CAL0000179097	CaO19.2721	Ortholog(s) have ATP binding, magnesium ion binding activity and role in eukaryotic translation initiation factor 2 complex assembly, positive regulation of translational initiation	CDC123
C5_03570W_A	1.2792	5.5364	2.45188e-11	1.984e-10	---	CAL0000179547	CaO19.6668	Ortholog(s) have ubiquitin binding, ubiquitin-protein transferase activator activity and role in establishment of protein localization to endoplasmic reticulum membrane, ubiquitin-dependent ERAD pathway	CUE1
C1_13790C_A	1.26985	4.81827	2.52092e-11	2.03723e-10	---	CAL0000188080	CaO19.12483|CaO19.5016	Ortholog(s) have role in [4Fe-4S] cluster assembly, protein maturation by [4Fe-4S] cluster transfer and mitochondrial matrix localization	BOL1
C2_04220C_A	-1.29334	8.3874	2.68034e-11	2.16327e-10	TAF14	CAL0000175425	CaO19.8418|CaO19.798	YEATS domain-containing protein involved in transcription regulation; TFIIF and TFIID subunit; detects crotonylated lysine residues in histone H3; macrophage-induced protein; possibly required for yeast cell adherence to silicone substrate	TAF14
C3_02610C_A	-1.67816	10.0093	2.82485e-11	2.27697e-10	GLX3	CAL0000194072	CaO19.251	Glutathione-independent glyoxalase; binds human immunoglobulin E; alkaline, fluconazole, Hog1 repressed; hypoxia, oxidative stress via Cap1, Hap43 induced; stationary-phase enriched; rat catheter, Spider biofilm induced	HSP31
C2_09580W_A	1.27847	4.67989	2.82878e-11	2.2772e-10	AGE2	CAL0000177802	CaO19.8974|CaO19.1396	Ortholog(s) have GTPase activator activity and role in endoplasmic reticulum to Golgi vesicle-mediated transport, intra-Golgi vesicle-mediated transport	AGE2
C1_03270W_A	-1.35324	5.03364	2.83593e-11	2.28003e-10	---	CAL0000198551	---	Putative protein of unknown function; Hap43-repressed gene; Spider biofilm induced	YMR114C
CR_05740C_A	-1.27271	6.85045	2.99914e-11	2.40816e-10	PTC4	CAL0000194436	CaO19.13959|CaO19.6638	Type PP2C serine/threonine phosphatase; localized to mitochondria; mutation causes sensitivity to sodium, potassium and azole drugs; decreased expression in hyphae compared to yeast-form cells	PTC4
CR_08920W_A	-1.42478	5.4054	3.08032e-11	2.46702e-10	---	CAL0000175310	CaO19.7288	Protein with predicted oxidoreductase and dehydrogenase domains; Hap43-repressed; Spider biofilm induced	---
C3_05440C_A	1.44869	3.6771	3.09512e-11	2.4757e-10	---	CAL0000184331	CaO19.6982	Ortholog(s) have mitochondrial ribosome binding activity and role in mitochondrial translational initiation	AIM23
C5_02640W_A	-1.27866	5.24729	3.14835e-11	2.51507e-10	---	CAL0000190593	CaO19.4280	Protein of unknown function; Spider biofilm induced; rat catheter biofilm repressed	---
C3_02460C_A	2.20931	3.57721	3.17842e-11	2.53586e-10	PHA2	CAL0000185001	---	Putative prephenate dehydratase; Hap43p-repressed gene; expression downregulated in an ssr1 null mutant	PHA2
CR_10120C_A	1.47082	4.49562	3.22435e-11	2.56923e-10	---	CAL0000182141	CaO19.7588	Ortholog of S. cerevisiae : RRG7, C. glabrata CBS138 : CAGL0I09680g, C. dubliniensis CD36 : Cd36_35140, C. parapsilosis CDC317 : CPAR2_200670 and Candida tenuis NRRL Y-1498 : CANTEDRAFT_117734	RRG7
CR_08650C_A	-1.14918	6.42263	3.24118e-11	2.57936e-10	---	CAL0000192495	CaO19.6440|CaO19.13798	Ortholog(s) have ubiquitin-protein transferase activity and role in cellular response to amino acid stimulus, transcription factor catabolic process, ubiquitin-dependent protein catabolic process	ASI3
C7_01100C_A	1.40053	4.36908	3.31862e-11	2.63763e-10	---	CAL0000199206	CaO19.6896	Predicted ORF overlapping the Major Repeat Sequence on chromosome 7; member of a family encoded by FGR6-related genes in the RB2 repeat sequence	---
C1_02370C_A	1.32625	4.83639	3.33182e-11	2.64476e-10	---	CAL0000194228	CaO19.3694|CaO19.11178	Ortholog of C. dubliniensis CD36 : Cd36_02210, C. parapsilosis CDC317 : CPAR2_106350, C. auris B8441 : B9J08_000959 and Candida tenuis NRRL Y-1498 : CANTEDRAFT_116785	---
CR_02380C_A	1.24277	6.12735	3.36708e-11	2.66937e-10	---	CAL0000183553	CaO19.3730	Protein similar to S. cerevisiae Kre27p, which has a role in resistance to killer toxin; predicted Kex2p substrate	EMC5
C2_01660C_A	-1.36273	7.76192	3.41569e-11	2.70449e-10	---	CAL0000177781	CaO19.9052|CaO19.1477	Protein of unknown function; possible ER protein; Hap43p-repressed; Spider biofilm induced	MPO1
C2_07490W_A	-1.29023	8.43395	3.4457e-11	2.72179e-10	HEM15	CAL0000185155	CaO19.1880|CaO19.9436	Putative ferrochelatase involved in heme biosynthesis; transcript not regulated by iron levels and not affected by a yfh1 null mutation; Spider biofilm repressed	HEM15
C1_06350W_A	-1.18932	5.5081	3.44624e-11	2.72179e-10	---	CAL0000191771	CaO19.6276|CaO19.13655	Protein of unknown function; rat catheter biofilm repressed	---
C4_06720W_A	1.37671	6.40794	3.4779e-11	2.74334e-10	NOP1	CAL0000195815	CaO19.3138|CaO19.10650	Nucleolar protein; flucytosine induced; Hap43-induced; Spider biofilm repressed	NOP1
CR_09840C_A	-1.22936	5.14831	3.70287e-11	2.91711e-10	---	CAL0000188307	CaO19.7556	Ortholog of C. dubliniensis CD36 : Cd36_34965, C. parapsilosis CDC317 : CPAR2_200910, C. auris B8441 : B9J08_005167 and Candida tenuis NRRL Y-1498 : CANTEDRAFT_95984	---
C1_06010W_A	1.17184	6.3082	3.78838e-11	2.98073e-10	CHS7	CAL0000175393	CaO19.9980|CaO19.2444	Protein required for wild-type chitin synthase III activity; similar to (but not functional homolog of) S. cerevisiae Chs7p, which effects ER export of Chs3p; induced cyr1 mutant hyphae and ras1 yeast-form cells; Spider biofilm induced	CHS7
C2_08840W_A	1.24768	4.55219	3.88638e-11	3.054e-10	---	CAL0000194338	CaO19.3585|CaO19.11069	Putative tRNA methyltransferase complex subunit; regulated by Gcn4; repressed in response to amino acid starvation (3-aminotriazole treatment); Spider biofilm induced	TRM112
CR_01240C_A	-1.26389	4.80902	4.01895e-11	3.15422e-10	BOI2	CAL0000197750	CaO19.3230|CaO19.10740	Putative SH3-domain-containing protein; mutation confers hypersensitivity to toxic ergosterol analog; Spider biofilm induced	BOI2
C1_04790W_A	1.49701	3.78139	4.10416e-11	3.21707e-10	---	CAL0000178064	CaO19.763|CaO19.8383	Small subunit of the heterodimeric cap binding complex; component of the spliceosomal commitment complex; Spider biofilm repressed	CBC2
CR_01970C_A	-1.40102	9.18493	4.28571e-11	3.35098e-10	VMA4	CAL0000187034	---	H+ transporting ATPase E chain; transcript regulated by Mig1; caspofungin repressed; protein level decreases in stationary phase cultures; rat catheter biofilm repressed	VMA4
C1_11380W_A	1.54473	4.40426	4.32206e-11	3.37519e-10	NEP1	CAL0000197320	CaO19.665|CaO19.8282	Ortholog(s) have rRNA (pseudouridine) methyltransferase activity	EMG1
C1_08840W_A	-1.67425	3.43018	4.58228e-11	3.57395e-10	---	CAL0000190331	CaO19.4742	Putative SH3-domain-containing protein	---
C3_03630W_A	1.43725	3.22095	4.62661e-11	3.60404e-10	ECM18	CAL0000188060	CaO19.6958|CaO19.14220	Ortholog of S. cerevisiae : ECM18, C. glabrata CBS138 : CAGL0B01969g, C. parapsilosis CDC317 : CPAR2_103190, C. auris B8441 : B9J08_000758 and Debaryomyces hansenii CBS767 : DEHA2G08448g	ECM18
C6_04330W_A	1.66522	3.34404	4.67886e-11	3.63569e-10	NOP8	CAL0000183807	CaO19.8692|CaO19.1091	Ortholog of S. cereviiae Nop8; has a role in ribosomal large subunit biogenesis; rat catheter and Spider biofilm induced	NOP8
C3_07740W_A	-1.10401	6.09565	4.74319e-11	3.68112e-10	---	CAL0000180754	CaO19.6712|CaO19.14004	Ortholog of S. cerevisiae : SGM1, C. glabrata CBS138 : CAGL0M00462g, C. dubliniensis CD36 : Cd36_87610, C. parapsilosis CDC317 : CPAR2_808090 and C. auris B8441 : B9J08_004134	SGM1
C3_01950C_A	-1.19768	8.01023	4.75394e-11	3.68489e-10	---	CAL0000184812	CaO19.1653|CaO19.9222	Has domain(s) with predicted integral component of membrane localization	---
CR_03730C_A	-1.41082	7.2463	4.81845e-11	3.72824e-10	---	CAL0000177875	CaO19.11850|CaO19.4372	Predicted transmembrane transporter; rat catheter and Spider biofilm induced	---
C4_04850C_A	-1.60963	6.1685	4.82177e-11	3.72824e-10	CSR1	CAL0000185267	CaO19.3794|CaO19.11274	Transcription factor; role in zinc homeostasis and regulation of Spider biofilm matrix; mutation affects filamentous growth; can suppress S. cerevisiae rok1 mutant inviability; Spider biofilm induced; mutants for abnormal Spider biofilms	ZAP1
CR_02810W_A	-1.1638	6.47568	5.34921e-11	4.11815e-10	CIRT4B	CAL0000200636	CaO19.2839	Cirt family transposase; transcript repressed in an azole-resistant strain that overexpresses CDR1 and CDR2; Hap43-repressed; flow model biofilm induced	---
C7_02610C_A	-1.26502	9.43625	5.35235e-11	4.11815e-10	---	CAL0000174650	CaO19.9907|CaO19.2371	Putative Gag protein of retrotransposon Tca2; separated by a stop codon from Pol protein orf19.2372; likely translated as single polyprotein that includes Gag, reverse transcriptase, protease, and integrase; rat catheter biofilm repressed	---
CR_06770C_A	1.10363	6.70822	5.37503e-11	4.13053e-10	---	CAL0000182499	CaO19.9415|CaO19.1857	Putative L-azetidine-2-carboxylic acid acetyltransferase; mutants are viable	---
C1_00510W_A	-1.10555	6.25773	5.60826e-11	4.30448e-10	---	CAL0000175867	CaO19.6057|CaO19.13478	Ortholog(s) have 3-methyl-2-oxobutanoate hydroxymethyltransferase activity, role in pantothenate biosynthetic process and mitochondrion localization	ECM31
C6_02860W_A	-1.20816	6.86308	5.69857e-11	4.36844e-10	STE23	CAL0000182147	CaO19.5561|CaO19.13007	Ortholog of S. cerevisiae Ste23 metalloprotease; role in N-terminal processing of pro-a-factor to the mature form; Tn mutation affects filamentous growth; Spider biofilm induced	STE23
C1_06500W_A	1.17152	5.11095	5.8273e-11	4.46166e-10	---	CAL0000196852	CaO19.13643|CaO19.6264	Ortholog of C. dubliniensis CD36 : Cd36_06080, C. parapsilosis CDC317 : CPAR2_803360, C. auris B8441 : B9J08_000608 and Candida tenuis NRRL Y-1498 : CANTEDRAFT_112428	---
C1_05530C_A	1.14007	6.49168	5.93423e-11	4.53798e-10	SSH1	CAL0000193960	---	Protein with a role in protein translocation across membranes	SSH1
C2_03400C_A	-1.18955	5.62426	6.00875e-11	4.58937e-10	DFG16	CAL0000185716	CaO19.8500|CaO19.881	Rim101 pathway protein that acts in Rim101 processing; regulates filamentation in response to alkaline pH; required for host tissue invasion during infection; flow model biofilm induced	DFG16
CR_06950C_A	-3.00072	8.52357	6.30875e-11	4.81263e-10	ATX1	CAL0000174346	---	Putative cytosolic copper metallochaperone; flucytosine induced; Ssr1-repressed; rat catheter biofilm induced	ATX1
C4_05230C_A	1.59791	3.71323	6.45776e-11	4.92031e-10	---	CAL0000185245	CaO19.6862|CaO19.14152	Hap43-induced gene; mutation confers hypersensitivity to 5-fluorocytosine (5-FC), 5-fluorouracil (5-FU), and tubercidin (7-deazaadenosine)	RIX1
C2_03390C_A	-1.30631	7.16575	6.48802e-11	4.93736e-10	HSP78	CAL0000189244	---	Heat-shock protein; regulated by macrophage response, Nrg1, Mig1, Gcn2, Gcn4, Mnl1p; heavy metal (cadmium) stress-induced; stationary phase enriched protein; rat catheter and Spider biofilm induced	HSP78
C1_05300C_A	-1.22172	8.03627	6.56544e-11	4.99021e-10	PRD1	CAL0000179503	CaO19.8064|CaO19.434	Putative proteinase; transcript regulated by Nrg1, Mig1, and Tup1; Hogp-induced; stationary phase enriched protein; Hap43-repressed; rat catheter biofilm repressed	PRD1
C3_05340W_A	1.52864	3.58959	6.59854e-11	5.00929e-10	DIE2	CAL0000181033	CaO19.6971	Ortholog(s) have dolichyl pyrophosphate Glc2Man9GlcNAc2 alpha-1,2-glucosyltransferase activity, role in protein N-linked glycosylation and endoplasmic reticulum membrane localization	DIE2
C1_04020C_A	-1.51647	10.5821	6.61266e-11	5.01394e-10	CSH1	CAL0000175449	CaO19.11957|CaO19.4477	Aldo-keto reductase; role in fibronectin adhesion, cell surface hydrophobicity; regulated by temperature, growth phase, benomyl, macrophage interaction; azole resistance associated; Spider biofilm induced; rat catheter biofilm repressed	---
C4_03030C_A	1.3144	4.53089	6.67682e-11	5.05646e-10	NAN1	CAL0000198224	CaO19.10203|CaO19.2688	Putative U3 snoRNP protein; Hap43p-induced gene; physically interacts with TAP-tagged Nop1p	NAN1
C6_02540C_A	-1.14709	6.47816	6.90319e-11	5.22158e-10	---	CAL0000184524	CaO19.5523	Ortholog of C. dubliniensis CD36 : Cd36_62780, C. parapsilosis CDC317 : CPAR2_601690, C. auris B8441 : B9J08_001638 and Candida tenuis NRRL Y-1498 : CANTEDRAFT_113271	---
C1_03350C_A	1.55876	4.96218	7.59987e-11	5.74162e-10	RLI1	CAL0000178640	CaO19.10552|CaO19.3034	Member of RNase L inhibitor (RLI) subfamily of ABC family; predicted not to be a transporter; regulated by Sef1p, Sfu1p, and Hap43p	RLI1
C5_01640W_A	1.12808	5.56105	7.69222e-11	5.80438e-10	MAS2	CAL0000178676	CaO19.13674|CaO19.6295	Putative processing peptidase, catalytic (alpha) subunit; protein level decreases in stationary phase cultures	MAS2
C3_07630C_A	1.29555	4.63138	7.96609e-11	6.0038e-10	---	CAL0000194173	CaO19.6726|CaO19.14018	Ortholog(s) have DNA binding, DNA secondary structure binding activity	SPT2
C2_08930W_A	1.08036	7.7595	8.09159e-11	6.09106e-10	RPN12	CAL0000184969	CaO19.213|CaO19.7845	Subunit of the 19S regulatory particle lid of the proteasome	RPN12
C2_00340C_A	-1.43031	8.36967	8.309e-11	6.24721e-10	ARO8	CAL0000187633	CaO19.2098	Aromatic transaminase of the Ehrlich fusel oil pathway of aromatic alcohol biosynthesis; Rim101 independent alkaline induction; protein abundance affected by URA3 expression in CAI-4 strain; Gcn4-regulated; stationary phase enriched	ARO8
C4_02800W_A	1.53045	3.03258	8.50063e-11	6.38362e-10	RPC53	CAL0000175841	CaO19.2715	Ortholog(s) have RNA polymerase III activity, role in tRNA transcription by RNA polymerase III and RNA polymerase III complex localization	RPC53
CR_04550W_A	-1.48819	9.16896	8.79484e-11	6.59666e-10	PRE6	CAL0000200321	---	Putative alpha-4 subunit of the proteasome; reported as macrophage-induced protein and macrophage/pseudohyphal-repressed gene; regulated by Gcn2p and Gcn4p; removed from/reinstated in Assembly 20 (see Locus History)	PRE6
C1_13650C_A	-1.18974	7.08608	8.95174e-11	6.70631e-10	---	CAL0000195642	CaO19.5003|CaO19.12470	Ortholog(s) have GTPase regulator activity and cytoplasm, nucleus localization	YRB30
C4_04260C_A	-1.1505	6.64011	9.25311e-11	6.9238e-10	FZO1	CAL0000175191	CaO19.8998|CaO19.1422	Mitochondrial biogenesis protein; rat catheter and Spider biofilm induced	FZO1
CR_05370W_A	1.3497	5.00617	9.58175e-11	7.15262e-10	---	CAL0000196210	---	Telomerase RNA; provides the template for the telomerase reverse transcriptase TERT/EST2	---
C2_10070W_A	2.52033	3.57419	9.96223e-11	7.42779e-10	---	CAL0000195177	---	Predicted dehydrogenase; transcript upregulated in an RHE model of oral candidiasis; virulence-group-correlated expression; Spider biofilm repressed	---
CR_06760C_A	1.29415	8.24706	9.9803e-11	7.43241e-10	LSC2	CAL0000179299	---	Putative succinate-CoA ligase beta subunit; regulated by Mig1, Tup1; induced in high iron; protein present in exponential and stationary growth phase yeast cells; Spider biofilm repressed	LSC2
C4_03840C_A	1.54162	3.57769	1.01356e-10	7.53913e-10	RRP42	CAL0000183621	CaO19.12506|CaO19.5039	Putative exosome non-catalytic core component; involved in 3'-5' RNA processing; rat catheter biofilm induced	RRP42
CR_05180C_A	1.3674	7.93148	1.06023e-10	7.86755e-10	SDH2	CAL0000198657	CaO19.8251|CaO19.637	Succinate dehydrogenase, Fe-S subunit; localizes to surface of yeast cells, but not hyphae; induced in high iron and during log phase aerobic growth; repressed by nitric oxide, Hap43	SDH2
C4_02390W_A	1.2911	11.4905	1.07618e-10	7.97647e-10	PGA62	CAL0000178718	CaO19.2765|CaO19.10281	Adhesin-like cell wall protein; putative GPI-anchor; fluconazole-induced; induced in high iron; induced during cell wall regeneration; Cyr1 or Ras1 repressed; Tbf1 induced	---
C1_08630W_A	-1.10526	5.80432	1.1005e-10	8.13875e-10	---	CAL0000189535	CaO19.12184|CaO19.4721	Ortholog(s) have RNA binding activity, role in mRNA processing, mitochondrial translation and mitochondrion localization	MTF2
C1_14110C_A	1.23187	10.0557	1.10067e-10	8.13875e-10	RPL4B	CAL0000176632	CaO19.7217	Ribosomal protein 4B; repressed upon phagocytosis by murine macrophage; Spider biofilm repressed	RPL4B
C4_03540C_A	-1.56671	4.43713	1.13289e-10	8.36706e-10	ECM38	CAL0000189923	CaO19.1325|CaO19.8905	Putative gamma-glutamyltransferase; alkaline upregulated; Spider biofilm induced; possibly an essential gene, disruptants not obtained by UAU1 method	---
C1_00580W_A	-1.1826	5.74449	1.13658e-10	8.38446e-10	---	CAL0000186327	CaO19.6048|CaO19.13469	Protein of unknown function; Spider biofilm induced	---
C2_00370W_A	-1.09948	5.81949	1.19799e-10	8.81666e-10	PDR6	CAL0000183439	CaO19.9641|CaO19.2094	Putative pleiotropic drug resistance regulatory protein 6; transcript regulated by Nrg1; induced by alpha pheromone in SpiderM medium	KAP122
C2_08480W_A	1.47933	4.1326	1.20105e-10	8.82885e-10	RRP8	CAL0000191512	CaO19.11113|CaO19.3630	Ribosomal protein; Hap43-induced; F-12/CO2 early biofilm and rat catheter biofilm induced	RRP8
C7_03720C_A	1.12173	7.34279	1.20577e-10	8.85318e-10	HIS7	CAL0000179206	CaJ7.0427|CaO19.5505|CaO19_5505|CaJ7_0427	Putative imidazole glycerol phosphate synthase; histidine biosynthesis; no human/murine homolog; transcription induced by histidine starvation; regulated by Gcn2p and Gcn4p; higher protein level in stationary phase	HIS7
C3_06270C_A	-1.16131	5.27296	1.21976e-10	8.94538e-10	---	CAL0000190893	CaO19.7405	Ortholog of Rad33; involved in nucleotide excision repair in S. cerevisiae; induced by Mnl1 under weak acid stress	RAD33
C1_11610C_A	-1.19365	5.73964	1.22736e-10	8.99063e-10	---	CAL0000193625	CaO19.8751|CaO19.1159	Protein similar to A. nidulans CysA serine O-trans-acetylase; suggests that C. albicans uses an O-acetyl-serine (OAS) pathway of sulfur assimilation; F-12/CO2 early biofilm induced; Spider biofilm induced	---
C2_07260C_A	1.11917	7.27171	1.23876e-10	9.06351e-10	DQD1	CAL0000191356	CaO19.2283	Putative 3-dehydroquinate dehydratase; ketoconazole-repressed; protein abundance downregulated by macrophages; flow model biofilm induced	---
C3_06670C_A	1.5518	4.11746	1.24561e-10	9.10295e-10	---	CAL0000195707	CaO19.7456	Protein of unknown function; flow model biofilm repressed	---
CR_10570C_A	-1.12965	6.13719	1.26667e-10	9.24609e-10	YHB4	CAL0000174612	CaO19.7637	Protein related to flavohemoglobins; not required for wild-type nitric oxide resistance; has predicted globin, FAD-binding, and NAD(P)-binding domains but lacks some conserved residues of flavohemoglobins; Hap43p-repressed gene	---
C5_01700W_A	1.54849	5.39806	1.31429e-10	9.5825e-10	---	CAL0000174888	CaO19.3205|CaO19.10717	Mitochondrial ribosomal protein of the large subunit; rat catheter biofilm induced	MRPL36
C1_06970C_A	-1.22515	6.58065	1.35443e-10	9.85303e-10	---	CAL0000198629	CaO19.13592|CaO19.6211	Protein of unknown function; protein newly produced during adaptation to the serum	---
CR_00620C_A	-1.56461	5.98675	1.35454e-10	9.85303e-10	ARG1	CAL0000190248	CaO19.7469	Argininosuccinate synthase; arginine synthesis; Gcn4, Rim101 regulated; induced by amino acid starvation (3-AT), benomyl treatment; stationary phase enriched protein; repressed in alkalinizing medium; rat catheter, Spider biofilm induced	ARG1
C2_08160C_A	1.07534	8.28618	1.35652e-10	9.85601e-10	---	CAL0000201885	---	Ortholog(s) have role in ER-dependent peroxisome organization, endoplasmic reticulum inheritance, endoplasmic reticulum organization and endoplasmic reticulum tubular network membrane organization, more	YOP1
CR_05800C_A	1.23536	5.90214	1.39416e-10	1.01178e-09	---	CAL0000198788	CaO19.6630	Ortholog of S. cerevisiae : LCL2, C. glabrata CBS138 : CAGL0M11572g, C. dubliniensis CD36 : Cd36_31210, C. parapsilosis CDC317 : CPAR2_205310 and Candida tenuis NRRL Y-1498 : CANTEDRAFT_112373	LCL2
C1_09650W_A	-1.22088	6.81449	1.40668e-10	1.0185e-09	---	CAL0000188209	CaO19.4828|CaO19.12291	WD repeat domain protein; Hap43-repressed gene; flow model biofilm induced	---
C1_09850C_A	-1.24324	7.75675	1.42514e-10	1.03067e-09	---	CAL0000174016	CaO19.4850|CaO19.12313	Ortholog of S. cerevisiae : CUB1, C. dubliniensis CD36 : Cd36_09270, C. parapsilosis CDC317 : CPAR2_803450, C. auris B8441 : B9J08_002739 and Candida tenuis NRRL Y-1498 : CANTEDRAFT_131760	CUB1
C7_01290W_A	1.42979	4.07654	1.45502e-10	1.05107e-09	MED11	CAL0000188346	CaJ7.0143|CaJ7_0143|CaO19_6909|CaO19.6909	Subunit of the RNA polymerase II mediator complex	MED11
C4_00370W_A	-1.37861	4.44416	1.47192e-10	1.06206e-09	HOF1	CAL0000193415	CaO19.13109|CaO19.5664	Protein involved in cytokinesis and DNA damage response; interacts genetically with Rad53p-dependent checkpoint; mutant is viable	HOF1
C5_03780C_A	-1.60243	5.29023	1.48327e-10	1.06901e-09	---	CAL0000186468	CaO19.1116|CaO19.8713	Protein of unknown function; planktonic growth-induced gene	---
C6_03230W_A	-1.56221	6.18274	1.58109e-10	1.1382e-09	ARG3	CAL0000176534	CaO19.13053|CaO19.5610	Putative ornithine carbamoyltransferase; Gcn4-regulated; Hap43-induced; repressed in alkalinizing medium; rat catheter and Spider biofilm induced	ARG3
C2_04970W_A	-1.74869	3.00975	1.62829e-10	1.17084e-09	ABP2	CAL0000188199	CaO19.3529|CaO19.11013	Putative alpha-actinin-like protein; induced by alpha pheromone in SpiderM medium	---
C1_07790C_A	1.92941	3.39365	1.6816e-10	1.20778e-09	---	CAL0000195062	CaO19.5049|CaO19.12516	Putative U3-containing 90S preribosome processome complex subunit; Hap43-induced gene; rat catheter and Spider biofilm induced; F-12/CO2 early biofilm induced	CMS1
C1_08100W_A	1.23998	5.62707	1.70817e-10	1.22546e-09	DRG1	CAL0000193469	CaO19.12549|CaO19.5083	Member of the DRG family of GTP-binding proteins; involved in regulation of invasive filamentous growth	RBG1
C4_06270C_A	-1.13493	7.43355	1.73739e-10	1.24499e-09	ERG26	CAL0000199131	CaO19.10427|CaO19.2909	C-3 sterol dehydrogenase, catalyzes the 2nd of 3 steps required to remove 2 C-4 methyl groups from an intermediate in ergosterol biosynthesis; amphotericin B, caspofungin repressed; Spider biofilm repressed	ERG26
C1_05880W_A	-1.11013	5.46397	1.74357e-10	1.248e-09	PRN4	CAL0000194143	CaO19.2461|CaO19.9998	Protein with similarity to pirins; induced by benomyl treatment; flow model biofilm repressed	---
C4_01360W_A	-1.32336	6.34212	1.83135e-10	1.30933e-09	PGA53	CAL0000200268	CaO19.4651	GPI-anchored cell surface protein of unknown function; greater mRNA abundance observed in a cyr1 homozygous null mutant than in wild type	---
C1_10660W_A	-1.26598	7.98789	1.88392e-10	1.34538e-09	TBP1	CAL0000189736	CaO19.1837|CaO19.9395	Transcription initiation factor; binds TATA box sequence, binding does not require TFIIA; caspofungin repressed; functional homolog of S. cerevisiae and human TATA-binding proteins; Spider biofilm induced	SPT15
C7_04160W_A	-1.57823	3.58828	1.91508e-10	1.36608e-09	---	CAL0000175213	CaJ7.0481|CaO19_7158|CaJ7_0481|CaO19.7158	Protein of allantoate permease family; fungal-specific (no human or murine homolog); Hap43p-repressed gene	---
C5_00040C_A	1.08973	5.91916	1.96461e-10	1.39981e-09	---	CAL0000200941	CaO19.5693	Subunit of the GPI (glycosylphosphatidylinositol):protein transamidase complex; removes the GPI-anchor signal and attaches GPI to proteins in the ER; Spider biofilm repressed	GAA1
C1_04620W_A	1.25553	4.37162	2.05825e-10	1.46379e-09	---	CAL0000194556	CaO19.6855	Ortholog of C. dubliniensis CD36 : Cd36_04370, C. parapsilosis CDC317 : CPAR2_105410, C. auris B8441 : B9J08_000021 and Candida tenuis NRRL Y-1498 : CANTEDRAFT_114891	---
C1_10000C_A	1.14587	4.66444	2.05908e-10	1.46379e-09	CPP1	CAL0000191382	CaO19.4866	VH1 family MAPK phosphatase; regulates Cst20-Hst7-Cek1-Cph1 filamentation pathway; negatively regulates mating, represses yeast-hyphal switch; required for virulence in mice; yeast-enriched; induced by alpha pheromone in SpiderM medium;	MSG5
C2_04010C_A	-1.60566	7.01359	2.17249e-10	1.54092e-09	HSP21	CAL0000174399	CaO19.822|CaO19.8442	Small heat shock protein; role in stress response and virulence; fluconazole-downregulated; induced in cyr1 or ras1 mutant; stationary phase enriched protein; detected in some, not all, biofilm extracts; Spider biofilm induced	---
C2_09490W_A	1.65458	3.97576	2.24003e-10	1.58702e-09	PHO13	CAL0000188358	CaO19.8983|CaO19.1405	Putative 4-nitrophenylphosphatase; Hap43p-repressed gene; transcription is regulated upon yeast-hyphal switch	---
C4_00390W_A	1.21751	5.41863	2.24484e-10	1.58864e-09	---	CAL0000192565	CaO19.13111|CaO19.5666	Ortholog(s) have chromatin binding activity	SUB1
C3_01830C_A	1.27932	5.32128	2.27057e-10	1.60503e-09	MNT2	CAL0000188888	CaO19.9232|CaO19.1663	Alpha-1,2-mannosyl transferase; adds 3rd mannose in cell-wall mannoprotein biosynthesis; partially redundant with Mnt1; role in adherence and virulence; expressed in yeast and hyphae; fungal-specific; Hap43-induced; Spider biofilm induced	KRE2
C2_03750W_A	1.03356	6.44793	2.35531e-10	1.66306e-09	YIM1	CAL0000180178	CaO19.847|CaO19.8467	Protein similar to protease of mitochondrial inner membrane; increased transcription is observed upon benomyl treatment; macrophage-downregulated gene	YIM1
CR_02300C_A	1.15654	4.94604	2.37748e-10	1.67682e-09	---	CAL0000185237	CaO19.11222|CaO19.3737	Protein with a Vps9 vacuolar protein sorting protein domain; Hap43-repressed; repressed by ciclopirox olamine; Spider biofilm induced	---
C1_09610W_A	-1.08411	7.02348	2.42018e-10	1.70502e-09	---	CAL0000201251	CaO19.12287|CaO19.4824	Planktonic growth-induced gene	---
C4_04890C_A	-1.86353	12.3891	2.45764e-10	1.72752e-09	RPL24A	CAL0000190222	CaO19.3789	Predicted ribosomal protein; downregulated upon phagocytosis by murine macrophage; intron in 5'-UTR; Hap43-induced; Spider biofilm repressed	RPL24A
C6_01050W_A	-1.09797	6.23017	2.66067e-10	1.86813e-09	---	CAL0000176983	CaO19.7756|CaO19.109	Probable mitochondrial tyrosyl-tRNA synthetase, based on conservation in other fungi	MSY1
C5_04940W_A	-1.49505	4.25009	2.67812e-10	1.87828e-09	---	CAL0000194458	CaO19.11465|CaO19.3982	Maltase; induced during growth on sucrose; induced by alpha pheromone in SpiderM medium; early-stage flow model biofilm indced	---
C1_01950C_A	-1.25422	7.51815	2.72626e-10	1.90991e-09	---	CAL0000175736	CaO19.12003|CaO19.4528	Ortholog(s) have role in vacuolar protein processing	ENV10
C1_12270W_A	-1.20021	4.61044	2.7669e-10	1.93621e-09	SRT1	CAL0000195761	CaO19.5236|CaO19.12700	Ortholog(s) have dehydrodolichyl diphosphate synthase activity, prenyltransferase activity, role in dolichol biosynthetic process, protein glycosylation and dehydrodolichyl diphosphate synthase complex, lipid droplet localization	SRT1
C6_01930W_A	1.18915	6.09189	2.79417e-10	1.95311e-09	YHM1	CAL0000186502	---	Putative mitochondrial carrier protein; fungal-specific (no human or murine homolog); Hap43p-repressed gene	GGC1
CR_00170W_A	-1.19885	5.32981	2.7991e-10	1.95438e-09	ZCF38	CAL0000193083	CaO19.7518	Putative Zn(II)2Cys6 transcription factor	---
C4_06550C_A	-1.33514	4.19576	2.89643e-10	2.01784e-09	IFF5	CAL0000184616	CaO19.2879	Putative GPI-anchored protein; adhesin-like protein; possibly an essential gene, disruptants not obtained by UAU1 method	---
CR_01470W_A	-1.27415	10.2876	2.98736e-10	2.07887e-09	CSP37	CAL0000182669	CaO19.10066|CaO19.2531	Hyphal cell wall protein; role in progression of mouse systemic infection; predicted P-loop, divalent cation binding, N-glycosylation sites; expressed in yeast and hyphae; hyphal downregulated; stationary-phase enriched; GlcNAc-induced	OM45
C4_04500C_A	1.10485	5.15013	3.05089e-10	2.12072e-09	---	CAL0000196328	CaO19.11317|CaO19.3836	Ortholog(s) have protein-lysine N-methyltransferase activity and role in peptidyl-lysine trimethylation	EFM5
C2_02870W_A	1.05252	5.33103	3.15687e-10	2.19196e-09	---	CAL0000194939	---	Ortholog(s) have role in cytoplasm to vacuole transport by the Cvt pathway, endoplasmic reticulum to Golgi vesicle-mediated transport, intra-Golgi vesicle-mediated transport, macroautophagy	BET3
C2_05070W_A	-3.03182	3.9462	3.27856e-10	2.27393e-09	FRE9	CAL0000198445	CaO19.3538|CaO19.11022	Ferric reductase; alkaline induced; ciclopirox olamine; Hap43-induced	---
CR_00400C_A	1.10143	5.19326	3.29581e-10	2.28302e-09	SWC4	CAL0000199374	CaO19.7492	Subunit of the NuA4 histone acetyltransferase complex	SWC4
C2_05190W_A	-1.28085	5.32066	3.29895e-10	2.28302e-09	CDC21	CAL0000189182	CaO19.3549|CaO19.11033	Putative thymidylate synthase; flucytosine induced; rat catheter biofilm repressed; Spider biofilm repressed	CDC21
C5_00920W_A	1.23166	3.88619	3.3646e-10	2.32588e-09	---	CAL0000196950	CaO19.1975|CaO19.9531	Ortholog(s) have role in mRNA splicing, via spliceosome and U4/U6 x U5 tri-snRNP complex, U5 snRNP localization	DIB1
C4_02250C_A	1.12224	9.18353	3.37264e-10	2.32887e-09	BGL2	CAL0000186956	CaO19.4565|CaO19.12034	Cell wall 1,3-beta-glucosyltransferase; mutant has cell-wall and growth defects, but wild-type 1,3- or 1,6-beta-glucan content; antigenic; virulence role in mouse systemic infection; rat catheter biofilm induced	BGL2
C3_02820C_A	1.08832	5.219	3.4057e-10	2.34911e-09	NSG2	CAL0000193708	CaO19.273	Protein involved in regulation of C14-methylated sterol biosynthesis; mutations increase azole sensitivity	NSG2
C6_04380W_A	-1.73646	7.38721	3.45848e-10	2.38289e-09	ALS2	CAL0000194141	---	ALS family protein; role in adhesion, biofilm formation, germ tube induction; expressed at infection of human buccal epithelial cells; putative GPI-anchor; induced by ketoconazole, low iron and at cell wall regeneration; regulated by Sfu1p	---
C3_06180C_A	-1.29466	10.9335	3.5591e-10	2.44952e-09	TSA1	CAL0000174369	CaO19.7417	TSA/alkyl hydroperoxide peroxidase C (AhPC) family protein; similar to thiol-dependent peroxidases of oxidative stress signaling; antigenic; hyphal surface, nucleus; yeast-form nucleus, cytoplasm; biofilm, phagocytosis, peroxide induced	TSA1
C1_03750W_A	-1.16117	8.61441	3.60728e-10	2.47996e-09	---	CAL0000180110	CaO19.1034	Protein with a predicted cytochrome b5-like Heme/Steroid binding domain; Hap43, caspofungin repressed; flow model biofilm induced	---
C2_09510C_A	1.3479	3.78124	3.62343e-10	2.48833e-09	---	CAL0000200520	CaO19.8981|CaO19.1403	Ortholog(s) have ATP:ADP antiporter activity, calcium ion binding activity and role in ADP transport, ATP transport, mitochondrial transport	SAL1
C1_13370W_A	1.97152	3.57248	3.68519e-10	2.52796e-09	---	CAL0000179941	CaO19.4963|CaO19.12428	Ortholog(s) have protein carrier activity, unfolded protein binding activity, role in ribosomal large subunit biogenesis and cytoplasm, nucleus localization	ACL4
CR_09110C_A	1.24403	5.49747	3.70811e-10	2.54091e-09	---	CAL0000179322	CaO19.7307	Putative oxidoreductase; similar to S. cerevisiae Pga3p; possible Kex2p substrate	PGA3
C5_03280W_A	1.20803	9.14983	3.72673e-10	2.55088e-09	CAM1-1	CAL0000200244	CaO19.2651|CaO19.10174	Putative translation elongation factor; downregulated upon phagocytosis by murine macrophages; Hap43-induced gene; Spider biofilm repressed	---
C6_02030C_A	-1.10769	5.44015	3.76488e-10	2.57418e-09	---	CAL0000185966	CaO19.3508|CaO19.11002	Putative protein of unknown function; stationary phase enriched protein	NNR2
C3_06330W_A	-1.29249	10.9253	3.78248e-10	2.58339e-09	TSA1B	CAL0000189947	---	Putative peroxidase; orf19.7398.1 is contig-truncated fragment of gene identical to TSA1; Tsa1p and Tsa1Bp role under oxidative/reductive stress, hyphal cell wall formation; in hyphal nucleus, cell wall; yeast-form nucleus, cytoplasm	---
C1_05060W_A	1.62427	3.06804	3.82582e-10	2.61014e-09	REI1	CAL0000177865	CaO19.59	Putative cytoplasmic pre-60S factor; Hap43-induced; repressed by prostaglandins	REI1
C4_03750C_A	1.39904	4.0559	3.84472e-10	2.62018e-09	---	CAL0000182981	CaO19.1303	Ortholog(s) have translation release factor activity, role in mitochondrial translation, mitochondrial translational termination, translational termination and mitochondrial inner membrane, mitochondrion localization	MRF1
C1_13930W_A	-1.13102	5.92133	3.85561e-10	2.62475e-09	SSK1	CAL0000190567	CaO19.12498|CaO19.5031	Response regulator of two-component system; role in oxidative stress response, cell wall biosynthesis, virulence, hyphal growth on solid media; expressed in hyphae and yeast; peroxisomal targeting sequence (PTS1); Spider biofilm induced	SSK1
C4_04820C_A	1.37217	5.42287	3.96283e-10	2.69481e-09	---	CAL0000184844	CaO19.3797	Ortholog(s) have structural constituent of ribosome activity and mitochondrial large ribosomal subunit localization	MRPL11
C1_00680W_A	-1.25624	4.25198	4.02573e-10	2.73461e-09	ASM3	CAL0000190930	CaO19.13458|CaO19.6037	Putative secreted acid sphingomyelin phosphodiesterase; possible Kex2 substrate; transcript increased in an azole-resistant strain that overexpresses MDR1; flow model biofilm induced; F-12/CO2 early biofilm induced	---
C1_01460W_A	-1.18867	6.00341	4.06208e-10	2.75632e-09	---	CAL0000187100	CaO19.10843|CaO19.3332	Ortholog of Bre4 in S. cerevisiae has a role in brefeldin A resistence; a drug that affect intracellular transport; Spider biofilm induced	BRE4
C1_13810W_A	-1.17766	5.17232	4.09433e-10	2.77519e-09	---	CAL0000174249	CaO19.5019|CaO19.12486	Ortholog of C. dubliniensis CD36 : Cd36_12800, C. parapsilosis CDC317 : CPAR2_203460, C. auris B8441 : B9J08_004645 and Candida tenuis NRRL Y-1498 : CANTEDRAFT_94106	---
C5_05400W_A	1.02317	5.70047	4.12848e-10	2.79532e-09	APM1	CAL0000186413	CaO19.11519|CaO19.4036	Ortholog of S. cerevisiae/S. pombe Apm1; a clathrin-associated protein complex (AP-1) subunit; phosphorylated protein; Tn mutation affects filamentous growth; Spider biofilm repressed	APM1
C4_02440C_A	-1.20681	6.14018	4.22859e-10	2.86e-09	PGA38	CAL0000175485	---	Putative adhesin-like GPI-anchored protein; repressed during cell wall regeneration; possibly an essential gene, disruptants not obtained by UAU1 method; rat catheter and Spider biofilm repressed	---
C2_04460W_A	1.33421	6.94354	4.29618e-10	2.90259e-09	LYS22	CAL0000201759	CaO19.4506	Homocitrate synthase, minor isoform; repressed by nitric oxide and by hypoxia; protein level decreases in stationary phase cultures; induced by ketoconazole, Spider biofilm induced; flow model biofilm repressed	---
C5_03920C_A	1.54887	3.70322	4.43461e-10	2.99288e-09	---	CAL0000182246	CaO19.3220|CaO19.10731	Putative rRNA processing protein; Spider biofilm induced	FCF1
C4_00360C_A	-1.27286	4.04331	4.62302e-10	3.11333e-09	RCH1	CAL0000187136	CaO19.5663|CaO19.13108	Plasma membrane protein; involved in regulation of cytosolic calcium homeostasis; null mutation confers sensitivity to calcium and resistance to azoles and terbinafine; rat catheter biofilm induced	RCH1
C6_01560W_A	-1.07717	6.22369	4.71171e-10	3.16965e-09	---	CAL0000194149	CaO19.3430|CaO19.10934	Plasma membrane-associated protein; physically interacts with TAP-tagged Nop1p	GTT3
C2_09710C_A	-1.12735	8.48401	4.78007e-10	3.20531e-09	---	CAL0000190541	CaO19.1381|CaO19.8961	Ortholog of S. cerevisiae/S. pombe Lsb5; predicted role in actin cortical patch localization, actin filament organization, endocytosis; flow model biofilm induced; Spider biofilm repressed	LSB5
CR_09550C_A	-1.14754	8.33926	4.86689e-10	3.26004e-09	NUO1	CAL0000193252	CaO19.6607	NADH-ubiquinone oxidoreductase subunit with roles in mitochondrial respiratory chain complex I assembly	---
CR_00330C_A	-1.40989	7.53653	5.02107e-10	3.35322e-09	PXA1	CAL0000195634	CaO19.7500	Putative peroxisomal, half-size adrenoleukodystrophy protein (ALD or ALDp) subfamily ABC family transporter	PXA1
C4_01880W_A	1.07604	5.31638	5.02207e-10	3.35322e-09	TYR1	CAL0000201106	CaO19.12075|CaO19.4605	Putative prepephenate dehydrogenase; enzyme of tyrosine biosynthesis; fungal-specific (no human or murine homolog)	TYR1
C4_00600C_A	1.07753	5.4211	5.0991e-10	3.40103e-09	MUC1	CAL0000201291	CaO19.4183	Protein similar to S. cerevisiae Muc1; a cell surface glycoprotein involved in filamentous growth; repressed by benomyl treatment; mutant is viable	---
CR_01270C_A	1.18588	4.40047	5.25334e-10	3.50017e-09	FTH2	CAL0000181829	CaO19.10737|CaO19.3227	Putative iron transporter; similar to S. cerevisiae Fth1p	---
C2_09930W_A	1.0905	4.82054	5.35646e-10	3.56509e-09	---	CAL0000174689	CaO19.1359|CaO19.8939	Ortholog(s) have protein-containing complex binding activity, role in sporulation resulting in formation of a cellular spore, ubiquitin-dependent ERAD pathway and extrinsic component of membrane, nucleus localization	UBX4
C1_04000C_A	1.01472	6.1141	5.55656e-10	3.69435e-09	KTR4	CAL0000179131	CaO19.11955|CaO19.4475	Mannosyltransferase; induced during cell wall regeneration; fungal-specific (no human or murine homolog); Bcr1-repressed in RPMI a/a biofilms	KTR4
C2_02710C_A	1.34263	5.15906	5.6324e-10	3.7408e-09	---	CAL0000178916	CaO19.13257|CaO19.5835	Ortholog(s) have rRNA binding activity, role in rRNA processing, ribosomal small subunit assembly and CURI complex, UTP-C complex localization	RRP7
C1_12540W_A	-1.16946	7.02385	5.64247e-10	3.74352e-09	---	CAL0000190411	CaO19.11246|CaO19.3762	Ortholog of C. dubliniensis CD36 : Cd36_11720, C. parapsilosis CDC317 : CPAR2_201890, C. auris B8441 : B9J08_003468 and Candida tenuis NRRL Y-1498 : CANTEDRAFT_91948	---
C1_03400W_A	-1.11816	5.95244	5.71187e-10	3.78155e-09	---	CAL0000188375	CaO19.10559|CaO19.3041	Ortholog(s) have ubiquitin protein ligase binding activity	ART5
C1_11310C_A	-1.05494	6.41865	5.93628e-10	3.92183e-09	PSP1	CAL0000196960	CaO19.671	Protein repressed during the mating process	PSP1
C2_09660W_A	1.39055	4.59032	5.98866e-10	3.94868e-09	---	CAL0000180616	CaO19.8966|CaO19.1388	Putative 66S pre-ribosomal particle component; Hap43-induced; F-12/CO2 early biofilm induced	NOP16
C2_00400C_A	1.24355	6.92292	5.98953e-10	3.94868e-09	---	CAL0000183480	CaO19.2091|CaO19.9638	Putative NADH dehydrogenase; repressed by nitric oxide, Hap43p-repressed	---
C6_03310W_A	-1.10325	6.06934	6.04189e-10	3.97854e-09	---	CAL0000198985	CaO19.5619	Protein of unknown function; induced by alpha pheromone in SpiderM medium; Spider biofilm induced	---
C7_00980W_A	1.02983	5.82307	6.04754e-10	3.97854e-09	PHM5	CAL0000182615	CaJ7.0116|CaJ7_0116|CaO19_7016|CaO19.7016	Ortholog(s) have endopolyphosphatase activity, exopolyphosphatase activity, hydrolase activity, role in polyphosphate catabolic process, polyphosphate metabolic process and cytosol, fungal-type vacuole membrane, nucleus localization	PPN1
C2_09530W_A	1.24873	3.65795	6.21775e-10	4.08623e-09	EAP1	CAL0000175727	CaO19.8979|CaO19.1401	GPI-anchored cell wall adhesin; Efg1-regulated; mutant suppresses cell adhesion, filamentation, invasive growth defects of S. cerevisiae flo8 or flo11 mutant; biofilm induced; required for biofilm formation; Bcr1-repressed in a/a biofilms	---
C5_01900C_A	1.493	3.22614	6.2945e-10	4.13234e-09	---	CAL0000179973	---	Protein of unknown function; involved in secretion of proteins that lack classical secretory signal sequences; Spider biofilm induced	NCE101
C5_04260W_A	-1.23032	4.84947	6.62161e-10	4.33798e-09	---	CAL0000201046	CaO19.3910|CaO19.11391	Has domain(s) with predicted RNA binding, ribonuclease T2 activity	---
C3_04810C_A	-1.45738	10.4912	6.65378e-10	4.35451e-09	---	CAL0000197338	---	Protein of unknown function; transcript upregulated in an RHE model of oral candidiasis; rat catheter and Spider biofilm repressed	STM1
CR_08300C_A	-1.05684	6.95712	6.81034e-10	4.45232e-09	---	CAL0000194621	CaO19.6396|CaO19.13754	Putative patatin-like phospholipase; similar to S. cerevisiae Nte1p, which is predicted to be a membrane protein; antigenic during human oral infection; Hap43p-repressed gene	NTE1
C1_05540C_A	-1.3196	7.92223	6.86328e-10	4.48225e-09	---	CAL0000201639	CaO19.8041|CaO19.411	Protein similar to GTPase regulators; induced in low iron; transcript activated by Mnl1 under weak acid stress; Hap43-, Sfu1- and Sef1-regulated; flow model biofilm induced, Spider biofilm induced	---
C6_02420W_A	1.40057	4.11685	6.9221e-10	4.51595e-09	---	CAL0000198449	CaO19.3483|CaO19.10987	Putative phosphatidyl glycerol phospholipase C; Plc1-regulated; flow model biofilm induced; Spider biofilm induced	PGC1
C3_05710W_A	1.21172	9.58783	7.0387e-10	4.58247e-09	RCT1	CAL0000178441	CaO19.7350	Fluconazole-induced protein; Ras1, Cyr1 repressed and Efg1 induced; regulated by Nrg1, Tup1, Tbf1, Ssn6; induced in oralpharyngeal candidasis; rat catheter biofilm repressed	YNL208W
CR_08330W_A	1.32781	3.73315	7.25452e-10	4.71808e-09	---	CAL0000174770	CaO19.6400|CaO19.13758	Ortholog(s) have nuclear import signal receptor activity, role in inositol metabolic process, protein import into nucleus and nuclear envelope localization	OPI10
C1_00170W_A	1.11869	5.14952	7.57775e-10	4.92227e-09	LEU4	CAL0000186267	CaO19.6086|CaO19.13505	Putative 2-isopropylmalate synthase; regulated by Nrg1, Mig1, Tup1, Gcn4; induced by human whole blood or PMNs; macrophage/pseudohyphal-repressed after 16h; Spider biofilm repressed	LEU4
C3_04540C_A	-1.18074	4.91712	7.58421e-10	4.92227e-09	---	CAL0000179155	CaO19.13331|CaO19.5910	Putative histone acetyltransferase complex subunit; induced upon low-level peroxide stress; Spider biofilm induced	NTO1
C3_04910C_A	-1.31553	8.83574	7.61903e-10	4.93975e-09	NCE102	CAL0000190917	CaO19.5960|CaO19.13381	Non classical protein export protein; localized to plasma membrane; Hap43-induced gene; flow model biofilm induced; Spider biofilm induced	NCE102
CR_02100C_A	-1.18188	6.11753	7.87294e-10	5.08857e-09	---	CAL0000183543	CaO19.2610|CaO19.10141	Putative tRNA binding protein; intron-containing gene; Spider biofilm induced	---
C1_05000W_A	-1.17162	8.36791	7.94615e-10	5.13059e-09	RHD1	CAL0000199919	CaO19.7715|CaO19.54	Putative beta-mannosyltransferase required for the addition of beta-mannose to the acid-labile fraction of cell wall phosphopeptidomannan; 9-gene family memebr; regulated on yeast-hypha and white-opaque switches; Spider biofilm repressed	---
C2_06910W_A	-1.09968	7.01734	7.99911e-10	5.15946e-09	YPT72	CAL0000178686	CaO19.2245	Vacuolar Rab small monomeric GTPase involved in vacuolar biogenesis; involved in filamentous growth and virulence	YPT7
C1_12010C_A	-1.38176	4.44434	8.23383e-10	5.3054e-09	KIP4	CAL0000181337	CaO19.5265|CaO19.12730	S. cerevisiae Smy1 ortholog; Tn mutation affects filamentous growth; filament induced; has Mob2-dependent hyphal regulation; regulated by Nrg1, Tup1; oralpharyngeal candidasis induced; Spider biofilm induced; flow model biofilm repressed	SMY1
CR_07390C_A	1.43107	5.2716	8.38441e-10	5.39687e-09	MRPL8	CAL0000182649	CaO19.6129|CaO19.13548	Mitochondrial 60S ribosomal protein subunit; Hap43p-repressed gene	MRPL8
CR_08190W_A	1.48148	3.15036	8.41552e-10	5.41134e-09	---	CAL0000196914	CaO19.6379|CaO19.13736	Ortholog of C. dubliniensis CD36 : Cd36_33820, C. parapsilosis CDC317 : CPAR2_206210, C. auris B8441 : B9J08_003843 and Candida tenuis NRRL Y-1498 : CANTEDRAFT_92567	---
CR_00680W_A	1.36661	3.09569	8.47101e-10	5.44143e-09	BUD22	CAL0000194312	---	Protein with a predicted role in 18S rRNA maturation and small ribosomal subunit biogenesis; repressed in core stress response; repressed by prostaglandins	BUD22
C4_02880C_A	1.15672	4.18215	8.50663e-10	5.45871e-09	---	CAL0000178770	CaO19.2708	Ortholog(s) have guanyl-nucleotide exchange factor activity and role in mature ribosome assembly	SDO1
C1_13430C_A	-1.69436	3.67904	8.64053e-10	5.53896e-09	---	CAL0000197000	CaO19.4970	Protein of unknown function; Spider biofilm induced	---
C6_02560W_A	1.19541	7.77295	8.71795e-10	5.58288e-09	---	CAL0000178081	CaO19.5525	Putative oxidoreductase; protein levels affected by URA3 expression in CAI-4 strain background; Efg1, Efh1 regulated; Rgt1-repressed; protein present in exponential and stationary growth phase yeast; rat catheter biofilm repressed	YMR315W
C1_10280C_A	-1.17549	7.04599	8.77097e-10	5.61109e-09	---	CAL0000198473	CaO19.12363|CaO19.4898	Putative protein of unknown function; induced by prostaglandins	FMP52
C2_02660W_A	-1.18191	5.92086	8.93299e-10	5.70891e-09	---	CAL0000197648	CaO19.5841|CaO19.13263	Ortholog of C. dubliniensis CD36 : Cd36_17700, C. parapsilosis CDC317 : CPAR2_212340, C. auris B8441 : B9J08_003086 and Candida tenuis NRRL Y-1498 : CANTEDRAFT_101113	---
C1_12310C_A	1.92903	4.90605	9.43643e-10	6.01837e-09	CSI2	CAL0000186593	CaO19.5232	Putative 66S pre-ribosomal particle component; Hap43-induced; essential for growth; transposon mutation affects filamentous growth; Spider biofilm induced	BRX1
C7_00370W_A	1.30362	3.68257	9.57864e-10	6.10285e-09	DCC1	CAL0000186528	CaJ7.0049|CaO19_7083|CaJ7_0049|CaO19.7083	Protein with a predicted role in sister chromatid cohesion and telomere length maintenance; cell-cycle regulated periodic mRNA expression	DCC1
C6_03420W_A	-1.15853	5.21457	9.73025e-10	6.19314e-09	---	CAL0000185504	CaO19.13124|CaO19.5701	Ortholog(s) have role in DNA replication initiation, chromosome segregation, establishment of mitotic sister chromatid cohesion, mitotic spindle assembly checkpoint and condensed nuclear chromosome kinetochore localization	CTF3
C7_00120W_A	1.17405	6.0911	1.02205e-09	6.49199e-09	---	CAL0000185855	CaJ7.0019|CaO19.7111|CaJ7_0019|CaO19_7111	Putative mitochondrial outer membrane protein membrane fission effector; possibly an essential gene, disruptants not obtained by UAU1 method	FIS1
C4_05060W_A	1.24644	4.08039	1.02865e-09	6.5273e-09	CDL1	CAL0000201881	CaO19.3773	Putative RNAse III, ortholog of S. cerevisiae RNT1; merged with orf19.3772 in Assembly 21	---
C3_00370C_A	1.46744	3.47736	1.03844e-09	6.58271e-09	BUD21	CAL0000175497	CaO19.5430|CaO19.12885	Small-subunit processome component; repressed by prostaglandins	BUD21
C2_00230W_A	-1.4038	5.62351	1.04968e-09	6.64728e-09	---	CAL0000192276	CaO19.9658|CaO19.2110	Ortholog(s) have arginyltransferase activity and role in protein arginylation	ATE1
C1_10690W_A	1.03474	5.07384	1.07503e-09	6.80091e-09	---	CAL0000181267	CaO19.2352|CaO19.9888	Ortholog(s) have mitochondrion localization	IMO32
C2_08590W_A	-1.38196	9.90701	1.08965e-09	6.88646e-09	YWP1	CAL0000183265	CaO19.3618|CaO19.11101	Secreted yeast wall protein; possible role in dispersal in host; involved in adhesion and biofilm formation; propeptide; growth phase, phosphate, Ssk1/Ssn6/Efg1/Efh1/Hap43 regulated; mRNA binds She3; flow and Spider biofilm repressed	---
C1_09350W_A	1.12797	6.16235	1.10004e-09	6.94513e-09	---	CAL0000199949	CaO19.4796	Putative eIF-4E-binding repressor of CAP-dependent translation; stationary phase enriched protein	CAF20
C7_03020C_A	-1.14102	6.91864	1.16852e-09	7.3626e-09	DUG3	CAL0000185194	CaJ7.0343|CaO19.5159|CaO19.12626	Putative glutamine amidotransferase (GATase II); role in glutathione catabolism;	DUG3
C5_02970W_A	-1.2045	5.79196	1.18287e-09	7.44552e-09	DAP2	CAL0000190899	CaO19.4322	Putative dipeptidyl aminopeptidase; transcriptionally regulated during macrophage response	DAP2
C4_05330C_A	1.47347	3.83032	1.19647e-09	7.52357e-09	---	CAL0000187814	---	Putative protein with a predicted role in 60S ribosomal subunit biogenesis; Hap43p-induced gene; ortholog of S. cerevisiae MAK11	MAK11
C6_01750C_A	-1.12268	6.37897	1.2462e-09	7.82843e-09	---	CAL0000178296	CaO19.3411	Ortholog of S. cerevisiae : BUD17, C. glabrata CBS138 : CAGL0M10725g, C. dubliniensis CD36 : Cd36_61840, C. parapsilosis CDC317 : CPAR2_602630 and C. auris B8441 : B9J08_005378	BUD17
C2_04650C_A	1.1988	4.70764	1.26166e-09	7.91761e-09	RPB4	CAL0000176099	---	Protein similar to S. cerevisiae Rpb4p, which is a component of RNA polymerase II; transposon mutation affects filamentous growth	RPB4
C4_06490C_A	-1.79555	3.04587	1.28964e-09	8.08508e-09	PRI2	CAL0000183113	CaO19.10403|CaO19.2885	Putative DNA primase; gene adjacent to and divergently transcribed with CDC68; Hap43-induced; Spider biofilm repressed	PRI2
C4_04220W_A	-1.35834	3.42862	1.29129e-09	8.08732e-09	DUO1	CAL0000184353	CaO19.1428|CaO19.9004	Subunit of the Dam1 (DASH) complex, which acts in chromosome segregation by coupling kinetochores to spindle microtubules	---
C3_07730W_A	-1.19618	5.27193	1.31166e-09	8.20673e-09	WOR4	CAL0000182523	CaO19.14005|CaO19.6713	Predicted C2H2 zinc finger protein, involved in transcriptional regulation of white-opaque phenotypic switching; activator of the opaque cell type	---
C7_01510W_A	-1.374	5.98554	1.32431e-09	8.27758e-09	---	CAL0000184433	CaJ7.0166|CaO19.6578|CaO19.13931|CaO19_6578|CaJ7_0166	Predicted membrane transporter; vesicular neurotransmitter (VNT) family, major facilitator superfamily (MFS); repressed in core caspofungin response; induced in oralpharyngeal candidasis; Spider biofilm induced	---
C2_01040W_A	-1.48506	4.7299	1.37985e-09	8.61618e-09	---	CAL0000177827	---	PProtein of unknown function; gene has intron; similar to human BLOC1S2	---
C3_06340W_A	-1.25897	4.75295	1.40325e-09	8.75356e-09	HNT2	CAL0000200540	CaO19.7419	Putative dinucleoside triphosphate hydrolase; induced upon low-level peroxide stress	HNT2
C1_07870C_A	-1.16182	9.00013	1.46249e-09	9.11402e-09	SMI1	CAL0000199204	CaO19.5058	Cell wall biosynthesis protein; Hap43, caspofungin-repressed; Cyr1-induced in hyphal cells; reduced biofilm cell wall glucan in mutant; possibly essential (UAU1 method); flow model biofilm induced	SMI1
C2_08490W_A	-1.3545	5.88611	1.46753e-09	9.13633e-09	DSE1	CAL0000181989	CaO19.3629|CaO19.11112	Essential cell wall protein involved in cell wall integrity and rigidity; periodic mRNA expression peaks at M/G1 phase; Ace2p-induced; required for virulence in a mouse model of infection	DSE1
CR_04090C_A	-1.11872	8.80202	1.48105e-09	9.21133e-09	ADE17	CAL0000191899	CaO19.492|CaO19.8122	5-Aminoimidazole-4-carboxamide ribotide transformylase, enzyme of adenine biosynthesis; antigenic in human; soluble protein in hyphae; not induced during GCN response, in contrast to the S. cerevisiae ortholog	ADE17
C7_01190W_A	1.02279	5.17003	1.5278e-09	9.49268e-09	---	CAL0000181791	CaJ7.0135|CaO19.6901|CaO19_6901|CaJ7_0135	Ortholog(s) have RNA 7-methylguanosine cap binding, exoribonuclease activator activity, hydrolase activity, acting on acid anhydrides, in phosphorus-containing anhydrides, m7G(5')pppN diphosphatase activity	DCS1
C7_00270W_A	-1.08089	6.03995	1.60104e-09	9.92804e-09	---	CAL0000174776	CaJ7.0035|CaO19_7095|CaJ7_0035|CaO19.7095	Ortholog(s) have fluoride transmembrane transporter activity, role in cellular detoxification of fluoride, fluoride export across plasma membrane, fluoride transmembrane transport and plasma membrane localization	FEX1
C4_04120C_A	-1.00612	6.30454	1.61784e-09	1.00223e-08	---	CAL0000174174	CaO19.12756|CaO19.5297	Ortholog(s) have phosphatidylinositol-3-phosphate binding, phosphatidylinositol-5-phosphate binding activity	TFB1
C4_02370C_A	1.51563	11.5322	1.64197e-09	1.01617e-08	PGA59	CAL0000185470	CaO19.10283|CaO19.2767	Adhesin-like cell wall protein; putative GPI-anchor; colony morphology-related gene regulation by Ssn6; Hap43-induced; Spider biofilm repressed	---
C4_05390W_A	-1.1481	8.60792	1.64697e-09	1.01826e-08	---	CAL0000175261	CaO19.9362|CaO19.1796	Putative glyoxylate reductase; acts on glyoxylate and hydroxypyruvate substrates; Spider biofilm repressed	YPL113C
C1_07680W_A	-1.41741	4.71586	1.67751e-09	1.03612e-08	HAP2	CAL0000184546	CaO19.1228	CCAAT-binding transcription factor; regulates low-iron induction of FRP1; in these conditions CBF comprises Hap43 and probably Hap2 and Hap3; possibly essential, disruptants not obtained by UAU1 method; Cap1-dependent induction in low iron	HAP2
C1_01860W_A	1.07636	4.8146	1.72454e-09	1.06307e-08	---	CAL0000174383	CaO19.4537|CaO19.12012	Ortholog(s) have RNA polymerase II complex binding, RNA polymerase II complex recruiting activity	DST1
C1_05280W_A	-1.15762	5.33789	1.72784e-09	1.06406e-08	---	CAL0000177880	CaO19.438|CaO19.8068	Has domain(s) with predicted membrane localization	YHR078W
C1_08090C_A	1.19275	7.26089	1.73355e-09	1.06653e-08	FUN12	CAL0000190309	CaO19.12547|CaO19.5081	Functional homolog of S. cerevisiae Fun12 translation initiation factor eIF5B; genes encoding ribosomal subunits, translation factors, and tRNA synthetases are downregulated upon phagocytosis by murine macrophage	FUN12
C5_02040W_A	-1.04739	6.78947	1.78623e-09	1.09785e-08	---	CAL0000197403	CaO19.3167	Heme A:farnesyltransferase; catalyzes the 1st step in conversion of protoheme to the heme A prosthetic group required for cytochrome c oxidase activity; Spider biofilm repressed	COX10
CR_06270W_A	-1.45282	3.46041	1.80636e-09	1.10914e-08	---	CAL0000200112	---	Predicted protein of unknown funtion; overlaps orf19.3879.1, which is a region annotated as blocked reading frame	---
C4_06460C_A	1.14256	4.47405	1.81568e-09	1.11377e-08	---	CAL0000200951	CaO19.2888|CaO19.10406	Ortholog(s) have role in cellular protein-containing complex assembly, early endosome to Golgi transport and Golgi apparatus, TRAPPII protein complex localization	TCA17
CR_02130W_A	-1.26435	8.57729	1.83041e-09	1.12171e-08	ECM4	CAL0000196854	---	Cytoplasmic glutathione S-transferase; regulated by Nrg1, Tup1; induced in core stress response, in cyr1 or ras1 mutant (yeast or hyphal cells); Tn mutation affects filamentous growth; stationary phase enriched; Spider biofilm induced	ECM4
C1_03520W_A	-1.11689	8.93316	1.85475e-09	1.13551e-08	RPN3	CAL0000191942	CaO19.3054|CaO19.10572	Putative non-ATPase regulatory subunit of the 26S proteasome lid; amphotericin B repressed; oxidative stress-induced via Cap1p	RPN3
CR_00580W_A	1.02174	7.40428	1.85856e-09	1.13674e-08	YRB1	CAL0000185845	CaO19.7477	Functional homolog of S. cerevisiae Yrb1p; regulates Gsp1 GTPase activity and thereby affects nucleocytoplasmic transport and cytoskeletal dynamics; transcript is not regulated by white-opaque switch or by dimorphic transition	YRB1
C3_07340W_A	1.21172	8.1391	1.90122e-09	1.16169e-08	GCY1	CAL0000178508	CaO19.14049|CaO19.6757	Aldo/keto reductase; mutation confers hypersensitivity to toxic ergosterol analog; farnesol-repressed; stationary phase enriched protein; flow model biofilm induced; Spider biofilm repressed	GCY1
C7_01210C_A	1.27889	3.43595	1.91795e-09	1.17077e-08	---	CAL0000182770	CaJ7.0137|CaO19_6903|CaJ7_0137|CaO19.6903	Predicted RNA polymerase III subunit C37; Spider biofilm induced	RPC37
C3_01420C_A	-1.35712	5.28018	1.95568e-09	1.19264e-08	---	CAL0000179478	CaO19.1709|CaO19.9276	Sterol carrier domain protein; alkaline downregulated; colony morphology-related gene regulation by Ssn6; Spider biofilm induced	---
C3_02570W_A	1.2497	3.65989	1.96621e-09	1.1979e-08	---	CAL0000177043	CaO19.246	Predicted metalloendopeptidase; Spider biofilm induced	YIL108W
C6_02740W_A	1.0193	6.10813	1.97775e-09	1.20375e-08	---	CAL0000174836	CaO19.5547	Protein of unknown function; Hap43-repressed gene	---
C1_12880C_A	-1.26151	4.70957	2.03066e-09	1.23476e-08	---	CAL0000183805	CaO19.12384|CaO19.4918	Has domain(s) with predicted DNA binding, nucleic acid binding activity	---
C2_06200C_A	1.25875	3.92009	2.11212e-09	1.2818e-08	---	CAL0000194371	CaO19.5483|CaO19.12938	Ortholog(s) have GTPase activity, mitochondrial ribosome binding activity, role in positive regulation of translation and mitochondrial matrix localization	GUF1
C1_01690C_A	1.0747	8.74708	2.16053e-09	1.30991e-08	LSC1	CAL0000179127	CaO19.10866|CaO19.3358	Putative succinate-CoA ligase subunit; induced by high iron; fluconazole-induced; protein present in exponential and stationary growth phase yeast cultures; Spider biofilm repressed	LSC1
C6_01880W_A	1.11787	5.01346	2.17902e-09	1.31985e-08	---	CAL0000197220	CaO19.3394|CaO19.10897	Predicted membrane protein; induced by alpha pheromone in SpiderM medium	---
C1_13540W_A	1.20009	4.26545	2.213e-09	1.33913e-08	GUP1	CAL0000180356	CaO19.4985|CaO19.12452	Putative O-acyltransferase with a role in glycerol uptake; functionally complements growth of S. cerevisiae gup1 mutant under salt stress; required for normal ergosterol distribution, hyphal growth, biofilm formation	GUP1
C1_11500C_A	1.25398	4.34733	2.24017e-09	1.35427e-08	ARO7	CAL0000179531	CaO19.1170|CaO19.8763	Putative chorismate mutase; fungal-specific (no human or murine homolog); alkaline upregulated	ARO7
C6_03610W_A	-1.28992	5.34104	2.26625e-09	1.36871e-08	FGR17	CAL0000179987	CaO19.5729|CaO19.13151	Putative DNA-binding transcription factor; has zinc cluster DNA-binding motif; lacks an ortholog in S. cerevisiae; transposon mutation affects filamentous growth; Hap43p-repressed gene	---
C2_08870C_A	1.14476	9.38959	2.29016e-09	1.38182e-08	PIR1	CAL0000186859	CaO19.220	1,3-beta-glucan-linked cell wall protein; N-mannosylated, O-glycosylated by Pmt1; cell wall defect in het mutant; Hog1/fluconazole/hypoxia induced; iron/Efg1/Plc1/temp regulated; flow model biofilm induced; hyphal, Spider biofilm repressed	PIR1
C3_07310C_A	-1.25254	8.70326	2.38808e-09	1.43813e-08	SLK19	CAL0000180422	CaO19.6763|CaO19.14055	Alkaline-induced protein of plasma membrane; affects cell aggregation, cell wall; similar to S. cerevisiae Slk19p (a kinetochore protein with roles in mitosis, meiosis); required for wild-type virulence in mouse; macrophage-downregulated	YGR130C
C2_09730C_A	1.12501	5.92619	2.46163e-09	1.47957e-08	IPK2	CAL0000178674	CaO19.8957|CaO19.1377	Putative inositol polyphosphate multikinase; involved in regulation of calcium homeostasis, secretion and hyphal growth	ARG82
C2_04410W_A	-1.24051	4.70094	2.48604e-09	1.49282e-08	---	CAL0000178377	---	Ortholog of Candida albicans WO-1 : CAWG_04197	---
C5_04160W_A	1.2784	3.5796	2.52744e-09	1.51622e-08	SDC1	CAL0000182262	CaO19.3899	Putative COMPASS/SET1C histone methyltransferase complex subunit	SDC1
C2_09380W_A	1.66025	3.54938	2.53536e-09	1.51946e-08	RRP15	CAL0000177236	CaO19.563	Putative nucleolar protein; constituent of pre-60S ribosomal particles; Hap43-induced; repressed by prostaglandins	RRP15
CR_07000C_A	-1.23198	5.19029	2.53769e-09	1.51946e-08	POL2	CAL0000195005	CaO19.9901|CaO19.2365	DNA polymerase epsilon; transcript induced by interaction with macrophage; transcript is regulated by Tup1; periodic mRNA expression, peak at cell-cycle G1/S phase	POL2
C4_07080C_A	-1.22741	3.93955	2.73319e-09	1.63203e-08	---	CAL0000193674	CaO19.3100	Protein with t-SNARE domains and a microtubule associated domain; Hap43-induced gene; repressed by alpha pheromone in SpiderM medium	---
C1_12180C_A	1.08874	5.1826	2.73352e-09	1.63203e-08	---	CAL0000178396	CaO19.5246|CaO19.12711	Protein of unknown function; Hap43-repressed gene	---
C3_06680C_A	1.27831	3.84928	2.73955e-09	1.63408e-08	---	CAL0000196757	CaO19.7457	Protein with Mob2p-dependent hyphal regulation	---
C4_01700C_A	-1.34585	10.8826	2.78522e-09	1.65816e-08	NHP6A	CAL0000201490	---	Putative non-histone chromatin component; RNA abundance regulated by tyrosol,cell density; Hap43-induced; amphotericin B, caspofungin repressed; 5'-UTR intron; rat catheter and Spider biofilm repressed	NHP6A
C7_00260C_A	-1.04639	5.88723	2.85986e-09	1.70098e-08	---	CAL0000199507	CaJ7.0034|CaO19_7096|CaJ7_0034|CaO19.7096	Ortholog of S. cerevisiae : YLR001C, C. dubliniensis CD36 : Cd36_70470, C. parapsilosis CDC317 : CPAR2_300640, C. auris B8441 : B9J08_002252 and Candida tenuis NRRL Y-1498 : CANTEDRAFT_124433	YLR001C
C1_11190W_A	-1.02156	5.68652	2.99546e-09	1.77994e-08	ARL3	CAL0000188016	CaO19.2297	Putative Ras superfamily GTPase; induced by nitric oxide independent of Yhb1p	ARL3
C5_04150C_A	1.21411	3.9447	3.00158e-09	1.78188e-08	---	CAL0000193344	CaO19.3898|CaO19.11379	Ortholog(s) have SNAP receptor activity, role in endocytosis, vesicle fusion and SNARE complex, endosome, trans-Golgi network localization	TLG1
C6_01350W_A	1.01836	5.24204	3.02446e-09	1.79377e-08	---	CAL0000200284	CaO19.3449	Ortholog(s) have ubiquitin protein ligase activity and role in histone catabolic process, histone ubiquitination, mRNA destabilization, negative regulation of gene expression	HEL2
C1_03960C_A	-1.08586	5.49481	3.20363e-09	1.89465e-08	---	CAL0000177404	CaO19.11951|CaO19.4471	Ortholog(s) have role in TOR signaling, re-entry into mitotic cell cycle after pheromone arrest and endoplasmic reticulum, endoplasmic reticulum membrane, endoplasmic reticulum-Golgi intermediate compartment localization	VPS64
C2_06220C_A	-1.15076	4.85729	3.22114e-09	1.9032e-08	MEC3	CAL0000188998	CaO19.12940|CaO19.5485	Putative DNA damage and meiotic pachytene checkpoint protein; increased transcription is observed upon benomyl treatment	MEC3
CR_06660W_A	-1.24244	4.57086	3.28394e-09	1.93798e-08	SEO1	CAL0000177585	---	Protein with similarity to permeases; Sfu1-repressed; flucytosine induced; induced by Mnl1 under weak acid stress; flow model biofilm repressed	SEO1
C2_01200C_A	-1.05958	7.16822	3.28617e-09	1.93798e-08	REG1	CAL0000198429	CaO19.2005	Putative protein phosphatase regulatory subunit; Hap43-repressed gene; macrophage/pseudohyphal-induced; possibly regulated upon hyphal formation; flow model biofilm induced	REG1
C2_07680W_A	1.06535	5.36559	3.37694e-09	1.98776e-08	---	CAL0000188218	CaO19.2214|CaO19.9759	Ortholog(s) have structural constituent of ribosome activity and mitochondrial large ribosomal subunit localization	MRPL7
C1_07520C_A	-1.14714	6.4828	3.71317e-09	2.18362e-08	IST2	CAL0000183382	CaO19.2792	Ortholog(s) have lipid binding activity and role in endoplasmic reticulum membrane organization, protein localization to plasma membrane, regulation of phosphatidylinositol dephosphorylation	IST2
CR_07840C_A	1.29729	5.17768	3.78046e-09	2.21902e-08	---	CAL0000180973	CaO19.3713|CaO19.11198	Protein of unknown function; flow model biofilm induced; Spider biofilm induced; induced by Mnl1 under weak acid stress; transcript detected in high-resolution tiling arrays	---
C3_03250W_A	-1.244	4.5818	3.87039e-09	2.26756e-08	---	CAL0000175287	CaO19.7955|CaO19.323	Putative haloacid dehalogenase; localized to plasma membrane	---
C5_04130C_A	-1.05126	7.42528	4.01145e-09	2.34801e-08	CHT2	CAL0000190954	CaO19.3895	GPI-linked chitinase; required for normal filamentous growth; repressed in core caspofungin response; fluconazole, Cyr1, Efg1, pH-regulated; mRNA binds She3 and is localized to yeast-form buds and hyphal tips; Spider biofilm repressed	---
CR_02770C_A	-1.01208	6.55259	4.08286e-09	2.38535e-08	---	CAL0000190409	CaO19.2835|CaO19.10353	Ortholog(s) have SUMO activating enzyme activity, role in mitotic chromosome condensation, protein sumoylation, regulation of mitotic chromosome condensation and SUMO activating enzyme complex, cytosol, nucleus localization	AOS1
C1_12810W_A	1.12347	4.63998	4.10204e-09	2.39432e-08	RIB7	CAL0000179348	CaO19.13697|CaO19.6341	Ortholog(s) have 5-amino-6-(5-phosphoribosylamino)uracil reductase activity and role in riboflavin biosynthetic process	RIB7
C1_10180C_A	-1.19263	7.31171	4.18175e-09	2.43631e-08	ECM21	CAL0000196288	CaO19.4887	Predicted regulator of endcytosis of plasma membrane proteins; fluconazole induced, alkaline induced by Rim101; repressed by caspofungin and in azole-resistant strain overexpressing MDR1; flow model, rat catheter and Spider biofilm induced	ECM21
CR_08410W_A	1.06906	4.36482	4.26711e-09	2.48373e-08	---	CAL0000175606	CaO19.13765|CaO19.6407	Ortholog(s) have role in ribosomal large subunit biogenesis	REH1
C1_11600W_A	1.08216	5.20445	4.31085e-09	2.50686e-08	---	CAL0000183918	CaO19.1160|CaO19.8752	Ortholog(s) have COPII receptor activity and role in endoplasmic reticulum to Golgi vesicle-mediated transport, fungal-type cell wall organization, protein retention in Golgi apparatus	SVP26
C5_00730W_A	-1.39314	6.43886	4.47292e-09	2.59869e-08	HYR3	CAL0000179043	CaO19.575|CaO19.8206	Putative GPI-anchored adhesin-like protein; similar to Hyr1p induced in high iron; clade-specific repeat variation	---
C4_03890W_A	1.2174	7.34054	4.77928e-09	2.77411e-08	PTP2	CAL0000192372	---	Predicted protein tyrosine phosphatase; involved in regulation of MAP kinase Hog1 activity; induced by Mnl1 under weak acid stress; rat catheter and Spider biofilm induced	PTP2
C3_01850W_A	1.20811	5.73056	4.82306e-09	2.79693e-08	---	CAL0000176126	CaO19.9231|CaO19.1662	Ortholog(s) have structural constituent of ribosome activity and mitochondrial small ribosomal subunit localization	MRP1
C4_02100C_A	-1.07217	8.01392	4.83632e-09	2.80202e-08	GPI14	CAL0000197470	CaO19.4581|CaO19.12050	Catalytic subunit of glycosylphosphatidylinositol-alpha 1,4 mannosyltransferase I, involved in GPI anchor biosynthesis; regulated by Tsa1p, Tsa1Bp under H2O2 stress conditions	GPI14
C1_06570W_A	1.40632	3.8047	4.84121e-09	2.80227e-08	ANT1	CAL0000199020	CaO19.6254|CaO19.13633	Peroxisomal adenine nucleotide transporter; role in beta-oxidation of medium-chain fatty acid and peroxisome proliferation; rat catheter biofilm induced	ANT1
C6_00790C_A	-2.50666	5.44186	5.01575e-09	2.89794e-08	CTR1	CAL0000196962	CaO19.11130|CaO19.3646	Copper transporter; transcribed in low copper; induced Mac1, Tye7, macrophage interaction, alkaline pH via Rim101; 17-beta-estradiol repressed; complements S. cerevisiae ctr1 ctr3 copper transport mutant; flow model/Spider biofilm induced	CTR1
C6_01690W_A	1.03653	4.99527	5.0537e-09	2.91717e-08	ACF2	CAL0000196081	CaO19.3417	Putative endo-1,3-beta-glucanase; fungal-specific (no human or murine homolog)	ACF2
C5_02230W_A	-1.09813	8.52948	5.13574e-09	2.9618e-08	PRE4	CAL0000179123	CaO19.4230	20S proteasome subunit (beta7); protein present in exponential and stationary growth phase yeast cultures	PRE4
C2_08550C_A	1.45555	4.00255	5.16737e-09	2.9773e-08	MSU1	CAL0000186154	CaO19.3624	Ortholog(s) have exoribonuclease II activity, role in mitochondrial RNA catabolic process and mitochondrial degradosome localization	DSS1
C7_03130C_A	1.11687	4.12097	5.21638e-09	3.00278e-08	DFR1	CAL0000177250	CaJ7.0360|CaO19.5142|CaO19.12607|CaJ7_0360|CaO19_5142	Trimethoprim resistant dihydrofolate reductase (DHFR), reduces 7,8-dihydrofolate to 5,4,7,8-tetrahydrofolate; binds NADPH; target of drugs that selectively inhibit the fungal enzyme rather than the human enzyme	DFR1
C2_00270C_A	-1.14475	4.94059	5.3873e-09	3.09832e-08	---	CAL0000177567	CaO19.9654|CaO19.2106	Putative protein of unknown function; Hap43p-repressed gene	YLR326W
C3_02360C_A	-1.44919	3.39288	5.45406e-09	3.13383e-08	---	CAL0000199840	CaO19.1608|CaO19.9176	Has domain(s) with predicted catalytic activity, sulfuric ester hydrolase activity and role in metabolic process	---
CR_01730W_A	1.10201	7.81831	5.5007e-09	3.15773e-08	IFU5	CAL0000197450	CaO19.2568	Predicted membrane protein involved in cell wall maintenance; estradiol-induced; upregulation associated with CDR1 and CDR2 overexpression or fluphenazine; putative drug-responsive regulatory site; Hap43p-repressed; Tac1p-regulated	WWM1
C2_08630C_A	1.00801	5.89144	5.56668e-09	3.19269e-08	---	CAL0000196860	CaO19.11096|CaO19.3613	Ortholog(s) have RNA polymerase II C-terminal domain phosphoserine binding, RNA polymerase II complex binding, chromatin binding activity	PAF1
CR_08860W_A	-1.20465	6.54198	5.74484e-09	3.28884e-08	PDK2	CAL0000180154	CaO19.7281	Putative pyruvate dehydrogenase kinase; mutation confers hypersensitivity to amphotericin B	PKP1
C7_01370W_A	1.42899	3.08906	5.83831e-09	3.3393e-08	QCE1	CAL0000199202	CaJ7.0152|CaO19.6918|CaJ7_0152|CaO19_6918	Mitochondrial protein required for expression of respiratory chain complex III (coenzyme Q:cytochrome c oxidoreductase); Hap43-induced gene; Spider biofilm induced	---
C1_00640C_A	1.16825	4.93127	5.96063e-09	3.40615e-08	RPO41	CAL0000185076	CaO19.6041|CaO19.13462	Putative mitochondrial RNA polymerase; repressed in core stress response; Spider biofilm induced	RPO41
C1_14260C_A	1.22874	6.4865	6.18558e-09	3.52505e-08	TIF35	CAL0000193017	CaO19.7236	Putative translation initiation factor; repressed upon phagocytosis by murine macrophage; Spider biofilm repressed	TIF35
C1_12770W_A	1.14355	6.94118	6.39893e-09	3.6367e-08	RPG1A	CAL0000181001	CaO19.6345	Putative translation initiation factor; mutation confers hypersensitivity to roridin A and verrucarin A; repressed upon phagocytosis by murine macrophage; Spider biofilm repressed	RPG1
C1_10780C_A	-1.17332	8.51272	6.46617e-09	3.67159e-08	HNT1	CAL0000178567	CaO19.2341|CaO19.9877	Histidine triad nucleotide-binding protein; protein level decreases in stationary phase cultures	HNT1
C3_06540C_A	1.20544	4.25949	6.59259e-09	3.73998e-08	---	CAL0000190629	CaO19.7443	Ortholog of C. dubliniensis CD36 : Cd36_86510, C. parapsilosis CDC317 : CPAR2_206110, C. auris B8441 : B9J08_002384 and Candida tenuis NRRL Y-1498 : CANTEDRAFT_112184	---
C6_03180C_A	1.09811	6.0977	6.60666e-09	3.74457e-08	---	CAL0000176604	CaO19.5605|CaO19.13048	Ortholog(s) have protein-macromolecule adaptor activity, ubiquitin protein ligase binding activity and role in positive regulation of ubiquitin-dependent endocytosis, regulation of intracellular transport	ALY2
CR_07460C_A	-1.01442	5.32787	6.9155e-09	3.91607e-08	---	CAL0000196504	CaO19.13538|CaO19.6119	Protein of unknown function; Spider biofilm repressed	---
C6_02500C_A	-1.44846	7.30893	7.06215e-09	3.99551e-08	GCV1	CAL0000177615	---	Putative T subunit of glycine decarboxylase; transcript negatively regulated by Sfu1; Spider biofilm repressed	GCV1
CR_09300C_A	-1.08649	8.14834	7.16361e-09	4.04925e-08	SCO1	CAL0000179863	CaO19.7325	Putative copper transporter; Hap43p-repressed gene	SCO1
C1_02450C_A	1.61614	4.26219	7.24094e-09	4.08927e-08	---	CAL0000190982	CaO19.2934	Similar to S. cerevisiae Bud20; predicted role in cellular bud site selection; rat catheter and Spider biofilm induced	BUD20
C3_05290C_A	-1.40133	4.57832	7.29284e-09	4.11487e-08	---	CAL0000195825	CaO19.6008|CaO19.13429	S. cerevisiae ortholog YLL032C interacts with ribosomes; repressed by alpha pheromone in SpiderM medium	YLL032C
C4_01760W_A	-1.21507	9.27952	7.36544e-09	4.15209e-08	---	CAL0000201197	CaO19.4617	Predicted peptide alpha-N-acetyltransferase; flow model biofilm induced	MAK3
C1_14040W_A	-1.01462	6.16496	7.63905e-09	4.2986e-08	APL1	CAL0000195418	CaO19.7212	Putative beta-adaptin, large subunit of the clathrin associated protein complex (AP-2); mutation causes decreased colony wrinkling in filamentous growth-inducing conditions, but does not block hyphal formation in liquid media	APL1
C5_02850W_A	1.12663	7.98761	7.69802e-09	4.32789e-08	---	CAL0000178258	---	H/ACA box small nucleolar RNA (snoRNA)	---
C4_07090C_A	1.05532	5.82906	7.73216e-09	4.34319e-08	TRP4	CAL0000182715	CaO19.3099	Predicted enzyme of amino acid biosynthesis; upregulated in biofilm; regulated by Gcn2p and Gcn4p; S. cerevisiae ortholog is Gcn4p regulated	TRP4
CR_02820W_A	-1.23898	10.1083	7.89454e-09	4.42645e-08	PGM2	CAL0000201506	CaO19.2841	Ortholog of S. cerevisiae Pgm2; induced in planktonic culture; Tye7p-regulated; flow model biofilm induced; rat catheter biofilm repressed	PGM2
C6_00170C_A	1.00033	5.1854	8.01189e-09	4.48824e-08	---	CAL0000199093	CaO19.6319	Ortholog(s) have mRNA binding, thiol-dependent ubiquitin-specific protease activity	UBP3
C5_03270W_A	-1.52409	3.60656	8.70214e-09	4.87055e-08	TEF4	CAL0000180602	CaO19.2652|CaO19.10175	Putative translation elongation factor; genes encoding ribosomal subunits, translation factors, and tRNA synthetases are downregulated upon phagocytosis by murine macrophage	---
C7_00880C_A	-1.26764	4.63847	8.92239e-09	4.98937e-08	---	CAL0000190423	CaJ7.0104|CaJ7.0105	Protein of unknown function; Spider biofilm induced	---
C6_04560W_A	-1.20198	8.46186	8.97159e-09	5.01241e-08	---	CAL0000191297	CaO19.9697|CaO19.2150	Putative ortholog of mammalian electron transfer flavoprotein complex subunit ETF-alpha; Spider biofilm repressed	AIM45
C5_05120W_A	1.03471	6.55287	9.17201e-09	5.11525e-08	CCT3	CAL0000198447	CaO19.11487|CaO19.4004	Putative cytosolic chaperonin Cct ring complex subunit; mutation confers hypersensitivity to cytochalasin D	CCT3
C5_01300C_A	-1.41584	3.73936	9.23361e-09	5.14503e-08	---	CAL0000184738	CaO19.9494|CaO19.1939	Ortholog(s) have mRNA 3'-UTR binding activity, role in regulation of mRNA stability, regulation of phosphate metabolic process and cytoplasm localization	PHO92
C4_05300W_A	-1.03902	7.54976	9.29778e-09	5.17618e-08	XKS1	CAL0000191735	---	Putative xylulokinase; Hap43-repressed; induced by prostaglandins; rat catheter biofilm repressed	XKS1
C2_08390W_A	-1.24295	8.65277	9.50473e-09	5.28669e-08	---	CAL0000182923	CaO19.9007|CaO19.1433	Protein of unknown function; Hap43-repressed; colony morphology-related gene regulation by Ssn6; Spider biofilm induced	---
C4_01230C_A	1.13081	4.08576	9.66988e-09	5.37378e-08	---	CAL0000178005	CaO19.4666|CaO19.12136	Protein of unknown function; hyphal-induced expression, regulated by Cyr1, Ras1, Efg1; Spider biofilm induced	---
CR_08130W_A	-1.12833	6.17717	1.00689e-08	5.58559e-08	---	CAL0000187289	CaO19.13731|CaO19.6374	Ortholog(s) have unfolded protein binding activity, role in mitochondrial proton-transporting ATP synthase complex assembly and integral component of mitochondrial membrane, mitochondrial inner membrane localization	ATP10
C3_04200W_A	1.36653	4.10563	1.01499e-08	5.62556e-08	AGT1	CAL0000194495	CaO19.5862|CaO19.13284	Agmatinase, involved in metabolism of agmatine; downregulated upon adherence to polystyrene; regulated by Gcn2p and Gcn4p	---
C3_03210W_A	-1.36311	5.89025	1.03414e-08	5.72663e-08	---	CAL0000199892	CaO19.320|CaO19.7952	Predicted short chain dehydrogenase; Spider biofilm induced	---
C2_01120W_A	1.04764	9.6858	1.03876e-08	5.74715e-08	KAR2	CAL0000199653	CaO19.2013	Similar to Hsp70 family chaperones; role in translocation of proteins into the ER; induced in high iron; protein present in exponential and stationary growth phase yeast cultures; flow model and Spider biofilm repressed	KAR2
CR_03030C_A	-1.6128	12.0765	1.0471e-08	5.78306e-08	RPL28	CAL0000198266	---	Putative ribosomal protein; Plc1-regulated; downregulated upon phagocytosis by murine macrophage; Spider biofilm repressed	RPL28
C5_02310C_A	-1.11197	4.45181	1.05801e-08	5.83815e-08	---	CAL0000192342	CaO19.4239|CaO19.11714	Planktonic growth-induced gene	---
C7_01700W_A	1.01251	7.46729	1.06134e-08	5.85136e-08	---	CAL0000179241	CaJ7.0193|CaO19.13907|CaO19.6554|CaO19_6554|CaJ7_0193	Regulator of calcineurin; regulated by calcineurin-Crz1 pathway; feedback regulator of calcineurin-dependent signaling; Hap43-repressed; induced by ketoconazole, hypoxia, during growth in the mouse cecum; Spider biofilm induced	RCN2
CR_07160C_A	1.02541	6.19099	1.07014e-08	5.89472e-08	---	CAL0000188856	CaO19.8352|CaO19.733	Has domain(s) with predicted role in transmembrane transport and integral component of membrane localization	---
C5_03830C_A	1.16066	4.85385	1.09495e-08	6.01526e-08	---	CAL0000191045	CaO19.1111	Ortholog(s) have chromatin binding, molecular adaptor activity and role in RNA polymerase II preinitiation complex assembly, chromatin organization, histone acetylation, transcription by RNA polymerase II	TAF9
C1_12730W_A	-1.06826	6.14405	1.09514e-08	6.01526e-08	RVS162	CAL0000191779	CaO19.6349	Protein containing a BAR domain, which is found in proteins involved in membrane curvature; null mutant does not display the endocytic, hyphal growth, virulence, or cell wall defects exhibited by mutants in related genes RVS161 and RVS167	---
C7_01910C_A	-1.344	3.78115	1.09587e-08	6.01526e-08	---	CAL0000197002	CaJ7.0218|CaO19.13883|CaO19.6530|CaO19_6530|CaJ7_0218	Similar to bacterial DnaJ; transcript upregulated in low iron; flow model biofilm induced; Spider biofilm induced	---
CR_00480W_A	1.02994	6.03065	1.12219e-08	6.15436e-08	MRPL6	CAL0000184142	CaO19.7486	Putative mitochondrial ribosomal protein	MRPL6
C4_05140C_A	-1.34502	8.05712	1.12686e-08	6.17455e-08	GDB1	CAL0000189511	CaO19.744|CaO19.8363	Putative glycogen debranching enzyme; expression is regulated upon white-opaque switch; regulated by Nrg1, Tup1; rat catheter biofilm repressed	GDB1
C5_00740W_A	-1.41844	4.58733	1.20903e-08	6.60746e-08	CTF8	CAL0000178874	CaO19.8207|CaO19.576	Putative kinetochore protein with a predicted role in sister chromatid cohesion; repressed during the mating process; flow model biofilm induced	CTF8
C2_05700W_A	-1.24585	10.2407	1.21392e-08	6.62841e-08	OSM1	CAL0000197318	CaO19.14171|CaO19.6882	Putative flavoprotein subunit of fumarate reductase; soluble protein in hyphae; caspofungin repressed; stationary phase enriched protein; flow model biofilm induced; Spider biofilm repressed	---
CR_07490C_A	-1.17443	8.02249	1.24809e-08	6.80907e-08	GLK4	CAL0000194883	CaO19.13535|CaO19.6116	Putative glucokinase; decreased expression in hyphae compared to yeast-form cells	---
C7_00990W_A	1.16639	10.1712	1.34617e-08	7.33137e-08	RPP0	CAL0000189629	CaJ7.0118|CaO19.7015|CaO19_7015|CaJ7_0118	Putative ribosomal protein; antigenic in mouse; repressed upon phagocytosis by murine macrophage; induced by Tbf1; overlaps orf19.7014; Spider biofilm repressed	RPP0
C1_10820C_A	-1.05749	8.11416	1.39912e-08	7.58674e-08	---	CAL0000182254	CaO19.2335|CaO19.9871	Putative aspartyl aminopeptidase; stationary phase enriched protein; mutation confers hypersensitivity to 5-fluorouracil (5-FU); Hog1-induced; planktonic growth-induced; rat catheter and Spider biofilm repressed	APE4
C2_10710W_A	1.23605	7.20983	1.42257e-08	7.70725e-08	TIF11	CAL0000199255	CaO19.12811|CaO19.5351	Translation initiation factor eIF1a; possibly transcriptionally regulated upon hyphal formation; genes encoding ribosomal subunits, translation factors, and tRNA synthetases are downregulated upon phagocytosis by murine macrophage	TIF11
C1_06850W_A	-1.04486	7.59857	1.45254e-08	7.86252e-08	PCL7	CAL0000179255	CaO19.6225	Putative cyclin-like protein; possible Pho85 cyclin; hyphal repressed; induced by Mnl1 under weak acid stress	PCL6
C3_03640W_A	-1.3531	5.01033	1.49746e-08	8.09195e-08	DAL9	CAL0000198232	CaO19.6956|CaO19.14218	Putative allantoate permease; fungal-specific (no human or murine homolog)	---
C2_00290W_A	1.32213	3.36435	1.50533e-08	8.12372e-08	---	CAL0000184750	CaO19.2104|CaO19.9652	Ortholog(s) have ATPase activator activity, chaperone binding activity	JAC1
C3_02540C_A	-1.04435	5.18075	1.50593e-08	8.12372e-08	OXR1	CAL0000197295	CaO19.243	Ortholog(s) have role in cellular response to oxidative stress and mitochondrion localization	OXR1
CR_05130C_A	1.20292	5.06788	1.52796e-08	8.22838e-08	---	CAL0000188852	CaO19.8255|CaO19.641	Ortholog(s) have role in protein folding and endoplasmic reticulum localization	ERJ5
CR_08400C_A	-1.16064	6.96334	1.62654e-08	8.73672e-08	---	CAL0000183829	CaO19.13764|CaO19.6406	Ortholog(s) have structural constituent of ribosome activity and mitochondrial small ribosomal subunit localization	SWS2
CR_04870C_A	1.02543	5.23645	1.71261e-08	9.17545e-08	---	CAL0000186718	CaO19.6306|CaO19.13683	Trimethylaminobutyraldehyde dehydrogenase, the third enzyme of the carnitine biosynthesis pathway	---
C3_03100C_A	1.05754	4.32229	1.73443e-08	9.28437e-08	---	CAL0000198062	CaO19.307|CaO19.7939	Ortholog(s) have transcription coactivator activity, transcription coregulator activity and role in chromatin organization, histone acetylation, transcription by RNA polymerase II	HFI1
C1_02470W_A	-1.37029	3.07947	1.7952e-08	9.60148e-08	---	CAL0000183813	CaO19.10453|CaO19.2936	Ortholog of C. dubliniensis CD36 : Cd36_02330, C. parapsilosis CDC317 : CPAR2_106450, Candida tropicalis MYA-3404 : CTRG_04653 and Candida albicans WO-1 : CAWG_01134	---
C4_02790C_A	1.33114	3.395	1.84063e-08	9.82766e-08	SAS10	CAL0000185070	CaO19.2717	Putative U3-containing small subunit processome complex subunit; Hap43p-induced gene; mutation confers resistance to 5-fluorocytosine (5-FC); repressed upon high-level peroxide stress	SAS10
CR_03980W_A	1.18479	3.2803	1.92092e-08	1.02389e-07	---	CAL0000175944	CaO19.8110|CaO19.480	Protein of unknown function; rat catheter and Spider biofilm induced	YJR056C
C2_09280C_A	-1.15621	4.50272	1.94074e-08	1.03358e-07	---	CAL0000177390	CaO19.11571|CaO19.4090	Predicted membrane transporter, member of the fucose:proton symporter (FHS) family, major facilitator superfamily (MFS)	---
C1_10940C_A	1.01418	7.96404	1.95592e-08	1.04077e-07	ERP5	CAL0000201082	---	Protein involved in ER to Golgi transport; rat catheter and Spider biofilm repressed	ERP5
C5_05250C_A	1.05336	5.4309	1.96225e-08	1.04326e-07	---	CAL0000188123	CaO19.4018|CaO19.11501	Ortholog(s) have structural constituent of ribosome activity and mitochondrial small ribosomal subunit localization	RSM7
C1_03820W_A	-1.14554	5.21564	2.02046e-08	1.0733e-07	PDR16	CAL0000191119	CaO19.1027	Phosphatidylinositol transfer protein; induction correlates with CDR1, CDR2 overexpression/azole resistance; fluphenazine, 17-beta-estradiol, ethynyl estradiol, NO induced; farnesol-downregulated in biofilm; rat catheter biofilm induced	PDR16
C1_14520W_A	1.03061	5.13224	2.0428e-08	1.08424e-07	---	CAL0000201747	CaO19.7270	Protein of unknown function; Spider biofilm repressed	---
C2_00410C_A	1.2202	3.90839	2.12023e-08	1.12438e-07	---	CAL0000195316	CaO19.9637|CaO19.2090	Ortholog of S. cerevisiae Ecm16, an essential DEAH-box ATP-dependent RNA helicase specific to the U3 snoRNP required for 18S rRNA synthesis; Hap43-induced; Spider biofilm induced	ECM16
C2_03000C_A	1.41386	3.00075	2.15406e-08	1.14136e-07	---	CAL0000183119	CaO19.13224|CaO19.5802	Ortholog(s) have transferase activity, role in maturation of SSU-rRNA and cytoplasm localization	TSR3
C6_01110W_A	-1.12927	8.50249	2.17607e-08	1.15205e-07	FAD2	CAL0000180146	CaO19.7765|CaO19.118	Delta-12 fatty acid desaturase, involved in production of linoleic acid, which is a major component of membranes	---
C2_07340W_A	1.3204	3.55512	2.20138e-08	1.16446e-07	NOC4	CAL0000199787	CaO19.1902|CaO19.9458	Putative nucleolar protein; Hap43-induced; mutation confers resistance to 5-fluorocytosine (5-FC), 5-fluorouracil (5-FU), and tubercidin (7-deazaadenosine); Spider biofilm induced	NOC4
C1_04090C_A	1.29022	4.28805	2.28855e-08	1.20751e-07	---	CAL0000177605	CaO19.1041|CaO19.8643	Ortholog(s) have cyclin-dependent protein serine/threonine kinase activator activity	CTK2
C2_09810C_A	-1.05611	5.43778	2.31548e-08	1.22069e-07	---	CAL0000199831	CaO19.1369	Protein with predicted peptidase domains; Hap43-repressed gene	---
C1_02680C_A	-1.19448	3.89288	2.33206e-08	1.2284e-07	MNN44	CAL0000197774	CaO19.10475|CaO19.2958	Planktonic growth-induced gene	---
C4_01170C_A	-1.39627	4.30775	2.41116e-08	1.269e-07	BMT9	CAL0000183827	---	Beta-mannosyltransferase, 9-gene family that includes characterized genes BMT1, BMT2, BMT3, and BMT4 with roles in beta-1,2-mannosylation of cell wall phosphopeptidomannan; regulated by Sef1, Sfu1, Hap43; rat catheter biofilm repressed	---
C1_06540C_A	1.27271	3.68289	2.57279e-08	1.3518e-07	---	CAL0000184319	CaO19.6259	Exosome non-catalytic core component; involved in 3'-5' RNA processing and degradation in the nucleus and cytoplasm; Spider biofilm induced	RRP43
C7_03090C_A	1.20212	3.25514	2.58943e-08	1.3594e-07	SSP96	CAL0000193063	CaJ7.0357|CaJ7_0357|CaO19_5145|CaO19.5145	Putative flavin-containing monooxygenase; F-12/CO2 early biofilm induced	---
C5_04350C_A	1.19193	4.26864	2.60823e-08	1.36812e-07	---	CAL0000181538	CaO19.3921	Ortholog of S. cerevisiae : FSH3, C. glabrata CBS138 : CAGL0L11044g, C. dubliniensis CD36 : Cd36_54010, C. parapsilosis CDC317 : CPAR2_100920 and C. auris B8441 : B9J08_004360	FSH3
C7_03770C_A	1.26858	3.13077	2.65044e-08	1.38794e-07	YAF9	CAL0000173992	CaJ7.0432|CaJ7_0432|CaO19_5501|CaO19.5501	YEATS domain-containing protein involved in transcription regulation; detects crotonylated lysine residues in histone H3; subunit of the NuA4 histone acetyltransferase complex; transcript regulated by Mig1p	YAF9
C5_00370W_A	1.08411	8.26261	2.69103e-08	1.40684e-07	COF1	CAL0000176762	---	Putative cofilin; macrophage-induced protein; protein present in exponential and stationary-phase yeast cells, but higher amounts in stationary phase	COF1
C1_12340C_A	1.01408	6.72633	2.77197e-08	1.44755e-07	MRPS9	CAL0000191081	CaO19.12695|CaO19.5230	Mitochondrial ribosomal protein S9; has N-terminal mitochondrial targeting signal and an S9 consensus motif; overexpression in S. cerevisiae causes respiratory defect that is reversible upon cessation of C. albicans gene expression	MRPS9
C4_02830C_A	1.48481	3.28768	2.77353e-08	1.44755e-07	HCA4	CAL0000199884	CaO19.2712|CaO19.10227	Putative role in regulation of cell wall biogenesis; Hap43p-induced gene; possibly an essential gene, disruptants not obtained by UAU1 method; flow model and rat catheter biofilm induced	HCA4
C2_08610W_A	-1.0824	8.08111	3.00256e-08	1.56578e-07	ERG9	CAL0000181444	CaO19.3616|CaO19.11099	Putative farnesyl-diphosphate farnesyl transferase (squalene synthase); sterol biosynthesis pathway; likely essential for growth; regulated by fluconazole, lovastatin; amphotericin B, caspofungin repressed; Spider biofilm repressed	ERG9
C2_09030W_A	-1.23091	5.33304	3.03184e-08	1.57974e-07	---	CAL0000197845	---	Protein of unknown function; unmerged from orf19.202 in a revision of Assembly 21	---
C5_04070C_A	1.08278	4.44129	3.10976e-08	1.61866e-07	CKS1	CAL0000189770	CaO19.8869|CaO19.1282	Ortholog(s) have cyclin-dependent protein serine/threonine kinase activator activity, histone binding, protein kinase activator activity, protein-containing complex binding, ubiquitin binding, zinc ion binding activity	CKS1
C3_04840C_A	-1.90367	3.80154	3.11172e-08	1.61866e-07	---	CAL0000189246	CaO19.5952|CaO19.13373	Protein of unknown function; induced by nitric oxide independent of Yhb1; Sef1, Sfu1, and Hap43-induced; rat catheter and Spider biofilm induced	---
CR_02550C_A	1.08255	4.17798	3.19024e-08	1.65676e-07	---	CAL0000191642	CaO19.168	Ortholog(s) have role in U4 snRNA 3'-end processing, exonucleolytic trimming to generate mature 3'-end of 5.8S rRNA from tricistronic rRNA transcript (SSU-rRNA, 5.8S rRNA and LSU-rRNA), more	MTR3
C5_03590W_A	-1.11412	4.93718	3.45368e-08	1.79059e-07	LAP4	CAL0000177511	CaO19.6671	Protein similar to aminopeptidase I; mutation confers hypersensitivity to amphotericin B; transcript regulated in macrophage response; flow model biofilm induced	---
CR_05080W_A	-1.09462	8.26211	3.52717e-08	1.82568e-07	VMA13	CAL0000198653	---	Predicted proton-transporting ATPase; predicted role in ATP hydrolysis coupled proton transport; rat catheter biofilm repressed	VMA13
C2_02590W_A	-1.50049	9.2419	3.54971e-08	1.83582e-07	ZRT2	CAL0000174214	CaO19.1585|CaO19.9158	Zinc transporter, essential for zinc uptake and acidic conditions tolerance; transcript induced by amphotericin B, interaction with macrophages; induced in oralpharyngeal candidiasis; Spider biofilm induced	ZRT2
C1_00560W_A	1.18562	3.59932	3.67471e-08	1.89577e-07	CNS1	CAL0000195791	CaO19.13473|CaO19.6052	Putative co-chaperone; Hap43p-induced gene; mutation confers hypersensitivity to radicicol	CNS1
C1_04180W_A	-1.11093	9.0782	3.68156e-08	1.89775e-07	---	CAL0000199081	CaO19.1052|CaO19.8654	Predicted histone H2B; Hap43-induced gene; Spider biofilm repressed	---
C3_06860C_A	-1.01271	8.84054	3.97534e-08	2.04582e-07	---	CAL0000185942	CaO19.6816|CaO19.14108	Putative xylose and arabinose reductase; flow model biofilm induced; Spider biofilm repressed	YJR096W
C3_01470W_A	-1.01941	4.93606	4.01156e-08	2.06276e-07	ARF3	CAL0000185619	CaO19.1702|CaO19.9269	Similar to but not orthologous to S. cerevisae Arf3; transcript filament induced; Tup1 regulated; rat catheter biofilm repressed (see Locus History Note for Assembly 19 correction)	---
C4_02320C_A	1.0257	9.59675	4.03624e-08	2.07375e-07	SOD1	CAL0000185037	---	Cytosolic copper- and zinc-containing superoxide dismutase; role in protection from oxidative stress; required for full virulence; alkaline induced by Rim101; induced by human blood; rat catheter, flow model and Spider biofilm repressed	SOD1
C1_14440C_A	-1.00201	7.93218	4.08323e-08	2.09617e-07	GDI1	CAL0000192989	CaO19.7261	Putative Rab GDP-dissociation inhibitor; GlcNAc-induced protein; Spider biofilm repressed	GDI1
C2_09500W_A	1.19388	3.92	4.27532e-08	2.19299e-07	---	CAL0000188810	CaO19.1404|CaO19.8982	Predicted tRNA dihydrouridine synthase; Spider biofilm induced	DUS1
C5_04620C_A	-1.00891	5.87654	4.3992e-08	2.251e-07	---	CAL0000175771	CaO19.11428|CaO19.3946	Ortholog(s) have membrane insertase activity and role in mitochondrial cytochrome c oxidase assembly, protein insertion into mitochondrial inner membrane from matrix, protein insertion into mitochondrial membrane	COX18
C6_00660C_A	-1.55878	5.38434	4.44033e-08	2.27019e-07	---	CAL0000192861	CaO19.11670|CaO19.4193	Ortholog(s) have Arp2/3 complex binding activity, role in actin filament debranching, negative regulation of Arp2/3 complex-mediated actin nucleation and actin cortical patch, cytoplasm localization	AIM7
C4_02460W_A	1.27857	6.13556	4.47641e-08	2.28677e-07	---	CAL0000188440	CaO19.2756|CaO19.10270	Ortholog(s) have HDEL sequence binding activity, role in endoplasmic reticulum to Golgi vesicle-mediated transport and integral component of endoplasmic reticulum membrane localization	ERD2
C3_02430W_A	1.00564	5.84036	4.6412e-08	2.36709e-07	APL2	CAL0000200918	CaO19.231	Phosphorylated protein of unknown function; mutation confers hypersensitivity to toxic ergosterol analog	APL2
C1_05420W_A	-1.05187	6.20143	4.65922e-08	2.37435e-07	---	CAL0000197764	CaO19.423	Ortholog(s) have enzyme activator activity, mRNA binding activity, role in deadenylation-dependent decapping of nuclear-transcribed mRNA and Dcp1-Dcp2 complex, P-body, cytoplasm, cytoplasmic side of membrane, nucleus localization	DCP1
C1_10970W_A	1.40994	4.11512	4.6834e-08	2.38279e-07	---	CAL0000194444	CaO19.2319	Putative nucleolar protein with a predicted role in pre-rRNA processing; Hap43-induced gene; repressed in core stress response	ESF1
C1_02700C_A	1.22525	8.74408	4.79086e-08	2.43351e-07	---	CAL0000199083	---	Gene induced by hypoxia and ketoconazole; oral infection upregulated; mutants have reduced capacity to damage oral epithelial cells; Spider biofilm induced	---
CR_00910W_A	1.25833	8.62666	4.93422e-08	2.50227e-07	---	CAL0000178792	---	Protein of unknown function; Spider biofilm repressed	---
C2_06290C_A	-1.31378	8.74409	5.29596e-08	2.67921e-07	ATP14	CAL0000181045	---	Putative mitochondrial F1F0 ATP synthase subunit; macrophage/pseudohyphal-induced	ATP14
C1_06610C_A	1.40219	4.75246	5.54572e-08	2.79878e-07	HAK1	CAL0000188660	---	Putative potassium transporter; similar to Schwanniomyces occidentalis Hak1p; amphotericin B induced; induced upon phagocytosis by macrophage; Hap43-repressed; rat catheter biofilm repressed	---
CR_00350W_A	-1.23934	7.24225	5.67786e-08	2.86086e-07	---	CAL0000199923	CaO19.7499	Putative nicotinic acid mononucleotide adenylyltransferase, involved in NAD salvage pathway; Spider biofilm repressed	NMA1
C2_08450W_A	1.0052	4.45803	5.82992e-08	2.93511e-07	---	CAL0000194784	CaO19.11117|CaO19.3635	Ortholog of C. dubliniensis CD36 : Cd36_22580, C. parapsilosis CDC317 : CPAR2_406960, C. auris B8441 : B9J08_005066 and Candida tenuis NRRL Y-1498 : CANTEDRAFT_113677	---
C1_09880C_A	1.18856	4.03983	5.91833e-08	2.97484e-07	BUD31	CAL0000199633	CaO19.4855|CaO19.12318	Bud31 ortholog; not subject to mating-type regulation, in contrast to S. cerevisiae Bud31 which has a role in specifying the bud site; Spider biofilm induced	BUD31
C2_08460C_A	1.22753	4.00142	6.02531e-08	3.02618e-07	---	CAL0000201199	CaO19.11115|CaO19.3633	Ortholog(s) have role in purine nucleobase catabolic process	---
C4_05190C_A	1.03574	4.82944	6.13883e-08	3.07826e-07	EDC3	CAL0000174840	CaO19.6858	Protein with mRNA binding activity, involved in regulation of activity of putative metacaspase Mca1p	EDC3
CR_10610C_A	-1.2284	3.48726	6.42047e-08	3.21691e-07	---	CAL0000187239	CaO19.7644	Ortholog(s) have ubiquitin protein ligase activity, role in anaphase-promoting complex-dependent catabolic process, protein ubiquitination and anaphase-promoting complex localization	APC11
C7_00690W_A	1.27387	4.48837	6.50696e-08	3.25738e-07	NOP15	CAL0000196813	CaJ7.0083|CaO19.7050|CaJ7_0083|CaO19_7050	Nucleolar ribosome biogenesis factor; hyphal-induced expression; Hap43-induced; rat catheter biofilm induced	NOP15
C7_01990C_A	-1.30859	3.55096	6.51164e-08	3.25738e-07	---	CAL0000175120	CaJ7.0227|CaO19.13875|CaO19.6522|CaO19_6522|CaJ7_0227	Putative allantoate permease; Gcn4-regulated; Spider biofilm induced	---
C2_07760W_A	1.17851	5.13516	6.59398e-08	3.29143e-07	---	CAL0000181552	CaO19.2204|CaO19.9749	Predicted membrane protein of unknown function; Spider biofilm induced	YPL264C
C2_02680W_A	1.38725	4.37911	6.97536e-08	3.47547e-07	PDR17	CAL0000190551	CaO19.5839|CaO19.13261	Fungal-specific protein (no human or murine homolog); role in sensitivity to fluconazole, specifically	---
CR_02710W_A	1.26862	4.10589	7.62893e-08	3.78306e-07	RRP9	CAL0000183718	CaO19.10348|CaO19.2830	Ribosomal protein; mutation confers resistance to 5-fluorocytosine (5-FC), 5-fluorouracil (5-FU), and tubercidin (7-deazaadenosine); physically interacts with TAP-tagged Nop1; Hap43-induced; Spider biofilm induced	RRP9
CR_05100W_A	1.09629	4.02343	7.69428e-08	3.80771e-07	---	CAL0000178244	CaO19.643	Ortholog(s) have role in apoptotic process, chromosome segregation, mitotic spindle assembly checkpoint, mitotic spindle elongation, sister chromatid biorientation	BIR1
C4_06280C_A	-1.08304	4.18192	7.71664e-08	3.81447e-07	---	CAL0000199151	CaO19.2908|CaO19.10426	Predicted oxidoreductase; rat catheter biofilm induced	---
C5_02110W_A	-1.55908	7.2488	7.93074e-08	3.91721e-07	---	CAL0000180850	CaO19.11692|CaO19.4216|CaO19.10669	Putative heat shock protein; decreased expression in hyphae; transcription is increased in populations of cells exposed to fluconazole over multiple generations; overexpression increases resistance to farnesol and azoles	HSP12
C1_07130C_A	1.15855	3.6843	7.94935e-08	3.92331e-07	---	CAL0000193155	CaO19.4455|CaO19.11935	Protein of unknown function; Spider biofilm induced	---
C3_05940C_A	1.13516	3.30431	8.19329e-08	4.03996e-07	---	CAL0000179488	CaO19.7375	Putative U1A component of the U1 snRNP, involved in splicing; contains two RNA recognition motifs (RRMs); ortholog of S. cerevisiae MUD1	MUD1
CR_02510W_A	-1.13508	6.62875	8.29961e-08	4.08651e-07	---	CAL0000194701	---	C2H2 transcription factor; induced by Mnl1 under weak acid stress	AZF1
C7_02300W_A	-1.19859	6.34951	8.59077e-08	4.22323e-07	YPS7	CAL0000201831	CaJ7.0269|CaJ7_0269|CaO19_6481|CaO19.13835|CaO19.6481	Putative aspartic-type endopeptidase with limited ability to degrade alpha pheromone; mutants show increased sensitivity to alpha pheromone	YPS7
CR_02940C_A	1.07906	4.18269	8.73079e-08	4.28198e-07	---	CAL0000188622	CaO19.2851|CaO19.10370	Putative ornithine transport protein; localized to the mitochondrial membrane	---
CR_10810C_A	1.12123	4.49148	8.87791e-08	4.35073e-07	---	CAL0000186904	CaO19.7672	Ortholog(s) have protein-containing complex binding activity and role in endoplasmic reticulum unfolded protein response, regulation of retrograde protein transport, ER to cytosol, ubiquitin-dependent ERAD pathway	DFM1
CR_05710C_A	-1.09567	4.41869	9.03068e-08	4.41868e-07	---	CAL0000175128	CaO19.13962|CaO19.6641	Ortholog of Candida albicans WO-1 : CAWG_01892	---
C4_00910C_A	-1.01963	4.79438	9.2068e-08	4.50134e-07	---	CAL0000185699	CaO19.4703	Protein with similarity to mutator-like element (MULE) transposase	---
C1_13320C_A	-1.01846	6.82804	9.38558e-08	4.57784e-07	---	CAL0000189598	CaO19.4959	Protein of unknown function; Spider biofilm repressed	---
C5_02200W_A	-1.13989	3.94157	9.52257e-08	4.63043e-07	---	CAL0000197212	CaO19.4227|CaO19.11702	Ortholog of C. dubliniensis CD36 : Cd36_52020, C. parapsilosis CDC317 : CPAR2_100400, C. auris B8441 : B9J08_002552 and Debaryomyces hansenii CBS767 : DEHA2F14278g	---
C2_04960C_A	1.10951	4.28332	9.76045e-08	4.73874e-07	---	CAL0000197762	CaO19.3528	Protein of unknown function; Spider biofilm induced	AIM29
C1_03410W_A	-1.29702	3.3602	9.78634e-08	4.74395e-07	---	CAL0000193914	CaO19.3042|CaO19.10560	Protein of unknown function; Hap43-induced; rat catheter biofilm induced	---
C1_07500C_A	1.12767	6.42642	9.88887e-08	4.78995e-07	LHP1	CAL0000195360	CaO19.2795	Ortholog(s) have RNA binding, RNA strand annealing activity, tRNA binding activity, role in tRNA 3'-trailer cleavage, tRNA 3'-trailer cleavage, endonucleolytic, tRNA folding, tRNA processing and nucleolus, nucleoplasm, nucleus localization	LHP1
C5_02080C_A	-1.56155	7.26626	9.93182e-08	4.80703e-07	HSP12	CAL0000182697	CaO19.3160	Heat-shock protein; induced by osmotic/oxidative/cadmium stress, fluphenazine treatment, low iron, CDR1 and CDR2 overexpression, or ssn6 or ssk1 null mutation; overexpression increases resistance to farnesol and azoles	---
C1_03740W_A	-1.20704	4.34535	1.01907e-07	4.92094e-07	WAR1	CAL0000177698	CaO19.1035	Zn(II)2Cys6 transcription factor; plays a role in resistance to weak organic acids; required for yeast cell adherence to silicone substrate; Spider biofilm induced	WAR1
C2_01820C_A	1.18373	4.07718	1.05326e-07	5.0821e-07	---	CAL0000187181	CaO19.1491	Ortholog(s) have RNA binding activity, role in mRNA splicing, via spliceosome and U1 snRNP, U2-type prespliceosome localization	SNU71
CR_07690W_A	1.09865	3.774	1.06801e-07	5.14929e-07	---	CAL0000187758	CaO19.3487	Ortholog of C. dubliniensis CD36 : Cd36_33330, C. parapsilosis CDC317 : CPAR2_701980, C. auris B8441 : B9J08_000884, Debaryomyces hansenii CBS767 : DEHA2C15840g and Pichia stipitis Pignal : PICST_31066	---
C4_05530W_A	1.02166	4.65415	1.09712e-07	5.2856e-07	FGR6-10	CAL0000181584	CaO19.8819|CaO19.1234	Protein lacking an ortholog in S. cerevisiae; member of a family encoded by FGR6-related genes in the RB2 repeat sequence; transposon mutation affects filamentous growth	---
C4_01590C_A	1.19658	3.27616	1.14161e-07	5.47886e-07	---	CAL0000184604	---	C/D box small nucleolar RNA (snoRNA)	---
CR_07140C_A	-1.67156	3.03394	1.16403e-07	5.57791e-07	---	CAL0000200769	CaO19.11|CaO19.7684	Protein of unknown function; transcript regulated by Mig1 and Tup1; rat catheter biofilm induced	---
C1_09490C_A	1.07348	7.2592	1.19305e-07	5.70822e-07	GUA1	CAL0000179678	CaO19.12276|CaO19.4813	Putative GMP synthase, involved in the final step of guanine biosynthesis; soluble protein in hyphae; flucytosine induced; macrophage-downregulated protein abundance; protein level decreases in stationary phase cultures	GUA1
C5_00660C_A	-1.0293	8.66382	1.19592e-07	5.71757e-07	ERG11	CAL0000176310	CaO19.922	Lanosterol 14-alpha-demethylase; cytochrome P450 family; role in ergosterol biosynthesis; target of azole antifungals; may contribute to drug resistance; azole or flow model biofilm induced; drug treated biofilm induced; hypoxia regulated	ERG11
C1_07770W_A	1.02418	4.33315	1.21163e-07	5.77946e-07	FGR6-3	CAL0000187599	CaO19.4712	Protein lacking an ortholog in S. cerevisiae; member of a family encoded by FGR6-related genes in the RB2 repeat sequence; transposon mutation affects filamentous growth	---
C2_02610C_A	-1.20734	4.32135	1.24101e-07	5.91059e-07	HGT20	CAL0000200088	CaO19.9160|CaO19.1587	Putative glucose transporter of the major facilitator superfamily; the C. albicans glucose transporter family comprises 20 members; 12 probable membrane-spanning segments; regulated by Nrg1	---
CR_07120C_A	-1.06993	4.39016	1.27187e-07	6.05298e-07	---	CAL0000179221	---	Ortholog of C. dubliniensis CD36 : Cd36_32700, C. parapsilosis CDC317 : CPAR2_204280, C. auris B8441 : B9J08_000471 and Candida tenuis NRRL Y-1498 : CANTEDRAFT_113831	---
CR_00510C_A	-1.02646	8.60369	1.32702e-07	6.29632e-07	ADE1	CAL0000196632	CaO19.7484	Phosphoribosylaminoimadazole succinocarboxamide synthetase, enzyme of adenine biosynthesis; not induced in GCN response, unlike the S. cerevisiae ortholog; fungal-specific (no human or murine homolog); levels decrease in stationary phase	ADE1
C1_00500C_A	-1.01932	8.57895	1.40254e-07	6.62949e-07	GLO1	CAL0000175730	CaO19.13479|CaO19.6058	Putative monomeric glyoxalase I; oxidative stress-induced via Cap1; flow model and rat catheter biofilm repressed	GLO1
C2_05460W_A	-1.09079	12.5189	1.42824e-07	6.74084e-07	CDC19	CAL0000192883	CaO19.3575|CaO19.11059	Pyruvate kinase at yeast cell surface; Gcn4/Hog1/GlcNAc regulated; Hap43/polystyrene adherence induced; repressed by phagocytosis/farnesol; hyphal growth role; stationary phase enriched; flow model biofilm induced; Spider biofilm repressed	CDC19
C1_09540W_A	1.1565	3.49898	1.43731e-07	6.76326e-07	---	CAL0000192368	---	Protein of unknown function; Spider biofilm induced	---
C3_00500C_A	-1.09954	4.30977	1.4996e-07	7.04576e-07	---	CAL0000199442	CaO19.12868|CaO19.5413	Ortholog(s) have role in mRNA splicing, via spliceosome and Prp19 complex, spliceosomal complex localization	PRP46
C1_01480C_A	1.07874	10.4051	1.59463e-07	7.47542e-07	RPS21	CAL0000191073	CaO19.3334|CaO19.10845	Protein component of the small (40S) subunit; repressed upon phagocytosis by murine macrophage; positively regulated by Tbf1; Spider biofilm repressed	RPS2
C1_11330C_A	-1.27292	10.306	1.61683e-07	7.56817e-07	SMT3	CAL0000178394	CaO19.8287|CaO19.670	SUMO, small ubiquitin-like protein; Smt3p-conjugated proteins localize to septation site and mother side of bud neck; C. albicans septins appear not to be Smt3p-modified, in contrast to S. cerevisiae septins	SMT3
CR_10410C_A	1.14982	4.30316	1.63902e-07	7.66633e-07	---	CAL0000173996	CaO19.7618	Putative nucleolar protein with a predicted role in pre-18S rRNA processing; Plc1p-regulated; Spider biofilm induced	PNO1
CR_09690C_A	-1.05356	8.03389	1.67343e-07	7.81975e-07	PLB3	CAL0000188254	CaO19.6594	GPI-anchored cell surface phospholipase B; possibly secreted; fungal-specific (no mammalian homolog); induced by Tbf1; fluconazole-induced; possible essential gene (UAU1 method); Spider and flow model biofilm induced	PLB1
C2_03680W_A	-1.12366	4.47728	1.67432e-07	7.81975e-07	SAP98	CAL0000201944	CaO19.852	Glycosyl-phosphatidylinositol-anchored aspartic endopeptidase; regulated by Gcn2p and Gcn4p; expressed only in opaque MTLa/MTLa cells	---
C3_03410C_A	-1.10937	8.53749	1.6832e-07	7.85259e-07	---	CAL0000188430	CaO19.7971|CaO19.338	Putative glycoside hydrolase; stationary phase enriched protein; Hog1p-downregulated; shows colony morphology-related gene regulation by Ssn6p	YMR196W
CR_06340C_A	-1.09719	10.8423	1.68386e-07	7.85259e-07	PGI1	CAL0000197690	CaO19.11369|CaO19.3888	Glucose-6-phosphate isomerase; enzyme of glycolysis; antigenic; Efg1-regulated; induced upon adherence to polystyrene; repressed by phagocytosis, human neutrophils; flow model biofilm induced; rat catheter and Spider biofilm repressed	PGI1
C4_02470C_A	-1.12814	9.52935	1.70531e-07	7.94079e-07	PRE7	CAL0000182371	---	Subunit of the 20S core particle of the proteasome	PRE7
C2_05380W_A	-1.12918	5.36217	1.73461e-07	8.05925e-07	---	CAL0000184951	CaO19.11053|CaO19.3569	Protein of unknown function; S. cerevisiae YLR407W mutants have abnormal budding; constitutive expression independent of MTL or white-opaque status; Spider biofilm induced	YLR407W
C3_04140C_A	1.08427	8.64309	1.75665e-07	8.15561e-07	EGD2	CAL0000185584	CaO19.5858|CaO19.13280	Nascent polypeptide associated complex protein alpha subunit; soluble protein in hyphae; macrophage/pseudohyphal-induced; protein level decrease in stationary phase cultures; GlcNAc-induced protein; Spider biofilm repressed	EGD2
CR_04510W_A	-1.07046	12.0749	1.78294e-07	8.25931e-07	HXK2	CAL0000189097	CaO19.542	Hexokinase II; antigenic in humans; repressed by human neutrophils; Efg1-regulated; fluconazole-induced; gene regulation by Ssn6; present in exponential and stationary growth phase; flow model biofilm induced; Spider biofilm repressed	HXK2
C4_05150W_A	-1.06082	6.94819	1.81332e-07	8.39374e-07	VAC8	CAL0000185656	CaO19.8364|CaO19.745	Protein involved in vacuolar inheritance; required for hyphal growth; contains armadillo repeats	VAC8
C5_01430C_A	1.33797	3.03736	1.81464e-07	8.39374e-07	---	CAL0000195799	CaO19.4133|CaO19.11610	Protein wth a predicted role in transcription from RNA polymerase II promoters; Spider biofilm induced	RBA50
C2_03540W_A	-1.04905	4.76503	1.82866e-07	8.45231e-07	RAD32	CAL0000186115	CaO19.866	DNA polymerase eta with role in DNA repair; required for transition to hyphal growth; down-regulation associated with azole resistance; Hap43p-repressed gene	RAD30
CR_03550W_A	1.0865	3.42478	1.83476e-07	8.47425e-07	NCS2	CAL0000189560	CaO19.11877|CaO19.4399	Putative cytosolic thiouridylase subunit; Spider biofilm induced	NCS2
C1_13330C_A	-1.03378	5.89419	1.85675e-07	8.56322e-07	---	CAL0000192204	CaO19.12425|CaO19.4960	Ortholog(s) have spermine synthase activity and role in pantothenate biosynthetic process, spermine biosynthetic process	SPE4
C4_06370C_A	-1.15473	4.11397	1.87061e-07	8.62078e-07	---	CAL0000180076	CaO19.2898|CaO19.10416	Ortholog(s) have borate efflux transmembrane transporter activity, role in borate transport, protein targeting to vacuole and fungal-type vacuole, plasma membrane localization	BOR1
C7_02750W_A	1.12999	4.00068	1.87873e-07	8.65183e-07	FGR6-1	CAL0000184762	CaJ7.0311|CaO19.12658|CaO19.5191	Protein lacking an ortholog in S. cerevisiae; member of a family encoded by FGR6-related genes in the RB2 repeat sequence; transposon mutation affects filamentous growth	---
C6_01610W_A	-1.25723	11.7336	1.89945e-07	8.73442e-07	ANB1	CAL0000197571	---	Translation initiation factor eIF-5A; repressed in hyphae vs yeast cells; downregulated upon phagocytosis by murine macrophage; Hap43-induced; GlcNAc-induced protein; Spider biofilm repressed	HYP2
C1_14120C_A	-1.21284	3.73932	1.94407e-07	8.93301e-07	RBE1	CAL0000190649	CaO19.7218	Pry family cell wall protein; Rim101, Efg1, Ssn6, alkaline repressed; O-glycosylation; no GPI anchor predicted; ketoconazol induced; regulated by Sef1, Sfu1, Hap4; flow model biofilm induced; rat catheter and Spider biofilm repressed	PRY2
C6_00160W_A	-1.14983	5.24152	1.95956e-07	8.99101e-07	PGA48	CAL0000178188	CaO19.6321	Putative GPI-anchored adhesin-like protein; similar to S. cerevisiae Spi1p, which is induced at stationary phase; transcript induced in high iron; flow model biofilm induced; Spider biofilm repressed	---
C1_01780C_A	-1.0542	5.25548	1.96816e-07	9.02388e-07	HOL4	CAL0000187281	CaO19.4546	Putative ion transporter; alkaline induced by Rim101; Plc1-regulated; caspofungin repressed; rat catheter and Spider biofilm induced	---
C4_02340W_A	-1.12312	8.43348	2.07903e-07	9.51131e-07	---	CAL0000188954	CaO19.10285|CaO19.2769	Putative protease B inhibitor; hyphal-induced expression; Cyr1p- and Ras1p-repressed	YHR138C
C2_02700C_A	-1.17323	4.41103	2.22225e-07	1.01222e-06	---	CAL0000189613	CaO19.5837|CaO19.13259	Ortholog(s) have 4-amino-4-deoxychorismate lyase activity and role in folic acid biosynthetic process	ABZ2
C5_04300C_A	-1.03764	8.84289	2.2761e-07	1.03599e-06	---	CAL0000193256	CaO19.3915	Putative metallodipeptidase; protein present in exponential and stationary growth phase yeast; Hog1-induced; Hap43-repressed; sumoylation target; Spider biofilm repressed	DUG1
C2_10420W_A	1.03633	4.54025	2.30536e-07	1.04855e-06	FGR6-4	CAL0000192823	CaO19.3490	Protein lacking an ortholog in S. cerevisiae; member of a family encoded by FGR6-related genes in the RB2 repeat sequence; transposon mutation affects filamentous growth	---
C7_00660W_A	-1.5306	6.09266	2.36542e-07	1.07508e-06	GAC1	CAL0000181604	CaJ7.0080|CaO19.7053|CaO19_7053|CaJ7_0080	Putative regulatory subunit of ser/thr phosphoprotein phosphatase 1; fluconazole-induced; caspofungin repressed; transcript induced by Mnl1 under weak acid stress; regulated by Nrg1, Tup1; Spider and flow model biofilm induced	GAC1
C4_02620C_A	-1.06621	6.80425	2.38931e-07	1.08515e-06	---	CAL0000193984	CaO19.10251|CaO19.2737	Carbohydrate kinase domain-containing protein; Spider biofilm induced	YDR109C
CR_06380C_A	1.0618	4.74353	2.62298e-07	1.18783e-06	---	CAL0000195293	CaO19.8346|CaO19.727	Predicted ORF overlapping the Major Repeat Sequence on chromosome R; member of a family encoded by FGR6-related genes in the RB2 repeat sequence	---
C6_01890C_A	1.11891	3.54449	2.62824e-07	1.18935e-06	---	CAL0000180288	CaO19.10896|CaO19.3393	Putative DEAD-box helicase; Hap43-induced; Spider biofilm induced	DBP9
C1_08350C_A	-1.20215	11.3601	2.69293e-07	1.21687e-06	---	CAL0000196079	---	Ortholog of C. dubliniensis CD36 : Cd36_02630, C. parapsilosis CDC317 : CPAR2_206910, Candida tenuis NRRL Y-1498 : cten_CGOB_00051 and Pichia stipitis Pignal : psti_CGOB_00173	---
CR_04200W_A	1.0719	7.15549	2.71667e-07	1.22671e-06	YDJ1	CAL0000196010	CaO19.506	Putative type I HSP40 co-chaperone; heavy metal (cadmium) stress-induced	YDJ1
C2_00440W_A	1.12774	3.0413	2.75712e-07	1.24408e-06	SAS2	CAL0000189453	CaO19.9634|CaO19.2087	Predicted histone acetyltransferase involved in histone H4 acetylation; member of MYST family	SAS2
CR_00870C_A	1.12528	3.4621	3.04374e-07	1.37045e-06	---	CAL0000193712	CaO19.10777|CaO19.3267	Ortholog(s) have palmitoyltransferase activity and role in cortical actin cytoskeleton organization, establishment of cell polarity, protein palmitoylation, regulation of exocytosis, vacuole fusion, non-autophagic	SWF1
CR_03760W_A	1.02686	4.71	3.04815e-07	1.37145e-06	---	CAL0000181775	CaO19.4375|CaO19.11853	Ortholog(s) have N-terminal protein N-methyltransferase activity, S-adenosylmethionine-dependent methyltransferase activity, protein-lysine N-methyltransferase activity	NNT1
C6_00690W_A	1.20289	3.14587	3.18574e-07	1.4272e-06	---	CAL0000182256	CaO19.3660|CaO19.11144	Ortholog of C. dubliniensis CD36 : Cd36_60600, C. parapsilosis CDC317 : CPAR2_602890, C. auris B8441 : B9J08_001866 and Candida tenuis NRRL Y-1498 : CANTEDRAFT_135512	---
C1_07600W_A	-1.33323	10.4588	3.38677e-07	1.51185e-06	ATP7	CAL0000180826	CaO19.2785|CaO19.10301	Putative subunit of the F1F0-ATPase complex; colony morphology-related gene regulation by Ssn6; farnesol, macrophage-downregulated protein abundance; protein present in exponential and stationary yeast growth phases; Hap43-induced	ATP7
C2_03090C_A	-1.19833	5.88063	3.41492e-07	1.52333e-06	ADE8	CAL0000195096	CaO19.5789	Putative phosphoribosylglycinamide formyl-transferase, enzyme of amino acid biosynthesis pathway; upregulated in biofilm; S. cerevisiae ortholog is Gcn4p regulated; protein enriched in stationary phase yeast-form cultures	ADE8
C3_04060C_A	-1.00591	11.1098	3.49193e-07	1.55547e-06	HEM13	CAL0000191428	CaO19.2803|CaO19.10321	Coproporphyrinogen III oxidase; antigenic; on yeast cell surface, not hyphae; iron-regulated expression; Hap43, macrophage-repressed; farnesol-induced; possibly essential; flow model biofilm induced; rat catheter, Spider biofilm repressed	HEM13
C2_05540C_A	1.13899	3.64038	3.59632e-07	1.60084e-06	---	CAL0000189398	---	Putative U1-70K component of the U1 snRNP, involved in splicing; ortholog of S. cerevisiae SNP1; downregulated upon adherence to polystyrene	SNP1
C4_01140C_A	1.0521	5.36498	3.78985e-07	1.68339e-06	---	CAL0000199336	CaO19.12146|CaO19.4676	Protein with homology to mitochondrial intermembrane space proteins; regulated by Sef1p-, Sfu1p-, and Hap43p	MDM35
C1_05100W_A	1.10542	3.70649	3.86998e-07	1.71533e-06	---	CAL0000178764	CaO19.11543|CaO19.4061	Protein of unknown function; clade-associated gene expression	YOR238W
C1_03380W_A	-1.13482	9.31056	3.90666e-07	1.72915e-06	TPS2	CAL0000193855	CaO19.3038|CaO19.10556	Trehalose-6-phosphate (Tre6P) phosphatase; mutant heat sensitive, accumulates Tre6P, decreased mouse virulence; possible drug target; 2 conserved phospohydrolase motifs; no mammalian homolog; Hap43-repressed; flow model biofilm induced	TPS2
CR_00670C_A	1.12076	3.01719	4.1014e-07	1.81278e-06	---	CAL0000175614	CaO19.7460	Putative 2'-O-methyltransferase with a predicted role in tRNA modification; transcription is activated in the presence of elevated CO2	TRM13
CR_08830W_A	-1.18163	6.30098	4.10809e-07	1.81445e-06	---	CAL0000188922	---	Protein of unknown function; Spider biofilm induced	---
CR_04210C_A	1.07251	6.73409	4.15111e-07	1.83216e-06	QDR1	CAL0000179875	CaO19.508	Putative antibiotic resistance transporter; regulated by white-opaque switch, Nrg1, Tup1; Hap43, caspofungin repressed; repressed during chlamydospore formation; flow model biofilm induced; Spider biofilm repressed	QDR1
C3_03900C_A	-1.03761	8.32446	4.20522e-07	1.85474e-06	HTB1	CAL0000196000	CaO19.14187|CaO19.6925	Histone H2B; induced by adherence to polystyrene; amphotericin B, caspofungin repressed; flucytosine, fluconazole induced; Efg1 regulated; slow growth, increased white-to opaque switch in ectopic expression strains; Spider biofilm repressed	HTB1
C4_04930C_A	1.21346	3.66388	4.33003e-07	1.9071e-06	---	CAL0000191563	CaO19.3785|CaO19.11265	DnaJ chaperone domain protein; role in pre-mRNA splicing; Spider biofilm induced	CWC23
C2_01510C_A	1.29259	3.05178	4.40597e-07	1.93889e-06	---	CAL0000197395	CaO19.1458|CaO19.9033	Ortholog(s) have tRNA-specific adenosine deaminase activity and role in tRNA modification	TAD2
C2_10110W_A	1.15915	8.86472	4.4084e-07	1.93889e-06	CYC1	CAL0000196284	CaO19.1770|CaO19.9339	Cytochrome c; complements defects of S. cerevisiae cyc1 cyc7 double mutant; induced in high iron; alkaline repressed; repressed by nitric oxide; Hap43-dependent repression in low iron; regulated by Sef1, Sfu1	CYC1
C2_01650W_A	-1.06964	4.31457	4.42895e-07	1.94656e-06	---	CAL0000194048	CaO19.9051|CaO19.1476	Ortholog(s) have mRNA (N6-adenosine)-methyltransferase activity and role in mRNA methylation, meiotic DNA replication initiation, meiotic cell cycle, negative regulation of pseudohyphal growth	IME4
C1_00390W_A	-1.03205	4.08046	4.89823e-07	2.14379e-06	ENA2	CAL0000188030	CaO19.6070|CaO19.13491	Putative sodium transporter; induced by ciclopirox olamine; alkaline induced by Rim101; repressed by high-level peroxide stress; induced in oral candidiasis clinical isolates; possibly essential gene; rat catheter and Spider biofilm induced	ENA2
CR_05540C_A	-1.06984	5.83252	5.06317e-07	2.21288e-06	---	CAL0000191105	CaO19.5848|CaO19.13270	RING-type zinc finger protein; upregulated during oral infection; mutants have reduced ability to damage oral epithelial cells; Spider and flow model biofilm induced	---
C3_00890C_A	1.15161	3.34491	5.21361e-07	2.27705e-06	---	CAL0000176683	CaO19.6166	Ortholog of C. dubliniensis CD36 : Cd36_80810, C. parapsilosis CDC317 : CPAR2_101800, C. auris B8441 : B9J08_002362 and Candida tenuis NRRL Y-1498 : CANTEDRAFT_103482	---
C3_05950W_A	1.13328	3.27365	5.23317e-07	2.284e-06	---	CAL0000190447	CaO19.7376	Ortholog of C. dubliniensis CD36 : Cd36_85880, C. parapsilosis CDC317 : CPAR2_806870, C. auris B8441 : B9J08_002007 and Candida tenuis NRRL Y-1498 : CANTEDRAFT_96983	---
C6_02770W_A	1.19776	5.84611	5.26607e-07	2.29675e-06	MRT4	CAL0000181896	CaO19.12996|CaO19.5550	Putative mRNA turnover protein; Hap43-induced; mutation confers hypersensitivity to tubercidin (7-deazaadenosine); rat catheter biofilm induced	MRT4
C6_04160C_A	1.30328	4.66298	5.31229e-07	2.31326e-06	SPB1	CAL0000201177	CaO19.76	Putative AdoMet-dependent methyltransferase; Hap43-induced; repressed by prostaglandins; possibly essential gene, disruptants not obtained by UAU1 method; Spider biofilm induced	SPB1
C1_03560C_A	-1.0054	7.82662	5.31499e-07	2.31326e-06	SUA71	CAL0000176820	CaO19.3059|CaO19.10577	Transcription factor TFIIB; required for transcription initiation and start site selection by RNA polymerase II; downregulated during planktonic growth, whereas related SUA72 is induced; induced by Tbf1; rat catheter, Spider biofilm induced	SUA7
CR_07150W_A	-1.06691	9.25287	5.39546e-07	2.34665e-06	GLK1	CAL0000189805	CaO19.734|CaO19.8353	Putative glucokinase; transcript regulated upon yeast-hyphal switch; Efg1 regulated; fluconazole-induced; induced in core stress response; colony morphology-related gene regulation by Ssn6; GlcNAc-induced protein	GLK1
CR_02190C_A	-1.1925	3.97842	5.61724e-07	2.43803e-06	SEF1	CAL0000189760	CaO19.11237|CaO19.3753	Zn2-Cys6 transcription factor; regulates iron uptake; negatively regulated by Sfu1p, positively regulated by Tbf1; promotes virulence in mice; mutants display decreased colonization of mouse kidneys; Spider biofilm induced	SEF1
C5_00610C_A	1.14198	3.47319	5.76416e-07	2.50006e-06	---	CAL0000179109	CaO19.928|CaO19.8543	Ortholog of C. dubliniensis CD36 : Cd36_50610, C. parapsilosis CDC317 : CPAR2_303690, C. auris B8441 : B9J08_002049 and Candida tenuis NRRL Y-1498 : CANTEDRAFT_93989	---
CR_06450W_A	1.06097	3.58745	6.03696e-07	2.61296e-06	---	CAL0000182248	CaO19.8340|CaO19.721	Ortholog(s) have polynucleotide 5'-hydroxyl-kinase activity	GRC3
CR_00220W_A	-1.26616	3.93693	6.1287e-07	2.64353e-06	---	CAL0000200898	CaO19.7512	Has domain(s) with predicted electron transfer activity, heme binding, iron ion binding, monooxygenase activity, oxidoreductase activity and acting on paired donors, more	---
CR_01390W_A	-1.11522	7.74877	6.41371e-07	2.76266e-06	MGE1	CAL0000197365	CaO19.10059|CaO19.2524	Putative mitochondrial matrix cochaperone; overexpression increases resistance to fluconazole; macrophage/pseudohyphal-repressed	MGE1
C6_03370W_A	-1.11255	8.69803	6.58704e-07	2.83342e-06	---	CAL0000200989	CaO19.5626	Protein of unknown function; Plc1-regulated; induced by Mnl1 under weak acid stress; flow model biofilm induced	---
C2_03030W_A	-1.01559	5.08939	6.6041e-07	2.83881e-06	LIG4	CAL0000187710	CaO19.13220|CaO19.5798	DNA ligase; mRNA detected in yeast-form and pseudohyphal cells, induced upon hyphal induction; suppresses S. cerevisiae ime1-1 mutant IME2 transcription defect; required for wild-type filamentous growth and wild-type pathogenesis	DNL4
C6_02160W_A	-1.08825	4.71897	6.80004e-07	2.91896e-06	---	CAL0000180548	CaO19.3456	Protein with a predicted serine/threonine kinase and tyrosine kinase domain; possibly an essential gene, disruptants not obtained by UAU1 method	---
C6_02070C_A	-1.20638	11.6293	6.98073e-07	2.99045e-06	RPL23A	CAL0000187999	---	Ribosomal protein; downregulated upon phagocytosis by murine macrophage; Hap43-induced; sumoylation target; Spider biofilm repressed	RPL23B
C1_02390W_A	1.01273	4.47416	7.08638e-07	3.03156e-06	---	CAL0000194119	CaO19.10443|CaO19.2926	Putative nuclease required for DNA single- and double-strand break repair; rat catheter biofilm induced	PSO2
C3_03110W_A	1.04643	3.59924	7.24315e-07	3.09651e-06	---	CAL0000189539	CaO19.7940|CaO19.308	Ortholog(s) have role in nucleobase-containing compound transport, regulation of fungal-type cell wall organization, regulation of phospholipid translocation and plasma membrane localization	SNG1
C1_09510W_A	1.45102	3.92852	7.7705e-07	3.31291e-06	YTM1	CAL0000176486	CaO19.12278|CaO19.4815	Protein similar to S. cerevisiae Ytm1p, which is involved in biogenesis of the large ribosomal subunit; transposon mutation affects filamentous growth; protein level decreases in stationary phase cultures; Hap43p-induced gene	YTM1
CR_02790C_A	1.16595	4.92062	7.9899e-07	3.39838e-06	ALG5	CAL0000178964	CaO19.2837|CaO19.10355	Putative glucosyltransferase involved in cell wall mannan biosynthesis; possibly an essential gene, disruptants not obtained by UAU1 method	ALG5
C2_00760C_A	-1.09803	8.74764	7.99268e-07	3.39838e-06	---	CAL0000198189	CaO19.2048|CaO19.9596	Proten of unknown function; transcript positively regulated by Sfu1; Hap43 repressed; Spider biofilm induced	---
CR_06790C_A	-1.03923	4.40849	8.01739e-07	3.40658e-06	---	CAL0000175721	CaO19.1855|CaO19.9413	Predicted membrane transporter, member of the anion:cation symporter (ACS) family, major facilitator superfamily (MFS); Gcn4p-regulated; flucytosine induced; ketoconazole-repressed; oxidative stress-induced via Cap1p	---
C5_05300W_A	-1.00811	7.69168	8.19853e-07	3.48118e-06	RIB5	CAL0000190137	CaO19.4024|CaO19.11507	Putative riboflavin synthase; fungal-specific (no human or murine homolog); farnesol-downregulated; protein present in exponential and stationary growth phase yeast cultures	RIB5
C2_00240C_A	-1.02347	5.15939	8.67969e-07	3.67552e-06	SOD6	CAL0000199539	CaO19.9656|CaO19.2108	Copper-containing superoxide dismutase; gene family includes SOD1, SOD4, SOD5, and SOD6; gene may contain an intron; Hap43-repressed; flow model and rat catheter biofilm induced	---
C2_05280C_A	1.05596	3.96809	9.20983e-07	3.8793e-06	GPI19	CAL0000176510	CaO19.3557	Subunit of GPI-GlcNAc transferase; role in synthesis of N-acetylglucosaminyl phosphatidylinositol (GlcNAc-PI), the first intermediate in GPI anchor synthesis; complements S. cerevisiae gpi19 mutant; flow model biofilm induced	GPI19
C2_00350W_A	-1.00671	5.34052	9.28949e-07	3.90732e-06	---	CAL0000193075	CaO19.9644|CaO19.2097	Predicted DNA-dependent ATPase/helicase; Spider biofilm induced	RAD5
CR_10240W_A	1.07565	4.00509	9.81129e-07	4.10201e-06	UTP5	CAL0000191285	CaO19.7599	Putative U3 snoRNA-associated protein; Hap43p-induced gene; mutation confers resistance to 5-fluorocytosine (5-FC), 5-fluorouracil (5-FU), and tubercidin (7-deazaadenosine); physically interacts with TAP-tagged Nop1p	UTP5
C4_01260W_A	1.24602	3.45439	1.01137e-06	4.21436e-06	RLM1	CAL0000179414	CaO19.12132|CaO19.4662	Transcription factor required for wild-type resistance to cell wall perturbation caused by caspofungin treatment; regulates caspofungin-induced transcription of SKO1	RLM1
C1_01390C_A	1.03144	4.33379	1.01335e-06	4.21981e-06	HOT1	CAL0000195853	CaO19.10838|CaO19.3328	Putative transcription factor; required for inhibition of filamentous growth by farnesoic acid and for expression of PHO81; filament induced	HOT1
CR_07220C_A	-1.24056	4.11622	1.0835e-06	4.497e-06	---	CAL0000181566	CaO19.6148|CaO19.13567	Homolog of nuclear distribution factor NudE, NUDEL; regulates dynein targeting to microtubule plus ends; flow model biofilm repressed	NDL1
C4_00230W_A	-1.42312	7.11562	1.10921e-06	4.59759e-06	---	CAL0000175557	CaO19.5648	Ortholog of C. dubliniensis CD36 : Cd36_40300, C. parapsilosis CDC317 : CPAR2_402190, C. auris B8441 : B9J08_003511 and Candida tenuis NRRL Y-1498 : cten_CGOB_00197	---
C4_02130W_A	1.00824	3.69003	1.13296e-06	4.68057e-06	CYT2	CAL0000186461	CaO19.12047|CaO19.4578	Cytochrome c1 heme lyase; transcript regulated by Nrg1; induced in high iron	CYT2
C1_00020C_A	1.08998	3.85841	1.15731e-06	4.76545e-06	---	CAL0000184345	CaO19.13533|CaO19.6114	Protein of unknown function; transcript detected on high-resolution tiling arrays	---
C6_04200C_A	1.36014	4.06534	1.20464e-06	4.94084e-06	---	CAL0000176985	---	Pseudogene; added to Assembly 21 based on comparative genome analysis	---
C7_03700C_A	1.73142	3.53378	1.21922e-06	4.99738e-06	ENP1	CAL0000201090	CaJ7.0424|CaO19.5507|CaJ7_0424|CaO19_5507	Protein required for pre-rRNA processing and 40S ribosomal subunit synthesis; associated with U3 and U14 snoRNAs; transposon mutation affects filamentous growth; repressed by prostaglandins; Spider biofilm induced	ENP1
C1_13490C_A	1.03165	4.13565	1.26228e-06	5.16034e-06	---	CAL0000200303	CaO19.4981|CaO19.12448	Ortholog(s) have role in cellular calcium ion homeostasis, regulation of G0 to G1 transition	ECM27
C1_09740C_A	-1.05083	3.77578	1.29198e-06	5.26118e-06	---	CAL0000193371	---	Ortholog of C. parapsilosis CDC317 : CPAR2_804880, Candida tenuis NRRL Y-1498 : CANTEDRAFT_111283, Debaryomyces hansenii CBS767 : DEHA2B10604g and Pichia stipitis Pignal : PICST_40454	---
C6_01570C_A	1.04247	3.54271	1.30621e-06	5.3053e-06	FGR47	CAL0000190027	CaO19.10933|CaO19.3429	Protein lacking an ortholog in S. cerevisiae; transposon mutation affects filamentous growth	---
C2_07590W_A	1.01129	7.40788	1.31491e-06	5.33719e-06	VMA10	CAL0000192899	CaO19.9422|CaO19.1866	Subunit G of the V1 peripheral membrane domain of the vacuolar H+-ATPase (V-ATPase); involved in vacuolar acidification; rat catheter biofilm repressed	VMA10
C6_00960W_A	1.03068	5.2903	1.32314e-06	5.36364e-06	CAN1	CAL0000201116	CaO19.97	Basic amino acid permease; complements lysine transport mutation; 10 predicted transmembrane regions, 3 predicted N-glycosylation sites; phagocytosis by macrophages induces transcript; rat catheter, Spider and flow model biofilm induced	---
C1_10020W_A	1.29486	4.70313	1.41664e-06	5.72045e-06	SFU1	CAL0000194032	CaO19.12333|CaO19.4869	GATA-type transcription factor; regulator of iron-responsive genes; represses iron utilization genes if iron is present; Hap43-repressed; promotes gastrointestinal commensalism in mice; Spider biofilm induced	---
C1_11660W_A	-1.07481	8.70224	1.48959e-06	5.99572e-06	GAD1	CAL0000195622	CaO19.1153	Putative glutamate decarboxylase; alkaline, macrophage-downregulated gene; amphotericin B induced; induced by Mnl1 under weak acid stress; stationary phase enriched protein; rat catheter biofilm repressed	GAD1
C4_02150C_A	-1.18498	3.34392	1.53067e-06	6.15708e-06	---	CAL0000183187	CaO19.12046|CaO19.4577	Ortholog(s) have GTPase activating protein binding, cAMP-dependent protein kinase inhibitor activity	GPB1
C3_07130W_A	-1.18918	8.74415	1.56581e-06	6.28228e-06	---	CAL0000176659	CaO19.14079|CaO19.6787	Ortholog(s) have cargo receptor activity and role in ascospore formation, axial cellular bud site selection, endoplasmic reticulum to Golgi vesicle-mediated transport	ERV14
CR_09150W_A	-1.32484	3.84267	1.57431e-06	6.31234e-06	---	CAL0000192620	CaO19.7311	Protein of unknown function; Spider biofilm induced	---
C1_02910C_A	1.0873	3.44127	1.61929e-06	6.48439e-06	---	CAL0000200723	CaO19.2982|CaO19.10499	Ortholog(s) have SNARE binding, molecular adaptor activity, protein kinase activator activity	ATG17
C4_04140W_A	1.11646	4.20398	1.63179e-06	6.52612e-06	---	CAL0000193502	CaO19.12754|CaO19.5295	Protein with a predicted endonuclease/exonuclease/phosphatase family domain and a carbon catabolite repressor protein 4 domain; induced by alpha pheromone in SpiderM medium	---
C3_02630C_A	-1.16464	4.30238	1.68137e-06	6.71156e-06	---	CAL0000200139	CaO19.254	Protein of unknown function; Hog1p-repressed; Spider biofilm induced	---
C3_01070C_A	-1.16467	5.98177	1.69406e-06	6.75791e-06	---	CAL0000197704	---	Ortholog(s) have role in protein folding, tubulin complex assembly	CIN1
C5_04800W_A	-1.06531	7.1642	1.71688e-06	6.84458e-06	CRH12	CAL0000195515	CaO19.11448|CaO19.3966	CRH family cell wall protein; transcript regulated by Nrg1 and Tup1; alkaline induced by Rim101; repressed during cell wall regeneration; flow model biofilm induced	---
C1_02570C_A	-1.09198	3.42242	1.8481e-06	7.33968e-06	PUT4	CAL0000183611	CaO19.10462|CaO19.2945	Putative proline permease; fungal-specific (no human or murine homolog); repressed during the mating process	---
C6_00240C_A	-1.02019	4.44526	1.93099e-06	7.64945e-06	---	CAL0000193320	CaO19.1182	Ortholog(s) have SNAP receptor activity, phosphatidylinositol-3-phosphate binding activity	VAM7
C1_00900W_A	1.21896	4.13767	1.93993e-06	7.68e-06	RRS1	CAL0000188560	CaO19.6014	Putative ribosome biogenesis and nuclear export protein; Hap43p-induced gene; mutation confers hypersensitivity to 5-fluorocytosine (5-FC), 5-fluorouracil (5-FU), and tubercidin (7-deazaadenosine)	RRS1
C1_05840W_A	-1.24456	3.98631	2.04449e-06	8.07865e-06	PRN1	CAL0000200662	CaO19.2467	Protein with similarity to pirins; induced by benomyl and in response to alpha pheromone in SpiderM medium; transcript induced by Mnl1 in weak acid stress; rat catheter and Spider biofilm induced	---
C2_01910W_A	1.05889	4.47491	2.20986e-06	8.69915e-06	---	CAL0000197806	CaO19.1502	Has domain(s) with predicted aminoacyl-tRNA hydrolase activity	---
C4_05730W_A	-1.21252	4.30295	2.313e-06	9.08801e-06	---	CAL0000191279	CaO19.1258	Adhesin-like protein; regulated by Tsa1, Tsa1B in minimal media at 37 deg; clade-associated gene expression; induced by alpha pheromone in SpiderM medium; Hap43-induced; Spider biofilm repressed	---
C3_06850W_A	-1.05279	6.39768	2.34977e-06	9.22094e-06	FCR1	CAL0000194585	CaO19.14109|CaO19.6817	Transcription factor; repressor of fluconazole/ketoconazole/brefeldin A resistance; Tn mutation enhances filamentation; partially rescues S. cerevisiae pdr1 pdr3 fluconazole sensitivity; rat catheter biofilm induced/Spider biofilm repressed	---
C1_08960W_A	1.54738	3.95681	2.38758e-06	9.35172e-06	---	CAL0000179149	---	C/D box small nucleolar RNA (snoRNA)	---
C3_00360W_A	1.00536	4.70029	2.49877e-06	9.74459e-06	---	CAL0000177328	CaO19.5431|CaO19.12886	Protein of unknown function; Hap43-repressed; Spider biofilm induced	---
C4_04450C_A	-1.26123	4.16409	2.50498e-06	9.76273e-06	ATG1	CAL0000188572	CaO19.3841|CaO19.11322	Putative protein serine/threonine kinase; predicted role in vesicle formation in autophagy and the cytoplasm-to-vacuole targeting (Cvt) pathway; Spider biofilm induced	ATG1
C6_00490W_A	-1.04842	4.58728	2.51584e-06	9.79894e-06	---	CAL0000193235	CaO19.4210|CaO19.11686	Ortholog(s) have phospholipase A2 activity, role in cardiolipin acyl-chain remodeling, cardiolipin metabolic process and mitochondrial inner membrane, mitochondrion localization	CLD1
C4_04280C_A	-1.05021	5.21959	2.67256e-06	1.03642e-05	---	CAL0000197623	CaO19.1420|CaO19.8996	Ortholog(s) have protein-macromolecule adaptor activity and role in vesicle-mediated transport	IRC6
C3_06450W_A	-1.0539	3.87373	2.85345e-06	1.10112e-05	GLG2	CAL0000196029	CaO19.7434	Putative self-glucosylating initiator of glycogen synthesis; expression regulated upon white-opaque switch; hypha-induced; Spider biofilm induced	---
C3_06360C_A	-1.05247	8.96552	3.12494e-06	1.19704e-05	CYP5	CAL0000198409	CaO19.7421	Putative peptidyl-prolyl cis-trans isomerase; macrophage-downregulated protein level; protein level decrease in stationary phase cultures; predicted endoplasmic reticulum (ER) localization	CPR5
C4_00960W_A	-1.08578	5.67665	3.32748e-06	1.27073e-05	PTC8	CAL0000177519	CaO19.12168|CaO19.4698	Predicted type 2C protein phosphatase, ser/thr-specific; required for hyphal growth; transcript induced by stress; flow model biofilm induced; Spider biofilm induced	---
C1_12760W_A	1.22016	5.79457	3.44917e-06	1.3148e-05	---	CAL0000174555	CaO19.6346	Putative nuclear export protein; Hap43p-induced gene; decreased transcription is observed in an azole-resistant strain that overexpresses MDR1	BCP1
C4_01050C_A	-1.21317	10.9325	3.64837e-06	1.38316e-05	RPL40B	CAL0000176824	---	Protein with similarity to the ribosomal protein portion of S. cerevisiae Rpl40Bp; colony morphology-related gene regulation by Ssn6; positively regulated by Tbf1; Spider biofilm repressed	---
C5_05450C_A	-1.18997	7.94285	3.68718e-06	1.39618e-05	MUM2	CAL0000175753	CaO19.4044|CaO19.11526	Protein similar to S. cerevisiae Mum2, a protein essential for meiotic DNA replication and sporulation; induced by alpha pheromone in SpiderM medium; transcript regulated by Tup1	MUM2
C7_03850W_A	1.19684	3.8641	3.74554e-06	1.41706e-05	---	CAL0000177493	CaJ7.0440|CaO19_7197|CaJ7_0440|CaO19.7197	Putative intranuclear transport and DNA replication mediator; heterozygous null mutant exhibits resistance to parnafungin in the C. albicans fitness test; Spider biofilm induced	NOC3
C1_08330C_A	-1.04868	8.85394	4.21812e-06	1.58477e-05	ADH2	CAL0000200753	CaO19.5113	Alcohol dehydrogenase; soluble in hyphae; expression regulated by white-opaque switching; regulated by Ssn6; indued by Mnl1 in weak acid stress; protein enriched in stationary phase yeast cultures; Spider biofilm induced	ADH1
C1_02540C_A	-1.31712	4.12157	4.50609e-06	1.6879e-05	tR(UCU)4	CAL0000177601	---	tRNA-Arg, predicted by tRNAscan-SE; UCU anticodon	---
C6_02430W_A	1.04875	5.04612	4.60777e-06	1.72307e-05	---	CAL0000195592	CaO19.12956|CaO19.5510	Ortholog(s) have role in chromatin silencing at telomere, negative regulation of transcription from RNA polymerase II promoter by pheromones and CHRAC localization	ITC1
CR_08670C_A	1.02042	3.34777	4.76618e-06	1.77682e-05	---	CAL0000200153	CaO19.6443|CaO19.13801	Protein with an enoyl-CoA hydratase related domain; Spider biofilm induced	---
C4_00110C_A	-2.2218	3.65378	4.89198e-06	1.81831e-05	FRP1	CAL0000187683	CaO19.13079|CaO19.5634	Ferric reductase; alkaline-induced by Rim101; iron-chelation-induced by CCAAT-binding factor; fluconazole-repressed; ciclopirox-, hypoxia-, Hap43-induced; colony morphology-related regulation by Ssn6; Spider and flow model biofilm induced	---
C4_06570C_A	-1.00774	13.9161	5.03759e-06	1.868e-05	PDC11	CAL0000201027	CaO19.10395|CaO19.2877	Pyruvate decarboxylase; antigenic; on hyphal not yeast cell surface; Hap43, Gcn4, Efg1, Efh1, Hsf1 regulated; fluconazole, farnesol induced; amino acid starvation repressed; flow model biofilm induced; Spider biofilm repressed	PDC1
C6_03550C_A	1.1859	4.3246	5.17032e-06	1.91268e-05	---	CAL0000184035	CaO19.13145|CaO19.5722	Ortholog(s) have DNA binding activity and role in negative regulation of extrachromosomal rDNA circle accumulation involved in replicative cell aging, rDNA heterochromatin assembly, termination of RNA polymerase I transcription	NSI1
C3_04900W_A	1.3202	3.229	5.29604e-06	1.95342e-05	NOP14	CAL0000199172	CaO19.13380|CaO19.5959	Putative nucleolar protein; Hap43-induced; mutation confers resistance to 5-fluorocytosine (5-FC), 5-fluorouracil (5-FU), and tubercidin (7-deazaadenosine); heterozygous mutant is resistant to parnafungin; Spider biofilm induced	NOP14
C3_01520C_A	1.28998	5.40004	5.57113e-06	2.04765e-05	---	CAL0000195640	CaO19.9264|CaO19.1697	Ortholog(s) have role in cytoplasmic translation, poly(A)+ mRNA export from nucleus and cytoplasm localization	TMA46
C4_00940W_A	1.08568	3.38477	5.67675e-06	2.0828e-05	---	CAL0000182587	CaO19.4701	Ortholog(s) have ATPase activity, tRNA binding activity, role in protein urmylation, regulation of transcription by RNA polymerase II, tRNA wobble uridine modification and elongator holoenzyme complex localization	ELP6
C7_01320W_A	-1.01257	4.59004	6.64745e-06	2.41655e-05	---	CAL0000190964	CaJ7.0146|CaO19.6912|CaO19_6912|CaJ7_0146	Putative ethanolamine kinase	---
CR_06300C_A	1.12267	3.16502	6.64813e-06	2.41655e-05	FGR50	CAL0000197137	CaO19.3884|CaO19.11365	Protein lacking an ortholog in S. cerevisiae; transposon mutation affects filamentous growth; Spider biofilm repressed	---
CR_03750C_A	1.18468	3.61572	6.77283e-06	2.454e-05	PRP42	CAL0000176091	CaO19.11852|CaO19.4374	Putative component of the U1 snRNP, involved in splicing; ortholog of S. cerevisiae PRP42	PRP42
C1_05950C_A	-1.22872	4.53897	6.77858e-06	2.454e-05	---	CAL0000198885	CaO19.2452	Protein of unknown function; induced in high iron; repressed in core caspofungin response; ketoconazole-repressed; colony morphology-related gene regulation by Ssn6; possibly subject to Kex2 processing	---
C4_02540W_A	-1.01888	5.7178	6.79997e-06	2.4589e-05	RGT1	CAL0000176948	CaO19.2747|CaO19.10261	Zn(II)2Cys6 transcription factor; transcriptional repressor involved in the regulation of glucose transporter genes; ortholog of S. cerevisiae Rgt1; mutants display decreased colonization of mouse kidneys	RGT1
C2_09590C_A	-1.05324	6.41421	7.1228e-06	2.56527e-05	---	CAL0000177748	CaO19.8973|CaO19.1395	Ortholog(s) have copper ion transmembrane transporter activity, inorganic phosphate transmembrane transporter activity and role in cellular copper ion homeostasis, copper ion transmembrane transport, phosphate ion transmembrane transport	PIC2
CR_08500W_A	1.06508	4.07825	7.51601e-06	2.69603e-05	---	CAL0000176600	CaO19.13776|CaO19.6418	Ortholog(s) have unfolded protein binding activity and role in protein import into nucleus, ribosomal large subunit biogenesis	SYO1
C7_00100W_A	-1.14857	6.14164	7.61777e-06	2.72941e-05	FRP2	CAL0000197893	CaJ7.0017|CaO19.7112|CaO19_7112|CaJ7_0017	Putative ferric reductase; alkaline induced by Rim101; fluconazole-downregulated; upregulated in the presence of human neutrophils; possibly adherence-induced; regulated by Sef1, Sfu1, and Hap43	---
CR_04840C_A	-1.10262	4.22272	8.31346e-06	2.96342e-05	MSS11	CAL0000199904	CaO19.6309	Transcription factor; activator that binds to Flo8 via a LisH motif to cooperatively activate transcription of hypha-specific genes; required for hyphal growth	MSS11
CR_07290W_A	-1.20837	3.08482	8.75186e-06	3.10379e-05	FRE7	CAL0000201757	---	Copper-regulated cupric reductase; repressed by ciclopirox olamine or 17-beta-estradiol; induced by alkaline conditions or interaction with macrophage; Spider biofilm induced	---
C1_11650W_A	-1.20344	10.6533	9.55905e-06	3.37097e-05	EGD1	CAL0000174763	CaO19.8746|CaO19.1154	Putative GAL4 DNA-binding enhancer protein; soluble protein in hyphae; biofilm induced; macrophage/pseudohyphal-induced; equal level of protein in exponential and stationary growth phase yeast cultures; Spider biofilm repressed	EGD1
C7_04290W_A	-1.02232	4.99284	1.00575e-05	3.53084e-05	---	CAL0000182244	CaJ7.0502|CaJ7_0502|CaO19_7139|CaO19.7139	Ortholog(s) have role in mRNA splicing, via spliceosome	SYF2
C2_05840W_A	1.03942	3.29917	1.16361e-05	4.04199e-05	---	CAL0000187558	---	Predicted diphthamide biosynthesis protein; Spider biofilm induced	DPH1
C5_00890C_A	-1.03343	3.75297	1.21025e-05	4.19004e-05	GIT2	CAL0000177809	CaO19.1978	Putative glycerophosphoinositol permease; fungal-specific; repressed by alpha pheromone in SpiderM medium; Hap43-repressed; Spider biofilm induced	---
C4_00100C_A	-1.43144	4.56073	1.21873e-05	4.21475e-05	---	CAL0000183374	CaO19.5633|CaO19.13078	F-box domain-containing protein; flow model biofilm induced	---
C6_01070C_A	-1.08596	4.83427	1.24094e-05	4.28682e-05	CIP1	CAL0000174960	CaO19.113	Possible oxidoreductase; transcript induced by cadmium but not other heavy metals, heat shock, yeast-hypha switch, oxidative stress (via Cap1), or macrophage interaction; stationary phase enriched protein; Spider biofilm induced	---
C2_08980C_A	-1.02567	3.80284	1.28944e-05	4.43986e-05	PGA55	CAL0000189083	CaO19.207	GPI-anchored adhesin-like protein; filament induced; regulated by Nrg1, Tup1; regulated upon hyphal formation; mRNA binds to She3 and is localized to yeast-form buds and hyphal tips; induced during chlamydospore formation	---
C4_02360W_A	-1.09239	7.86726	1.30453e-05	4.4867e-05	AMS1	CAL0000179816	CaO19.2768|CaO19.10284	Putative alpha-mannosidase; transcript regulated by Nrg1; induced during cell wall regeneration; flow model biofilm induced; Spider biofilm induced	AMS1
C4_01160W_A	2.15554	7.82668	1.37147e-05	4.69628e-05	CRD2	CAL0000201338	---	Metallothionein; for adaptation to growth in high copper; basal transcription is cadmium-repressed; Ssn6 regulated; complements copper sensitivity of an S. cerevisiae cup1 mutant; regulated by Sef1, Sfu1, and Hap43; Spider biofilm induced	---
C1_07080W_A	-1.04443	3.61414	1.5141e-05	5.1593e-05	RTT102	CAL0000176156	CaO19.13576|CaO19.6196	Component of the SWI/SNF and RSC chromatin remodeling complexes; suggested role in chromosome maintenance; Spider biofilm induced	RTT102
C4_01580C_A	1.08644	4.00249	1.56535e-05	5.31946e-05	---	CAL0000189895	---	C/D box small nucleolar RNA (snoRNA)	---
C1_10870W_A	-1.04518	10.7463	1.56938e-05	5.3274e-05	RPS17B	CAL0000195565	---	Ribosomal protein 17B; downregulated upon phagocytosis by murine macrophages; Hap43-induced; Spider biofilm repressed	RPS17B
C7_00770W_A	-1.21009	3.87184	1.63538e-05	5.53941e-05	---	CAL0000197123	CaJ7.0090|CaO19_7042|CaJ7_0090|CaO19.7042	Protein of unknown function; induced by benomyl or in an azole-resistant strain overexpressing MDR1; induced by nitric oxide; Spider biofilm induced	---
C4_00090W_A	-1.10914	5.15199	1.70648e-05	5.74606e-05	PHR3	CAL0000178119	CaO19.8010|CaO19.377	Putative beta-1,3-glucanosyltransferase with similarity to the A. fumigatus GEL family; fungal-specific (no human or murine homolog); possibly an essential gene, disruptants not obtained by UAU1 method	GAS4
C1_03020C_A	-1.11687	11.1509	1.98656e-05	6.61447e-05	RPL13	CAL0000201310	CaO19.2994|CaO19.10511	Putative ribosomal subunit; antigenic during murine infection; downregulated upon phagocytosis by murine macrophage; Spider biofilm repressed	RPL13A
C2_03270W_A	-1.05052	13.286	1.99361e-05	6.63443e-05	GPM1	CAL0000185566	CaO19.903|CaO19.8522	Phosphoglycerate mutase; surface protein that binds host complement Factor H and FHL-1; antigenic; fluconazole, or amino acid starvation (3-AT) induced, farnesol-repressed; Hap43, flow model biofilm induced; Spider biofilm repressed	GPM1
C1_09240C_A	-1.60691	3.53442	2.04011e-05	6.77116e-05	---	CAL0000201655	CaO19.4783	Protein of unknown function; induced during chlamydospore formation in both C. albicans and C. dubliniensis	---
C1_05960W_A	-1.05023	5.29736	2.09882e-05	6.95497e-05	PGA45	CAL0000189107	CaO19.2451	Putative GPI-anchored cell wall protein; repressed in core caspofungin response; Hog1-induced; regulated by Ssn6; Mob2-dependent hyphal regulation; flow model biofilm induced	---
C6_03440W_A	1.02005	3.06168	2.26747e-05	7.48611e-05	---	CAL0000174731	CaO19.5704	Ortholog(s) have rRNA binding activity, role in RNA splicing, mitochondrial RNA processing, mitochondrial genome maintenance, positive regulation of rRNA processing, rRNA metabolic process and mitochondrion localization	CCM1
C3_00310C_A	1.00853	3.10607	2.34111e-05	7.71297e-05	---	CAL0000196095	CaO19.5438|CaO19.12893	Putative ubiquitin-protein ligase; role in protein sumoylation, protein ubiquitination; Spider biofilm induced	SLX8
C4_04410C_A	1.00584	5.16777	2.46019e-05	8.07979e-05	LYS4	CAL0000195924	CaO19.11327|CaO19.3846	Homoaconitase; regulated by Gcn4, Gcn2; induced in response to amino acid starvation (3-AT); induced by human whole blood or PMNs; Hap43-repressed; flow model and Spider biofilm repressed	LYS4
C1_05440C_A	-1.08947	4.5187	2.68451e-05	8.76139e-05	---	CAL0000200650	CaO19.419	Protein of unknown function; flow model biofilm induced; Spider biofilm induced	---
C7_01540W_A	-1.11488	3.04933	2.87675e-05	9.31596e-05	ALK6	CAL0000195753	CaJ7.0170|CaO19.13927|CaJ7_0170|CaO19_6574|CaO19.6574	Putative cytochrome P-450 of N-alkane-induced detoxification; macrophage-induced gene	---
C6_02690C_A	1.28367	4.29894	3.00675e-05	9.70686e-05	---	CAL0000201649	CaO19.5541	Protein with similarity to S. pombe Nrd1p; transcription induced upon induction of hyphal growth; regulated by Cph1p, Efg1p, Cph2p; low-level expression; alkaline upregulated; fungal-specific (no human or murine homolog)	MRN1
C5_02660C_A	1.05877	6.10118	3.13184e-05	0.000100557	---	CAL0000198925	CaO19.11759|CaO19.4283	Ortholog(s) have role in cytoplasmic translational initiation	---
C6_01120C_A	1.0904	3.30195	3.31312e-05	0.000105868	---	CAL0000199995	---	Ortholog(s) have protein C-terminal S-isoprenylcysteine carboxyl O-methyltransferase activity	STE14
CR_10750C_A	1.18227	4.2158	3.6756e-05	0.000116914	---	CAL0000178206	CaO19.7664	Ortholog of S. cerevisiae : YCR087C-A, C. glabrata CBS138 : CAGL0E00517g, C. dubliniensis CD36 : Cd36_35524, C. parapsilosis CDC317 : CPAR2_200040 and C. auris B8441 : B9J08_001263	YCR087C-A
C3_02670W_A	1.05902	3.06885	3.82666e-05	0.000121042	---	CAL0000191960	CaO19.7891|CaO19.259	Protein with a predicted role in 60S ribosomal subunit assembly; flow model biofilm induced	RSA1
C6_02230W_A	1.16175	4.14475	4.6914e-05	0.000146035	---	CAL0000183488	CaO19.10967|CaO19.3463	Putative GTPase; role in 60S ribosomal subunit biogenesis; Spider biofilm induced	LSG1
C3_00090W_A	1.0211	9.89652	5.38386e-05	0.000165452	RPS24	CAL0000180342	CaO19.5466|CaO19.12921	Predicted ribosomal protein; hyphal downregulated; repressed upon phagocytosis by murine macrophage; transcriptionally activated by Tbf1; Spider biofilm repressed	RPS24B
C5_00310C_A	1.00381	4.69626	5.69276e-05	0.000173988	---	CAL0000176010	CaO19.962|CaO19.8577	Protein with a fungal RNA polymerase I subunit RPA14 domain; proposed to play a role in the recruitment of pol I to the promoter; Hap43-induced gene	---
C6_01470W_A	1.02513	3.77568	5.8243e-05	0.000177425	---	CAL0000195538	CaO19.10941|CaO19.3437	Has domain(s) with predicted serine-type endopeptidase activity and role in proteolysis	---
C3_07150C_A	-1.12071	11.095	5.84195e-05	0.000177871	RPS12	CAL0000200890	CaO19.14077|CaO19.6785	Acidic ribosomal protein S12; regulated by Gcn4, activated by Tbf1; repressed by amino acid starvation (3-AT); protein abundance is affected by URA3 expression in CAI-4 strain background; sumoylation target; Spider biofilm repressed	RPS12
C3_04230W_A	-1.03996	4.00081	5.97293e-05	0.000181506	---	CAL0000186259	CaO19.13287|CaO19.5865	Ortholog(s) have RNA-dependent ATPase activity, role in generation of catalytic spliceosome for first transesterification step, snoRNA splicing and U2-type catalytic step 1 spliceosome localization	PRP2
C1_11950W_A	-1.03957	3.83807	6.70629e-05	0.00020164	---	CAL0000190381	CaO19.12735|CaO19.5270	Protein of unknown function; rat catheter biofilm induced	---
C5_04890C_A	1.11576	3.78676	7.74528e-05	0.000231324	---	CAL0000179867	CaO19.3976|CaO19.11459	Ortholog(s) have structural constituent of cytoskeleton activity, role in establishment of mitotic spindle orientation, nuclear migration and dynactin complex localization	JNM1
C1_01720C_A	1.01512	3.72359	7.75079e-05	0.000231378	---	CAL0000185730	---	H/ACA box small nucleolar RNA (snoRNA)	---
C1_06360W_A	1.02167	3.03192	8.03617e-05	0.000239214	---	CAL0000193910	CaO19.13654|CaO19.6275	Ortholog(s) have protein serine/threonine kinase activity, ribosomal protein S6 kinase activity, role in TORC1 signaling, peptidyl-serine phosphorylation, protein autophosphorylation and cytoplasm localization	YPK3
C7_02240W_A	-1.2755	3.30007	0.00010174	0.000298174	FMP45	CAL0000192127	CaJ7.0261|CaO19_6489|CaJ7_0261|CaO19.6489|CaO19.13842	Predicted membrane protein induced during mating; mutation confers hypersensitivity to toxic ergosterol analog, to amphotericin B; alkaline repressed; repressed by alpha pheromone in SpiderM medium; rat catheter, Spider biofilm induced	FMP45
C2_02180W_A	-1.07643	6.06914	0.000108213	0.000314787	---	CAL0000179002	CaO19.1534	Ortholog of S. cerevisiae Zrt3, vacuolar membrane zinc transporter; predicted Kex2 substrate; induced in oralpharyngeal candidasis; flow model biofilm induced; Spider biofilm induced	ZRT3
C1_08200W_A	-1.10099	4.23875	0.000109503	0.00031795	NTG1	CAL0000179989	CaO19.12564|CaO19.5098	Protein with strong similarity to both S. cerevisiae Ntg1 and Ntg2 DNA repair glycosylases; transcript induced by iron; Hap43-repressed gene; Spider biofilm induced	NTG2
C4_02930W_A	-1.08527	5.13207	0.00012788	0.000366885	---	CAL0000175629	CaO19.10216|CaO19.2701	Protein of unknown function; Ras1 and Cyr1 repressed; rat catheter and Spider biofilm induced	---
C3_06880W_A	1.00538	4.2535	0.000154357	0.000434488	---	CAL0000190785	CaO19.14105|CaO19.6813	Protein of unknown function; Hap43-induced gene	---
C7_03540C_A	1.15484	3.27702	0.000173832	0.000484733	ENP2	CAL0000177364	CaJ7.0404|CaO19.6686|CaJ7_0404|CaO19_6686	Putative nucleolar protein; essential; heterozygous mutation confers resistance to 5-fluorocytosine (5-FC), 5-fluorouracil (5-FU), and tubercidin (7-deazaadenosine); Hap43-induced; Spider biofilm induced	ENP2
CR_07200W_A	1.05474	3.48683	0.000207291	0.000568416	---	CAL0000189024	CaO19.6152	Ortholog of C. dubliniensis CD36 : Cd36_32830, C. parapsilosis CDC317 : CPAR2_205930, C. auris B8441 : B9J08_003982 and Candida tenuis NRRL Y-1498 : CANTEDRAFT_115846	---
C7_04190C_A	1.06348	3.54531	0.000211765	0.000579669	UTP18	CAL0000175893	CaJ7.0484|CaO19.7154|CaJ7_0484|CaO19_7154	Putative U3 snoRNA-associated protein; Hap43-induced; repressed in core stress response; physically interacts with TAP-tagged Nop1	UTP18
C4_03830W_A	1.10406	3.92892	0.000227833	0.000619861	---	CAL0000195334	CaO19.12505|CaO19.5038	Predicted tRNA (guanine) methyltransferase activity; Spider biofilm induced	TRM3
C1_14220C_A	1.19763	4.82363	0.000231383	0.000628426	FTR2	CAL0000186863	CaO19.7231	High-affinity iron permease; probably interacts with ferrous oxidase; regulated by iron level, ciclopirox olamine, amphotericin B, caspofungin; complements S. cerevisiae ftr1 iron transport defect; Hap43-repressed; Spider biofilm induced	---
C6_00120W_A	1.07843	3.4953	0.000368205	0.000954499	---	CAL0000190819	---	Ortholog of S. cerevisiae : MRX7, C. glabrata CBS138 : CAGL0K04785g, C. dubliniensis CD36 : Cd36_19820, C. parapsilosis CDC317 : CPAR2_603375 and C. auris B8441 : B9J08_005197	MRX7
CR_04275W_A	-1.18058	6.26714	0.00153331	0.00348964	SCR1	CAL0000181987	---	Putative ortholog of S. cerevisiae signal recognition particle (SRP) RNA; gene transcribed by RNA Pol III	---
C4_03860C_A	1.07008	3.16478	0.00222069	0.00487835	---	CAL0000201593	CaO19.5041|CaO19.12508	Ortholog of C. dubliniensis CD36 : Cd36_43600, C. parapsilosis CDC317 : CPAR2_403780, Candida tenuis NRRL Y-1498 : CANTEDRAFT_93767 and Debaryomyces hansenii CBS767 : DEHA2G16984g	---
C1_14160W_A	1.05853	3.56812	0.00671336	0.0132806	---	CAL0000185918	CaO19.7223	Ortholog(s) have protein-lysine N-methyltransferase activity, role in peptidyl-lysine monomethylation and cytosol, nucleus localization	RKM3
